# Supplementary material for: Baby makes three: Maternal, paternal, and zygotic genetic effects shape larval phenotypic evolution
Source: Evolution. 2021 Jun 7;75(7):1607–18. doi: 10.1111/evo.14244 (PMC8361925; doi:10.1111/evo.14244)
Supplement: Supplementary file 1 — Supplementary Material [file EVO-75-1607-s003.zip]

Archive with 52 entries (47 files):
- SupplementaryFile1/
- __MACOSX/._SupplementaryFile1
- SupplementaryFile1/DataHarmonization/
- __MACOSX/SupplementaryFile1/._DataHarmonization
- SupplementaryFile1/.DS_Store
- __MACOSX/SupplementaryFile1/._.DS_Store
- SupplementaryFile1/FileDescriptions.txt
- __MACOSX/SupplementaryFile1/._FileDescriptions.txt
- SupplementaryFile1/DataAnalysis/
- __MACOSX/SupplementaryFile1/._DataAnalysis
- SupplementaryFile1/DataHarmonization/G2andG3DataHarmonization.R
- __MACOSX/SupplementaryFile1/DataHarmonization/._G2andG3DataHarmonization.R
- SupplementaryFile1/DataHarmonization/G3_pheno.csv
- __MACOSX/SupplementaryFile1/DataHarmonization/._G3_pheno.csv
- SupplementaryFile1/DataHarmonization/SbenedictiGeneticMaps.R
- __MACOSX/SupplementaryFile1/DataHarmonization/._SbenedictiGeneticMaps.R
- SupplementaryFile1/DataHarmonization/DedupedG2cross.275.csv
- __MACOSX/SupplementaryFile1/DataHarmonization/._DedupedG2cross.275.csv
- SupplementaryFile1/DataAnalysis/.DS_Store
- __MACOSX/SupplementaryFile1/DataAnalysis/._.DS_Store
- SupplementaryFile1/DataAnalysis/G3AnalysisObjects.R
- __MACOSX/SupplementaryFile1/DataAnalysis/._G3AnalysisObjects.R
- SupplementaryFile1/DataAnalysis/Results/
- __MACOSX/SupplementaryFile1/DataAnalysis/._Results
- SupplementaryFile1/DataAnalysis/.Rapp.history
- SupplementaryFile1/DataAnalysis/AnalysisScripts/
- __MACOSX/SupplementaryFile1/DataAnalysis/._AnalysisScripts
- SupplementaryFile1/DataAnalysis/Results/JointScanResults.R
- SupplementaryFile1/DataAnalysis/Results/AreaScanResults.R
- __MACOSX/SupplementaryFile1/DataAnalysis/Results/._AreaScanResults.R
- SupplementaryFile1/DataAnalysis/AnalysisScripts/ChaetaeAndCirriTestsForDominanceAndEpistasis.R
- __MACOSX/SupplementaryFile1/DataAnalysis/AnalysisScripts/._ChaetaeAndCirriTestsForDominanceAndEpistasis.R
- SupplementaryFile1/DataAnalysis/AnalysisScripts/ChLenScan.R
- __MACOSX/SupplementaryFile1/DataAnalysis/AnalysisScripts/._ChLenScan.R
- SupplementaryFile1/DataAnalysis/AnalysisScripts/DataFigures.R
- __MACOSX/SupplementaryFile1/DataAnalysis/AnalysisScripts/._DataFigures.R
- SupplementaryFile1/DataAnalysis/AnalysisScripts/ChNumScan.R
- __MACOSX/SupplementaryFile1/DataAnalysis/AnalysisScripts/._ChNumScan.R
- SupplementaryFile1/DataAnalysis/AnalysisScripts/JointCirriScan.R
- __MACOSX/SupplementaryFile1/DataAnalysis/AnalysisScripts/._JointCirriScan.R
- SupplementaryFile1/DataAnalysis/AnalysisScripts/AreaScanAndTestsForDominanceEtc.R
- __MACOSX/SupplementaryFile1/DataAnalysis/AnalysisScripts/._AreaScanAndTestsForDominanceEtc.R
- SupplementaryFile1/DataAnalysis/AnalysisScripts/JointChNumScan.R
- __MACOSX/SupplementaryFile1/DataAnalysis/AnalysisScripts/._JointChNumScan.R
- SupplementaryFile1/DataAnalysis/AnalysisScripts/CirriScan.R
- __MACOSX/SupplementaryFile1/DataAnalysis/AnalysisScripts/._CirriScan.R
- SupplementaryFile1/DataAnalysis/AnalysisScripts/ChaetaeAndCirriTestsForPolygenicEffects.R
- __MACOSX/SupplementaryFile1/DataAnalysis/AnalysisScripts/._ChaetaeAndCirriTestsForPolygenicEffects.R
- SupplementaryFile1/DataAnalysis/AnalysisScripts/JointChLenScan.R
- __MACOSX/SupplementaryFile1/DataAnalysis/AnalysisScripts/._JointChLenScan.R
- SupplementaryFile1/DataAnalysis/AnalysisScripts/HeritabilityEstimates.R
- __MACOSX/SupplementaryFile1/DataAnalysis/AnalysisScripts/._HeritabilityEstimates.R
