# Supplementary material for: Baby makes three: Maternal, paternal, and zygotic genetic effects shape larval phenotypic evolution
Source: Evolution. 2021 Jun 7;75(7):1607–18. doi: 10.1111/evo.14244 (PMC8361925; doi:10.1111/evo.14244)
Supplement: Supplementary file 1 — Supplementary Material [file EVO-75-1607-s003.zip › SupplementaryFile1/FileDescriptions.txt]

Supplementary File 1 contains genotype data, phenotype data, and R scripts to replicate the analyses reported in the text. 

The zipped file contains two directories:

DataHarmonization
This directory includes the G2 genotypes (previously reported in Zakas et al. 2018), the G3 phenotypes, and the R script G2andG3DataHarmonization.R. This script combines the genotype data for G2 larvae with the new phenotype data for G3 larvae. It trims the genotype data to non-redundant markers, imputes missing data on the X chromosome, and generates the G3AnalysisObjects.R file that is used in all downstream analyses. 

DataAnalysis
This directory contains G3AnalysisObjects.R, the dataset on which all analyses are performed. It also contains commented scripts that perform all of the analyses reported in the paper. These R script files also report the complete results of all analyses, including permutations. Script DataFigures.R contains code to reproduce the figures from the paper. 
