# Supplementary material for: Baby makes three: Maternal, paternal, and zygotic genetic effects shape larval phenotypic evolution
Source: Evolution. 2021 Jun 7;75(7):1607–18. doi: 10.1111/evo.14244 (PMC8361925; doi:10.1111/evo.14244)
Supplement: Supplementary file 1 — Supplementary Material [file EVO-75-1607-s003.zip › SupplementaryFile1/DataHarmonization/G3_pheno.csv]

c	Date	Cross	NumberInCross	Male_ID	Female_ID	area	cirri	ChLen	nChaetae	Dad_Fam	Mom_Fam	Dad_G2_Name	Mom_G2_Name	Dad_ChLen	Dad_nChaetae	Dad_area	Mom_ChLen	Mom_nChaetae	Mom_area	SNP649	SNP218	SNP927	SNP922	SNP339	SNP538	SNP1142	SNP1158	SNP740	SNP396	SNP872	SNP1019	SNP1207	SNP534	SNP983	SNP925	SNP1093	SNP32	SNP1358	SNP67	SNP1367	SNP1379	SNP1241	SNP1384	SNP185	SNP972	SNP18	SNP1005	SNP1389	SNP998
																				1	1	1	1	1	1	1	1	1	1	1	1	1	1	1	1	1	1	1	1	1	1	1	1	1	1	1	1	1	1
																				0	0.623820448	1.041337582	1.249435548	1.446098248	3.379718842	5.306548869	6.566979647	8.470860934	13.94339034	14.11683169	14.3249631	17.38849352	17.569249	19.07275325	19.27231973	19.48044414	19.89378095	20.95227805	21.16041607	21.36855409	21.5766809	21.78059541	22.62095221	24.10336638	26.70801906	28.18587507	29.6716169	31.14681725	34.21725904
380	1-Feb	cross18CA	4	3C_7-3_16	1A_6-1_4	35908.944	1	NA	0	3C	1A	C73.16	A527.4	222.206	7	54670.355	170.133	4	44884.681	BB	BB	BB	BB	BB	BB	BB	BB	BB	BB	BB	BB	BB	BB	BB	BB	BB	BB	BB	BB	BB	BB	BB	BB	BB	BB	BB	BB	BB	BB
381	1-Feb	cross18CA	4	3C_7-3_16	1A_6-1_4	34956.024	0	NA	0	3C	1A	C73.16	A527.4	222.206	7	54670.355	170.133	4	44884.681	BB	BB	BB	BB	BB	BB	BB	BB	BB	BB	BB	BB	BB	BB	BB	BB	BB	BB	BB	BB	BB	BB	BB	BB	BB	BB	BB	BB	BB	BB
382	1-Feb	cross18CA	4	3C_7-3_16	1A_6-1_4	35974.293	1	129.227	3	3C	1A	C73.16	A527.4	222.206	7	54670.355	170.133	4	44884.681	BB	BB	BB	BB	BB	BB	BB	BB	BB	BB	BB	BB	BB	BB	BB	BB	BB	BB	BB	BB	BB	BB	BB	BB	BB	BB	BB	BB	BB	BB
383	1-Feb	cross18CA	4	3C_7-3_16	1A_6-1_4	34039.17	1	NA	0	3C	1A	C73.16	A527.4	222.206	7	54670.355	170.133	4	44884.681	BB	BB	BB	BB	BB	BB	BB	BB	BB	BB	BB	BB	BB	BB	BB	BB	BB	BB	BB	BB	BB	BB	BB	BB	BB	BB	BB	BB	BB	BB
462	20-Feb	cross19H	8	8H_9-11_3	8H_7-28_42	30070.557	1	105.183	3	8H	8H	H911.3	H728.42	120.749	3	71638.643	83.9	2	62370.161	BB	BB	BB	BB	BB	BB	BB	BB	BB	BB	BB	BB	BB	BB	BB	BB	BB	BB	BB	BB	BB	BB	BB	BB	BB	BB	BB	BB	BB	BB
463	20-Feb	cross19H	8	8H_9-11_3	8H_7-28_42	34535.431	0	70.846	1	8H	8H	H911.3	H728.42	120.749	3	71638.643	83.9	2	62370.161	BB	BB	BB	BB	BB	BB	BB	BB	BB	BB	BB	BB	BB	BB	BB	BB	BB	BB	BB	BB	BB	BB	BB	BB	BB	BB	BB	BB	BB	BB
464	20-Feb	cross19H	8	8H_9-11_3	8H_7-28_42	32414.088	1	169.187	12	8H	8H	H911.3	H728.42	120.749	3	71638.643	83.9	2	62370.161	BB	BB	BB	BB	BB	BB	BB	BB	BB	BB	BB	BB	BB	BB	BB	BB	BB	BB	BB	BB	BB	BB	BB	BB	BB	BB	BB	BB	BB	BB
465	20-Feb	cross19H	8	8H_9-11_3	8H_7-28_42	26208.567	1	NA	0	8H	8H	H911.3	H728.42	120.749	3	71638.643	83.9	2	62370.161	BB	BB	BB	BB	BB	BB	BB	BB	BB	BB	BB	BB	BB	BB	BB	BB	BB	BB	BB	BB	BB	BB	BB	BB	BB	BB	BB	BB	BB	BB
466	20-Feb	cross19H	8	8H_9-11_3	8H_7-28_42	22051.67	1	81.673	3	8H	8H	H911.3	H728.42	120.749	3	71638.643	83.9	2	62370.161	BB	BB	BB	BB	BB	BB	BB	BB	BB	BB	BB	BB	BB	BB	BB	BB	BB	BB	BB	BB	BB	BB	BB	BB	BB	BB	BB	BB	BB	BB
467	20-Feb	cross19H	8	8H_9-11_3	8H_7-28_42	25096.058	1	116.368	6	8H	8H	H911.3	H728.42	120.749	3	71638.643	83.9	2	62370.161	BB	BB	BB	BB	BB	BB	BB	BB	BB	BB	BB	BB	BB	BB	BB	BB	BB	BB	BB	BB	BB	BB	BB	BB	BB	BB	BB	BB	BB	BB
468	20-Feb	cross19H	8	8H_9-11_3	8H_7-28_42	26571.28	1	NA	0	8H	8H	H911.3	H728.42	120.749	3	71638.643	83.9	2	62370.161	BB	BB	BB	BB	BB	BB	BB	BB	BB	BB	BB	BB	BB	BB	BB	BB	BB	BB	BB	BB	BB	BB	BB	BB	BB	BB	BB	BB	BB	BB
469	20-Feb	cross19H	8	8H_9-11_3	8H_7-28_42	23902.183	1	110.396	3	8H	8H	H911.3	H728.42	120.749	3	71638.643	83.9	2	62370.161	BB	BB	BB	BB	BB	BB	BB	BB	BB	BB	BB	BB	BB	BB	BB	BB	BB	BB	BB	BB	BB	BB	BB	BB	BB	BB	BB	BB	BB	BB
718	2-Feb	cross53CA	25	3C_6-2_107	1A_6-25_31	27500.025	1	155.859	9	3C	1A	C62.107	A625.31	126.494	3	52555.891	144.173	4	56548.088	BB	BB	BB	BB	BB	BB	BB	BB	BB	BB	BB	BB	BB	BB	BB	BB	BB	BB	BB	BB	BB	BB	BB	BB	BB	BB	BB	BB	BB	BB
719	2-Feb	cross53CA	25	3C_6-2_107	1A_6-25_31	33912.304	1	102.062	3	3C	1A	C62.107	A625.31	126.494	3	52555.891	144.173	4	56548.088	BB	BB	BB	BB	BB	BB	BB	BB	BB	BB	BB	BB	BB	BB	BB	BB	BB	BB	BB	BB	BB	BB	BB	BB	BB	BB	BB	BB	BB	BB
720	2-Feb	cross53CA	25	3C_6-2_107	1A_6-25_31	28382.583	1	NA	0	3C	1A	C62.107	A625.31	126.494	3	52555.891	144.173	4	56548.088	BB	BB	BB	BB	BB	BB	BB	BB	BB	BB	BB	BB	BB	BB	BB	BB	BB	BB	BB	BB	BB	BB	BB	BB	BB	BB	BB	BB	BB	BB
721	2-Feb	cross53CA	25	3C_6-2_107	1A_6-25_31	30499.307	1	NA	0	3C	1A	C62.107	A625.31	126.494	3	52555.891	144.173	4	56548.088	BB	BB	BB	BB	BB	BB	BB	BB	BB	BB	BB	BB	BB	BB	BB	BB	BB	BB	BB	BB	BB	BB	BB	BB	BB	BB	BB	BB	BB	BB
722	2-Feb	cross53CA	25	3C_6-2_107	1A_6-25_31	34052.633	1	152.23	4	3C	1A	C62.107	A625.31	126.494	3	52555.891	144.173	4	56548.088	BB	BB	BB	BB	BB	BB	BB	BB	BB	BB	BB	BB	BB	BB	BB	BB	BB	BB	BB	BB	BB	BB	BB	BB	BB	BB	BB	BB	BB	BB
723	2-Feb	cross53CA	25	3C_6-2_107	1A_6-25_31	25484.518	0	NA	0	3C	1A	C62.107	A625.31	126.494	3	52555.891	144.173	4	56548.088	BB	BB	BB	BB	BB	BB	BB	BB	BB	BB	BB	BB	BB	BB	BB	BB	BB	BB	BB	BB	BB	BB	BB	BB	BB	BB	BB	BB	BB	BB
724	2-Feb	cross53CA	25	3C_6-2_107	1A_6-25_31	22147.286	1	NA	0	3C	1A	C62.107	A625.31	126.494	3	52555.891	144.173	4	56548.088	BB	BB	BB	BB	BB	BB	BB	BB	BB	BB	BB	BB	BB	BB	BB	BB	BB	BB	BB	BB	BB	BB	BB	BB	BB	BB	BB	BB	BB	BB
725	2-Feb	cross53CA	25	3C_6-2_107	1A_6-25_31	24494.453	1	NA	0	3C	1A	C62.107	A625.31	126.494	3	52555.891	144.173	4	56548.088	BB	BB	BB	BB	BB	BB	BB	BB	BB	BB	BB	BB	BB	BB	BB	BB	BB	BB	BB	BB	BB	BB	BB	BB	BB	BB	BB	BB	BB	BB
726	2-Feb	cross53CA	25	3C_6-2_107	1A_6-25_31	31036.35	1	NA	0	3C	1A	C62.107	A625.31	126.494	3	52555.891	144.173	4	56548.088	BB	BB	BB	BB	BB	BB	BB	BB	BB	BB	BB	BB	BB	BB	BB	BB	BB	BB	BB	BB	BB	BB	BB	BB	BB	BB	BB	BB	BB	BB
727	2-Feb	cross53CA	25	3C_6-2_107	1A_6-25_31	29220.527	1	200.452	4	3C	1A	C62.107	A625.31	126.494	3	52555.891	144.173	4	56548.088	BB	BB	BB	BB	BB	BB	BB	BB	BB	BB	BB	BB	BB	BB	BB	BB	BB	BB	BB	BB	BB	BB	BB	BB	BB	BB	BB	BB	BB	BB
728	2-Feb	cross53CA	25	3C_6-2_107	1A_6-25_31	24316.781	1	NA	0	3C	1A	C62.107	A625.31	126.494	3	52555.891	144.173	4	56548.088	BB	BB	BB	BB	BB	BB	BB	BB	BB	BB	BB	BB	BB	BB	BB	BB	BB	BB	BB	BB	BB	BB	BB	BB	BB	BB	BB	BB	BB	BB
729	2-Feb	cross53CA	25	3C_6-2_107	1A_6-25_31	25051.051	1	NA	0	3C	1A	C62.107	A625.31	126.494	3	52555.891	144.173	4	56548.088	BB	BB	BB	BB	BB	BB	BB	BB	BB	BB	BB	BB	BB	BB	BB	BB	BB	BB	BB	BB	BB	BB	BB	BB	BB	BB	BB	BB	BB	BB
730	2-Feb	cross53CA	25	3C_6-2_107	1A_6-25_31	22196.323	1	NA	0	3C	1A	C62.107	A625.31	126.494	3	52555.891	144.173	4	56548.088	BB	BB	BB	BB	BB	BB	BB	BB	BB	BB	BB	BB	BB	BB	BB	BB	BB	BB	BB	BB	BB	BB	BB	BB	BB	BB	BB	BB	BB	BB
731	2-Feb	cross53CA	25	3C_6-2_107	1A_6-25_31	24707.992	1	NA	0	3C	1A	C62.107	A625.31	126.494	3	52555.891	144.173	4	56548.088	BB	BB	BB	BB	BB	BB	BB	BB	BB	BB	BB	BB	BB	BB	BB	BB	BB	BB	BB	BB	BB	BB	BB	BB	BB	BB	BB	BB	BB	BB
732	2-Feb	cross53CA	25	3C_6-2_107	1A_6-25_31	30907.027	1	NA	0	3C	1A	C62.107	A625.31	126.494	3	52555.891	144.173	4	56548.088	BB	BB	BB	BB	BB	BB	BB	BB	BB	BB	BB	BB	BB	BB	BB	BB	BB	BB	BB	BB	BB	BB	BB	BB	BB	BB	BB	BB	BB	BB
733	2-Feb	cross53CA	25	3C_6-2_107	1A_6-25_31	23568.263	1	NA	0	3C	1A	C62.107	A625.31	126.494	3	52555.891	144.173	4	56548.088	BB	BB	BB	BB	BB	BB	BB	BB	BB	BB	BB	BB	BB	BB	BB	BB	BB	BB	BB	BB	BB	BB	BB	BB	BB	BB	BB	BB	BB	BB
734	2-Feb	cross53CA	25	3C_6-2_107	1A_6-25_31	27156.18	1	NA	0	3C	1A	C62.107	A625.31	126.494	3	52555.891	144.173	4	56548.088	BB	BB	BB	BB	BB	BB	BB	BB	BB	BB	BB	BB	BB	BB	BB	BB	BB	BB	BB	BB	BB	BB	BB	BB	BB	BB	BB	BB	BB	BB
735	2-Feb	cross53CA	25	3C_6-2_107	1A_6-25_31	32735.527	1	100.166	3	3C	1A	C62.107	A625.31	126.494	3	52555.891	144.173	4	56548.088	BB	BB	BB	BB	BB	BB	BB	BB	BB	BB	BB	BB	BB	BB	BB	BB	BB	BB	BB	BB	BB	BB	BB	BB	BB	BB	BB	BB	BB	BB
736	2-Feb	cross53CA	25	3C_6-2_107	1A_6-25_31	28288.441	1	NA	0	3C	1A	C62.107	A625.31	126.494	3	52555.891	144.173	4	56548.088	BB	BB	BB	BB	BB	BB	BB	BB	BB	BB	BB	BB	BB	BB	BB	BB	BB	BB	BB	BB	BB	BB	BB	BB	BB	BB	BB	BB	BB	BB
737	2-Feb	cross53CA	25	3C_6-2_107	1A_6-25_31	30823.105	1	106.416	4	3C	1A	C62.107	A625.31	126.494	3	52555.891	144.173	4	56548.088	BB	BB	BB	BB	BB	BB	BB	BB	BB	BB	BB	BB	BB	BB	BB	BB	BB	BB	BB	BB	BB	BB	BB	BB	BB	BB	BB	BB	BB	BB
738	2-Feb	cross53CA	25	3C_6-2_107	1A_6-25_31	25688.23	0	71.805	2	3C	1A	C62.107	A625.31	126.494	3	52555.891	144.173	4	56548.088	BB	BB	BB	BB	BB	BB	BB	BB	BB	BB	BB	BB	BB	BB	BB	BB	BB	BB	BB	BB	BB	BB	BB	BB	BB	BB	BB	BB	BB	BB
739	2-Feb	cross53CA	25	3C_6-2_107	1A_6-25_31	28981.928	1	98.352	1	3C	1A	C62.107	A625.31	126.494	3	52555.891	144.173	4	56548.088	BB	BB	BB	BB	BB	BB	BB	BB	BB	BB	BB	BB	BB	BB	BB	BB	BB	BB	BB	BB	BB	BB	BB	BB	BB	BB	BB	BB	BB	BB
740	2-Feb	cross53CA	25	3C_6-2_107	1A_6-25_31	29796.484	0	NA	0	3C	1A	C62.107	A625.31	126.494	3	52555.891	144.173	4	56548.088	BB	BB	BB	BB	BB	BB	BB	BB	BB	BB	BB	BB	BB	BB	BB	BB	BB	BB	BB	BB	BB	BB	BB	BB	BB	BB	BB	BB	BB	BB
741	2-Feb	cross53CA	25	3C_6-2_107	1A_6-25_31	32923.026	1	NA	0	3C	1A	C62.107	A625.31	126.494	3	52555.891	144.173	4	56548.088	BB	BB	BB	BB	BB	BB	BB	BB	BB	BB	BB	BB	BB	BB	BB	BB	BB	BB	BB	BB	BB	BB	BB	BB	BB	BB	BB	BB	BB	BB
808	8-Feb	cross19H	38	8H_9-11_3	8H_7-28_42	38945.47	1	218.761	4	8H	8H	H911.3	H728.42	120.749	3	71638.643	83.9	2	62370.161	BB	BB	BB	BB	BB	BB	BB	BB	BB	BB	BB	BB	BB	BB	BB	BB	BB	BB	BB	BB	BB	BB	BB	BB	BB	BB	BB	BB	BB	BB
809	8-Feb	cross19H	38	8H_9-11_3	8H_7-28_42	33865.626	0	NA	0	8H	8H	H911.3	H728.42	120.749	3	71638.643	83.9	2	62370.161	BB	BB	BB	BB	BB	BB	BB	BB	BB	BB	BB	BB	BB	BB	BB	BB	BB	BB	BB	BB	BB	BB	BB	BB	BB	BB	BB	BB	BB	BB
810	8-Feb	cross19H	38	8H_9-11_3	8H_7-28_42	30457.444	1	NA	0	8H	8H	H911.3	H728.42	120.749	3	71638.643	83.9	2	62370.161	BB	BB	BB	BB	BB	BB	BB	BB	BB	BB	BB	BB	BB	BB	BB	BB	BB	BB	BB	BB	BB	BB	BB	BB	BB	BB	BB	BB	BB	BB
811	8-Feb	cross19H	38	8H_9-11_3	8H_7-28_42	32714.694	1	180.697	7	8H	8H	H911.3	H728.42	120.749	3	71638.643	83.9	2	62370.161	BB	BB	BB	BB	BB	BB	BB	BB	BB	BB	BB	BB	BB	BB	BB	BB	BB	BB	BB	BB	BB	BB	BB	BB	BB	BB	BB	BB	BB	BB
812	8-Feb	cross19H	38	8H_9-11_3	8H_7-28_42	31021.511	1	NA	0	8H	8H	H911.3	H728.42	120.749	3	71638.643	83.9	2	62370.161	BB	BB	BB	BB	BB	BB	BB	BB	BB	BB	BB	BB	BB	BB	BB	BB	BB	BB	BB	BB	BB	BB	BB	BB	BB	BB	BB	BB	BB	BB
813	8-Feb	cross19H	38	8H_9-11_3	8H_7-28_42	33300.479	1	184.427	8	8H	8H	H911.3	H728.42	120.749	3	71638.643	83.9	2	62370.161	BB	BB	BB	BB	BB	BB	BB	BB	BB	BB	BB	BB	BB	BB	BB	BB	BB	BB	BB	BB	BB	BB	BB	BB	BB	BB	BB	BB	BB	BB
814	8-Feb	cross19H	38	8H_9-11_3	8H_7-28_42	28706.774	1	NA	1	8H	8H	H911.3	H728.42	120.749	3	71638.643	83.9	2	62370.161	BB	BB	BB	BB	BB	BB	BB	BB	BB	BB	BB	BB	BB	BB	BB	BB	BB	BB	BB	BB	BB	BB	BB	BB	BB	BB	BB	BB	BB	BB
815	8-Feb	cross19H	38	8H_9-11_3	8H_7-28_42	34355.5	0	130.934	1	8H	8H	H911.3	H728.42	120.749	3	71638.643	83.9	2	62370.161	BB	BB	BB	BB	BB	BB	BB	BB	BB	BB	BB	BB	BB	BB	BB	BB	BB	BB	BB	BB	BB	BB	BB	BB	BB	BB	BB	BB	BB	BB
816	8-Feb	cross19H	38	8H_9-11_3	8H_7-28_42	30871.552	0	104.732	3	8H	8H	H911.3	H728.42	120.749	3	71638.643	83.9	2	62370.161	BB	BB	BB	BB	BB	BB	BB	BB	BB	BB	BB	BB	BB	BB	BB	BB	BB	BB	BB	BB	BB	BB	BB	BB	BB	BB	BB	BB	BB	BB
817	8-Feb	cross19H	38	8H_9-11_3	8H_7-28_42	30565.836	1	211.091	3	8H	8H	H911.3	H728.42	120.749	3	71638.643	83.9	2	62370.161	BB	BB	BB	BB	BB	BB	BB	BB	BB	BB	BB	BB	BB	BB	BB	BB	BB	BB	BB	BB	BB	BB	BB	BB	BB	BB	BB	BB	BB	BB
818	8-Feb	cross19H	38	8H_9-11_3	8H_7-28_42	30415.189	1	192.594	5	8H	8H	H911.3	H728.42	120.749	3	71638.643	83.9	2	62370.161	BB	BB	BB	BB	BB	BB	BB	BB	BB	BB	BB	BB	BB	BB	BB	BB	BB	BB	BB	BB	BB	BB	BB	BB	BB	BB	BB	BB	BB	BB
819	8-Feb	cross19H	38	8H_9-11_3	8H_7-28_42	38268.394	1	100.456	1	8H	8H	H911.3	H728.42	120.749	3	71638.643	83.9	2	62370.161	BB	BB	BB	BB	BB	BB	BB	BB	BB	BB	BB	BB	BB	BB	BB	BB	BB	BB	BB	BB	BB	BB	BB	BB	BB	BB	BB	BB	BB	BB
820	8-Feb	cross19H	38	8H_9-11_3	8H_7-28_42	30972.18	0	NA	0	8H	8H	H911.3	H728.42	120.749	3	71638.643	83.9	2	62370.161	BB	BB	BB	BB	BB	BB	BB	BB	BB	BB	BB	BB	BB	BB	BB	BB	BB	BB	BB	BB	BB	BB	BB	BB	BB	BB	BB	BB	BB	BB
821	8-Feb	cross19H	38	8H_9-11_3	8H_7-28_42	33935.987	1	159.577	3	8H	8H	H911.3	H728.42	120.749	3	71638.643	83.9	2	62370.161	BB	BB	BB	BB	BB	BB	BB	BB	BB	BB	BB	BB	BB	BB	BB	BB	BB	BB	BB	BB	BB	BB	BB	BB	BB	BB	BB	BB	BB	BB
822	8-Feb	cross19H	38	8H_9-11_3	8H_7-28_42	33441.397	1	101.902	2	8H	8H	H911.3	H728.42	120.749	3	71638.643	83.9	2	62370.161	BB	BB	BB	BB	BB	BB	BB	BB	BB	BB	BB	BB	BB	BB	BB	BB	BB	BB	BB	BB	BB	BB	BB	BB	BB	BB	BB	BB	BB	BB
823	8-Feb	cross19H	38	8H_9-11_3	8H_7-28_42	35784.829	0	138.925	2	8H	8H	H911.3	H728.42	120.749	3	71638.643	83.9	2	62370.161	BB	BB	BB	BB	BB	BB	BB	BB	BB	BB	BB	BB	BB	BB	BB	BB	BB	BB	BB	BB	BB	BB	BB	BB	BB	BB	BB	BB	BB	BB
824	8-Feb	cross19H	38	8H_9-11_3	8H_7-28_42	31709.103	1	NA	4	8H	8H	H911.3	H728.42	120.749	3	71638.643	83.9	2	62370.161	BB	BB	BB	BB	BB	BB	BB	BB	BB	BB	BB	BB	BB	BB	BB	BB	BB	BB	BB	BB	BB	BB	BB	BB	BB	BB	BB	BB	BB	BB
825	8-Feb	cross19H	38	8H_9-11_3	8H_7-28_42	32186.004	0	160.791	4	8H	8H	H911.3	H728.42	120.749	3	71638.643	83.9	2	62370.161	BB	BB	BB	BB	BB	BB	BB	BB	BB	BB	BB	BB	BB	BB	BB	BB	BB	BB	BB	BB	BB	BB	BB	BB	BB	BB	BB	BB	BB	BB
826	8-Feb	cross19H	38	8H_9-11_3	8H_7-28_42	29238.412	1	NA	0	8H	8H	H911.3	H728.42	120.749	3	71638.643	83.9	2	62370.161	BB	BB	BB	BB	BB	BB	BB	BB	BB	BB	BB	BB	BB	BB	BB	BB	BB	BB	BB	BB	BB	BB	BB	BB	BB	BB	BB	BB	BB	BB
827	8-Feb	cross19H	38	8H_9-11_3	8H_7-28_42	36542.585	0	NA	0	8H	8H	H911.3	H728.42	120.749	3	71638.643	83.9	2	62370.161	BB	BB	BB	BB	BB	BB	BB	BB	BB	BB	BB	BB	BB	BB	BB	BB	BB	BB	BB	BB	BB	BB	BB	BB	BB	BB	BB	BB	BB	BB
828	8-Feb	cross19H	38	8H_9-11_3	8H_7-28_42	34376.726	1	148.268	1	8H	8H	H911.3	H728.42	120.749	3	71638.643	83.9	2	62370.161	BB	BB	BB	BB	BB	BB	BB	BB	BB	BB	BB	BB	BB	BB	BB	BB	BB	BB	BB	BB	BB	BB	BB	BB	BB	BB	BB	BB	BB	BB
829	8-Feb	cross19H	38	8H_9-11_3	8H_7-28_42	28219.062	0	NA	0	8H	8H	H911.3	H728.42	120.749	3	71638.643	83.9	2	62370.161	BB	BB	BB	BB	BB	BB	BB	BB	BB	BB	BB	BB	BB	BB	BB	BB	BB	BB	BB	BB	BB	BB	BB	BB	BB	BB	BB	BB	BB	BB
830	8-Feb	cross19H	38	8H_9-11_3	8H_7-28_42	32724.325	1	160.366	1	8H	8H	H911.3	H728.42	120.749	3	71638.643	83.9	2	62370.161	BB	BB	BB	BB	BB	BB	BB	BB	BB	BB	BB	BB	BB	BB	BB	BB	BB	BB	BB	BB	BB	BB	BB	BB	BB	BB	BB	BB	BB	BB
831	8-Feb	cross19H	38	8H_9-11_3	8H_7-28_42	34075.923	0	142.642	5	8H	8H	H911.3	H728.42	120.749	3	71638.643	83.9	2	62370.161	BB	BB	BB	BB	BB	BB	BB	BB	BB	BB	BB	BB	BB	BB	BB	BB	BB	BB	BB	BB	BB	BB	BB	BB	BB	BB	BB	BB	BB	BB
832	8-Feb	cross19H	38	8H_9-11_3	8H_7-28_42	33649.827	0	NA	1	8H	8H	H911.3	H728.42	120.749	3	71638.643	83.9	2	62370.161	BB	BB	BB	BB	BB	BB	BB	BB	BB	BB	BB	BB	BB	BB	BB	BB	BB	BB	BB	BB	BB	BB	BB	BB	BB	BB	BB	BB	BB	BB
833	8-Feb	cross19H	38	8H_9-11_3	8H_7-28_42	37938.896	1	NA	0	8H	8H	H911.3	H728.42	120.749	3	71638.643	83.9	2	62370.161	BB	BB	BB	BB	BB	BB	BB	BB	BB	BB	BB	BB	BB	BB	BB	BB	BB	BB	BB	BB	BB	BB	BB	BB	BB	BB	BB	BB	BB	BB
834	8-Feb	cross19H	38	8H_9-11_3	8H_7-28_42	32260.001	0	102.058	2	8H	8H	H911.3	H728.42	120.749	3	71638.643	83.9	2	62370.161	BB	BB	BB	BB	BB	BB	BB	BB	BB	BB	BB	BB	BB	BB	BB	BB	BB	BB	BB	BB	BB	BB	BB	BB	BB	BB	BB	BB	BB	BB
835	8-Feb	cross19H	38	8H_9-11_3	8H_7-28_42	35806.252	1	168.712	9	8H	8H	H911.3	H728.42	120.749	3	71638.643	83.9	2	62370.161	BB	BB	BB	BB	BB	BB	BB	BB	BB	BB	BB	BB	BB	BB	BB	BB	BB	BB	BB	BB	BB	BB	BB	BB	BB	BB	BB	BB	BB	BB
836	8-Feb	cross19H	38	8H_9-11_3	8H_7-28_42	29682.393	0	NA	0	8H	8H	H911.3	H728.42	120.749	3	71638.643	83.9	2	62370.161	BB	BB	BB	BB	BB	BB	BB	BB	BB	BB	BB	BB	BB	BB	BB	BB	BB	BB	BB	BB	BB	BB	BB	BB	BB	BB	BB	BB	BB	BB
837	8-Feb	cross19H	38	8H_9-11_3	8H_7-28_42	30311.121	1	NA	0	8H	8H	H911.3	H728.42	120.749	3	71638.643	83.9	2	62370.161	BB	BB	BB	BB	BB	BB	BB	BB	BB	BB	BB	BB	BB	BB	BB	BB	BB	BB	BB	BB	BB	BB	BB	BB	BB	BB	BB	BB	BB	BB
838	8-Feb	cross19H	38	8H_9-11_3	8H_7-28_42	25636.639	1	NA	0	8H	8H	H911.3	H728.42	120.749	3	71638.643	83.9	2	62370.161	BB	BB	BB	BB	BB	BB	BB	BB	BB	BB	BB	BB	BB	BB	BB	BB	BB	BB	BB	BB	BB	BB	BB	BB	BB	BB	BB	BB	BB	BB
839	8-Feb	cross19H	38	8H_9-11_3	8H_7-28_42	28142.412	1	NA	0	8H	8H	H911.3	H728.42	120.749	3	71638.643	83.9	2	62370.161	BB	BB	BB	BB	BB	BB	BB	BB	BB	BB	BB	BB	BB	BB	BB	BB	BB	BB	BB	BB	BB	BB	BB	BB	BB	BB	BB	BB	BB	BB
840	8-Feb	cross19H	38	8H_9-11_3	8H_7-28_42	30510.903	1	133.25	2	8H	8H	H911.3	H728.42	120.749	3	71638.643	83.9	2	62370.161	BB	BB	BB	BB	BB	BB	BB	BB	BB	BB	BB	BB	BB	BB	BB	BB	BB	BB	BB	BB	BB	BB	BB	BB	BB	BB	BB	BB	BB	BB
841	8-Feb	cross19H	38	8H_9-11_3	8H_7-28_42	28688.594	1	153.927	4	8H	8H	H911.3	H728.42	120.749	3	71638.643	83.9	2	62370.161	BB	BB	BB	BB	BB	BB	BB	BB	BB	BB	BB	BB	BB	BB	BB	BB	BB	BB	BB	BB	BB	BB	BB	BB	BB	BB	BB	BB	BB	BB
842	8-Feb	cross19H	38	8H_9-11_3	8H_7-28_42	34224.113	1	116.881	4	8H	8H	H911.3	H728.42	120.749	3	71638.643	83.9	2	62370.161	BB	BB	BB	BB	BB	BB	BB	BB	BB	BB	BB	BB	BB	BB	BB	BB	BB	BB	BB	BB	BB	BB	BB	BB	BB	BB	BB	BB	BB	BB
843	8-Feb	cross19H	38	8H_9-11_3	8H_7-28_42	33791.531	0	103.584	2	8H	8H	H911.3	H728.42	120.749	3	71638.643	83.9	2	62370.161	BB	BB	BB	BB	BB	BB	BB	BB	BB	BB	BB	BB	BB	BB	BB	BB	BB	BB	BB	BB	BB	BB	BB	BB	BB	BB	BB	BB	BB	BB
844	8-Feb	cross19H	38	8H_9-11_3	8H_7-28_42	35325.714	1	137.317	5	8H	8H	H911.3	H728.42	120.749	3	71638.643	83.9	2	62370.161	BB	BB	BB	BB	BB	BB	BB	BB	BB	BB	BB	BB	BB	BB	BB	BB	BB	BB	BB	BB	BB	BB	BB	BB	BB	BB	BB	BB	BB	BB
1311	20-Mar	cross53CA	1	3C_6-2_107	1A_6-25_31	38098.879	0	NA	0	3C	1A	C62.107	A625.31	126.494	3	52555.891	144.173	4	56548.088	BB	BB	BB	BB	BB	BB	BB	BB	BB	BB	BB	BB	BB	BB	BB	BB	BB	BB	BB	BB	BB	BB	BB	BB	BB	BB	BB	BB	BB	BB
2225	10-Apr	cross10AC	53	1A_6-10_25	3C_6-2_94	35353.623	1	172.422	5	1A	3C	A610.25	C62.94	132.293	8	63226.482	154.44	2	53074.655	BB	BB	BB	BB	BB	BB	BB	BB	BB	BB	BB	BB	BB	BB	BB	BB	BB	BB	BB	BB	BB	BB	BB	BB	BB	BB	BB	BB	BB	BB
2226	10-Apr	cross10AC	53	1A_6-10_25	3C_6-2_94	23923.311	0	105.767	4	1A	3C	A610.25	C62.94	132.293	8	63226.482	154.44	2	53074.655	BB	BB	BB	BB	BB	BB	BB	BB	BB	BB	BB	BB	BB	BB	BB	BB	BB	BB	BB	BB	BB	BB	BB	BB	BB	BB	BB	BB	BB	BB
2227	10-Apr	cross10AC	53	1A_6-10_25	3C_6-2_94	28470.043	1	155.753	6	1A	3C	A610.25	C62.94	132.293	8	63226.482	154.44	2	53074.655	BB	BB	BB	BB	BB	BB	BB	BB	BB	BB	BB	BB	BB	BB	BB	BB	BB	BB	BB	BB	BB	BB	BB	BB	BB	BB	BB	BB	BB	BB
2228	10-Apr	cross10AC	53	1A_6-10_25	3C_6-2_94	21981.899	1	155.242	6	1A	3C	A610.25	C62.94	132.293	8	63226.482	154.44	2	53074.655	BB	BB	BB	BB	BB	BB	BB	BB	BB	BB	BB	BB	BB	BB	BB	BB	BB	BB	BB	BB	BB	BB	BB	BB	BB	BB	BB	BB	BB	BB
2229	10-Apr	cross10AC	53	1A_6-10_25	3C_6-2_94	33237.488	1	171.621	6	1A	3C	A610.25	C62.94	132.293	8	63226.482	154.44	2	53074.655	BB	BB	BB	BB	BB	BB	BB	BB	BB	BB	BB	BB	BB	BB	BB	BB	BB	BB	BB	BB	BB	BB	BB	BB	BB	BB	BB	BB	BB	BB
2230	10-Apr	cross10AC	53	1A_6-10_25	3C_6-2_94	32685.606	1	NA	0	1A	3C	A610.25	C62.94	132.293	8	63226.482	154.44	2	53074.655	BB	BB	BB	BB	BB	BB	BB	BB	BB	BB	BB	BB	BB	BB	BB	BB	BB	BB	BB	BB	BB	BB	BB	BB	BB	BB	BB	BB	BB	BB
2231	10-Apr	cross10AC	53	1A_6-10_25	3C_6-2_94	32604.534	1	154.428	3	1A	3C	A610.25	C62.94	132.293	8	63226.482	154.44	2	53074.655	BB	BB	BB	BB	BB	BB	BB	BB	BB	BB	BB	BB	BB	BB	BB	BB	BB	BB	BB	BB	BB	BB	BB	BB	BB	BB	BB	BB	BB	BB
2232	10-Apr	cross10AC	53	1A_6-10_25	3C_6-2_94	30091.489	1	137.03	4	1A	3C	A610.25	C62.94	132.293	8	63226.482	154.44	2	53074.655	BB	BB	BB	BB	BB	BB	BB	BB	BB	BB	BB	BB	BB	BB	BB	BB	BB	BB	BB	BB	BB	BB	BB	BB	BB	BB	BB	BB	BB	BB
2233	10-Apr	cross10AC	53	1A_6-10_25	3C_6-2_94	21637.661	0	NA	0	1A	3C	A610.25	C62.94	132.293	8	63226.482	154.44	2	53074.655	BB	BB	BB	BB	BB	BB	BB	BB	BB	BB	BB	BB	BB	BB	BB	BB	BB	BB	BB	BB	BB	BB	BB	BB	BB	BB	BB	BB	BB	BB
2234	10-Apr	cross10AC	53	1A_6-10_25	3C_6-2_94	22944.743	0	66.709	1	1A	3C	A610.25	C62.94	132.293	8	63226.482	154.44	2	53074.655	BB	BB	BB	BB	BB	BB	BB	BB	BB	BB	BB	BB	BB	BB	BB	BB	BB	BB	BB	BB	BB	BB	BB	BB	BB	BB	BB	BB	BB	BB
2235	10-Apr	cross10AC	53	1A_6-10_25	3C_6-2_94	23229.921	0	148.432	10	1A	3C	A610.25	C62.94	132.293	8	63226.482	154.44	2	53074.655	BB	BB	BB	BB	BB	BB	BB	BB	BB	BB	BB	BB	BB	BB	BB	BB	BB	BB	BB	BB	BB	BB	BB	BB	BB	BB	BB	BB	BB	BB
2236	10-Apr	cross10AC	53	1A_6-10_25	3C_6-2_94	30338.145	1	170.069	7	1A	3C	A610.25	C62.94	132.293	8	63226.482	154.44	2	53074.655	BB	BB	BB	BB	BB	BB	BB	BB	BB	BB	BB	BB	BB	BB	BB	BB	BB	BB	BB	BB	BB	BB	BB	BB	BB	BB	BB	BB	BB	BB
2237	10-Apr	cross10AC	53	1A_6-10_25	3C_6-2_94	26396.851	1	159.036	4	1A	3C	A610.25	C62.94	132.293	8	63226.482	154.44	2	53074.655	BB	BB	BB	BB	BB	BB	BB	BB	BB	BB	BB	BB	BB	BB	BB	BB	BB	BB	BB	BB	BB	BB	BB	BB	BB	BB	BB	BB	BB	BB
2238	10-Apr	cross10AC	53	1A_6-10_25	3C_6-2_94	30620.768	1	184.381	4	1A	3C	A610.25	C62.94	132.293	8	63226.482	154.44	2	53074.655	BB	BB	BB	BB	BB	BB	BB	BB	BB	BB	BB	BB	BB	BB	BB	BB	BB	BB	BB	BB	BB	BB	BB	BB	BB	BB	BB	BB	BB	BB
2239	10-Apr	cross10AC	53	1A_6-10_25	3C_6-2_94	31089.612	1	172.804	8	1A	3C	A610.25	C62.94	132.293	8	63226.482	154.44	2	53074.655	BB	BB	BB	BB	BB	BB	BB	BB	BB	BB	BB	BB	BB	BB	BB	BB	BB	BB	BB	BB	BB	BB	BB	BB	BB	BB	BB	BB	BB	BB
2240	10-Apr	cross10AC	53	1A_6-10_25	3C_6-2_94	36249.054	1	177.044	10	1A	3C	A610.25	C62.94	132.293	8	63226.482	154.44	2	53074.655	BB	BB	BB	BB	BB	BB	BB	BB	BB	BB	BB	BB	BB	BB	BB	BB	BB	BB	BB	BB	BB	BB	BB	BB	BB	BB	BB	BB	BB	BB
2241	10-Apr	cross10AC	53	1A_6-10_25	3C_6-2_94	28565.56	1	197.333	8	1A	3C	A610.25	C62.94	132.293	8	63226.482	154.44	2	53074.655	BB	BB	BB	BB	BB	BB	BB	BB	BB	BB	BB	BB	BB	BB	BB	BB	BB	BB	BB	BB	BB	BB	BB	BB	BB	BB	BB	BB	BB	BB
2242	10-Apr	cross10AC	53	1A_6-10_25	3C_6-2_94	26528.729	0	99.386	4	1A	3C	A610.25	C62.94	132.293	8	63226.482	154.44	2	53074.655	BB	BB	BB	BB	BB	BB	BB	BB	BB	BB	BB	BB	BB	BB	BB	BB	BB	BB	BB	BB	BB	BB	BB	BB	BB	BB	BB	BB	BB	BB
2243	10-Apr	cross10AC	53	1A_6-10_25	3C_6-2_94	31296.076	1	147.436	6	1A	3C	A610.25	C62.94	132.293	8	63226.482	154.44	2	53074.655	BB	BB	BB	BB	BB	BB	BB	BB	BB	BB	BB	BB	BB	BB	BB	BB	BB	BB	BB	BB	BB	BB	BB	BB	BB	BB	BB	BB	BB	BB
2244	10-Apr	cross10AC	53	1A_6-10_25	3C_6-2_94	30098.368	1	139.308	5	1A	3C	A610.25	C62.94	132.293	8	63226.482	154.44	2	53074.655	BB	BB	BB	BB	BB	BB	BB	BB	BB	BB	BB	BB	BB	BB	BB	BB	BB	BB	BB	BB	BB	BB	BB	BB	BB	BB	BB	BB	BB	BB
2245	10-Apr	cross10AC	53	1A_6-10_25	3C_6-2_94	32882.538	1	199.329	9	1A	3C	A610.25	C62.94	132.293	8	63226.482	154.44	2	53074.655	BB	BB	BB	BB	BB	BB	BB	BB	BB	BB	BB	BB	BB	BB	BB	BB	BB	BB	BB	BB	BB	BB	BB	BB	BB	BB	BB	BB	BB	BB
2246	10-Apr	cross10AC	53	1A_6-10_25	3C_6-2_94	26182.329	1	137.408	5	1A	3C	A610.25	C62.94	132.293	8	63226.482	154.44	2	53074.655	BB	BB	BB	BB	BB	BB	BB	BB	BB	BB	BB	BB	BB	BB	BB	BB	BB	BB	BB	BB	BB	BB	BB	BB	BB	BB	BB	BB	BB	BB
2247	10-Apr	cross10AC	53	1A_6-10_25	3C_6-2_94	29369.7	1	119.175	7	1A	3C	A610.25	C62.94	132.293	8	63226.482	154.44	2	53074.655	BB	BB	BB	BB	BB	BB	BB	BB	BB	BB	BB	BB	BB	BB	BB	BB	BB	BB	BB	BB	BB	BB	BB	BB	BB	BB	BB	BB	BB	BB
2248	10-Apr	cross10AC	53	1A_6-10_25	3C_6-2_94	34668.684	0	185.268	9	1A	3C	A610.25	C62.94	132.293	8	63226.482	154.44	2	53074.655	BB	BB	BB	BB	BB	BB	BB	BB	BB	BB	BB	BB	BB	BB	BB	BB	BB	BB	BB	BB	BB	BB	BB	BB	BB	BB	BB	BB	BB	BB
2249	10-Apr	cross10AC	53	1A_6-10_25	3C_6-2_94	33169.191	1	245.494	6	1A	3C	A610.25	C62.94	132.293	8	63226.482	154.44	2	53074.655	BB	BB	BB	BB	BB	BB	BB	BB	BB	BB	BB	BB	BB	BB	BB	BB	BB	BB	BB	BB	BB	BB	BB	BB	BB	BB	BB	BB	BB	BB
2250	10-Apr	cross10AC	53	1A_6-10_25	3C_6-2_94	40682.482	1	211.884	12	1A	3C	A610.25	C62.94	132.293	8	63226.482	154.44	2	53074.655	BB	BB	BB	BB	BB	BB	BB	BB	BB	BB	BB	BB	BB	BB	BB	BB	BB	BB	BB	BB	BB	BB	BB	BB	BB	BB	BB	BB	BB	BB
2251	10-Apr	cross10AC	53	1A_6-10_25	3C_6-2_94	31173.338	1	150.693	4	1A	3C	A610.25	C62.94	132.293	8	63226.482	154.44	2	53074.655	BB	BB	BB	BB	BB	BB	BB	BB	BB	BB	BB	BB	BB	BB	BB	BB	BB	BB	BB	BB	BB	BB	BB	BB	BB	BB	BB	BB	BB	BB
2252	10-Apr	cross10AC	53	1A_6-10_25	3C_6-2_94	21351.107	1	165.655	4	1A	3C	A610.25	C62.94	132.293	8	63226.482	154.44	2	53074.655	BB	BB	BB	BB	BB	BB	BB	BB	BB	BB	BB	BB	BB	BB	BB	BB	BB	BB	BB	BB	BB	BB	BB	BB	BB	BB	BB	BB	BB	BB
2253	10-Apr	cross10AC	53	1A_6-10_25	3C_6-2_94	37573.825	1	161.33	9	1A	3C	A610.25	C62.94	132.293	8	63226.482	154.44	2	53074.655	BB	BB	BB	BB	BB	BB	BB	BB	BB	BB	BB	BB	BB	BB	BB	BB	BB	BB	BB	BB	BB	BB	BB	BB	BB	BB	BB	BB	BB	BB
2254	10-Apr	cross10AC	53	1A_6-10_25	3C_6-2_94	30780.063	1	135.064	6	1A	3C	A610.25	C62.94	132.293	8	63226.482	154.44	2	53074.655	BB	BB	BB	BB	BB	BB	BB	BB	BB	BB	BB	BB	BB	BB	BB	BB	BB	BB	BB	BB	BB	BB	BB	BB	BB	BB	BB	BB	BB	BB
2255	10-Apr	cross10AC	53	1A_6-10_25	3C_6-2_94	39008.264	1	168.047	6	1A	3C	A610.25	C62.94	132.293	8	63226.482	154.44	2	53074.655	BB	BB	BB	BB	BB	BB	BB	BB	BB	BB	BB	BB	BB	BB	BB	BB	BB	BB	BB	BB	BB	BB	BB	BB	BB	BB	BB	BB	BB	BB
2256	10-Apr	cross10AC	53	1A_6-10_25	3C_6-2_94	29391.319	1	120.656	2	1A	3C	A610.25	C62.94	132.293	8	63226.482	154.44	2	53074.655	BB	BB	BB	BB	BB	BB	BB	BB	BB	BB	BB	BB	BB	BB	BB	BB	BB	BB	BB	BB	BB	BB	BB	BB	BB	BB	BB	BB	BB	BB
2257	10-Apr	cross10AC	53	1A_6-10_25	3C_6-2_94	21986.517	1	148.119	6	1A	3C	A610.25	C62.94	132.293	8	63226.482	154.44	2	53074.655	BB	BB	BB	BB	BB	BB	BB	BB	BB	BB	BB	BB	BB	BB	BB	BB	BB	BB	BB	BB	BB	BB	BB	BB	BB	BB	BB	BB	BB	BB
2258	10-Apr	cross10AC	53	1A_6-10_25	3C_6-2_94	34686.373	1	178.057	12	1A	3C	A610.25	C62.94	132.293	8	63226.482	154.44	2	53074.655	BB	BB	BB	BB	BB	BB	BB	BB	BB	BB	BB	BB	BB	BB	BB	BB	BB	BB	BB	BB	BB	BB	BB	BB	BB	BB	BB	BB	BB	BB
2259	10-Apr	cross10AC	53	1A_6-10_25	3C_6-2_94	33630.664	1	155.87	10	1A	3C	A610.25	C62.94	132.293	8	63226.482	154.44	2	53074.655	BB	BB	BB	BB	BB	BB	BB	BB	BB	BB	BB	BB	BB	BB	BB	BB	BB	BB	BB	BB	BB	BB	BB	BB	BB	BB	BB	BB	BB	BB
2260	10-Apr	cross10AC	53	1A_6-10_25	3C_6-2_94	28233.999	1	158.736	6	1A	3C	A610.25	C62.94	132.293	8	63226.482	154.44	2	53074.655	BB	BB	BB	BB	BB	BB	BB	BB	BB	BB	BB	BB	BB	BB	BB	BB	BB	BB	BB	BB	BB	BB	BB	BB	BB	BB	BB	BB	BB	BB
2261	10-Apr	cross10AC	53	1A_6-10_25	3C_6-2_94	32837.433	1	NA	2	1A	3C	A610.25	C62.94	132.293	8	63226.482	154.44	2	53074.655	BB	BB	BB	BB	BB	BB	BB	BB	BB	BB	BB	BB	BB	BB	BB	BB	BB	BB	BB	BB	BB	BB	BB	BB	BB	BB	BB	BB	BB	BB
2262	10-Apr	cross10AC	53	1A_6-10_25	3C_6-2_94	39509.046	1	185.879	4	1A	3C	A610.25	C62.94	132.293	8	63226.482	154.44	2	53074.655	BB	BB	BB	BB	BB	BB	BB	BB	BB	BB	BB	BB	BB	BB	BB	BB	BB	BB	BB	BB	BB	BB	BB	BB	BB	BB	BB	BB	BB	BB
2263	10-Apr	cross10AC	53	1A_6-10_25	3C_6-2_94	33872.014	1	84.034	1	1A	3C	A610.25	C62.94	132.293	8	63226.482	154.44	2	53074.655	BB	BB	BB	BB	BB	BB	BB	BB	BB	BB	BB	BB	BB	BB	BB	BB	BB	BB	BB	BB	BB	BB	BB	BB	BB	BB	BB	BB	BB	BB
2264	10-Apr	cross10AC	53	1A_6-10_25	3C_6-2_94	36544.059	1	99.566	3	1A	3C	A610.25	C62.94	132.293	8	63226.482	154.44	2	53074.655	BB	BB	BB	BB	BB	BB	BB	BB	BB	BB	BB	BB	BB	BB	BB	BB	BB	BB	BB	BB	BB	BB	BB	BB	BB	BB	BB	BB	BB	BB
2265	10-Apr	cross10AC	53	1A_6-10_25	3C_6-2_94	45653.738	0	212.589	8	1A	3C	A610.25	C62.94	132.293	8	63226.482	154.44	2	53074.655	BB	BB	BB	BB	BB	BB	BB	BB	BB	BB	BB	BB	BB	BB	BB	BB	BB	BB	BB	BB	BB	BB	BB	BB	BB	BB	BB	BB	BB	BB
2266	10-Apr	cross10AC	53	1A_6-10_25	3C_6-2_94	45446.88	1	127.141	1	1A	3C	A610.25	C62.94	132.293	8	63226.482	154.44	2	53074.655	BB	BB	BB	BB	BB	BB	BB	BB	BB	BB	BB	BB	BB	BB	BB	BB	BB	BB	BB	BB	BB	BB	BB	BB	BB	BB	BB	BB	BB	BB
2267	10-Apr	cross10AC	53	1A_6-10_25	3C_6-2_94	33632.826	0	140.631	4	1A	3C	A610.25	C62.94	132.293	8	63226.482	154.44	2	53074.655	BB	BB	BB	BB	BB	BB	BB	BB	BB	BB	BB	BB	BB	BB	BB	BB	BB	BB	BB	BB	BB	BB	BB	BB	BB	BB	BB	BB	BB	BB
2268	10-Apr	cross10AC	53	1A_6-10_25	3C_6-2_94	29842.671	1	126.845	3	1A	3C	A610.25	C62.94	132.293	8	63226.482	154.44	2	53074.655	BB	BB	BB	BB	BB	BB	BB	BB	BB	BB	BB	BB	BB	BB	BB	BB	BB	BB	BB	BB	BB	BB	BB	BB	BB	BB	BB	BB	BB	BB
2269	10-Apr	cross10AC	53	1A_6-10_25	3C_6-2_94	42734.545	1	179.278	7	1A	3C	A610.25	C62.94	132.293	8	63226.482	154.44	2	53074.655	BB	BB	BB	BB	BB	BB	BB	BB	BB	BB	BB	BB	BB	BB	BB	BB	BB	BB	BB	BB	BB	BB	BB	BB	BB	BB	BB	BB	BB	BB
2270	10-Apr	cross10AC	53	1A_6-10_25	3C_6-2_94	45966.333	1	185.213	6	1A	3C	A610.25	C62.94	132.293	8	63226.482	154.44	2	53074.655	BB	BB	BB	BB	BB	BB	BB	BB	BB	BB	BB	BB	BB	BB	BB	BB	BB	BB	BB	BB	BB	BB	BB	BB	BB	BB	BB	BB	BB	BB
2271	10-Apr	cross10AC	53	1A_6-10_25	3C_6-2_94	42697.694	1	150.302	6	1A	3C	A610.25	C62.94	132.293	8	63226.482	154.44	2	53074.655	BB	BB	BB	BB	BB	BB	BB	BB	BB	BB	BB	BB	BB	BB	BB	BB	BB	BB	BB	BB	BB	BB	BB	BB	BB	BB	BB	BB	BB	BB
2272	10-Apr	cross10AC	53	1A_6-10_25	3C_6-2_94	18419.63	1	138.61	5	1A	3C	A610.25	C62.94	132.293	8	63226.482	154.44	2	53074.655	BB	BB	BB	BB	BB	BB	BB	BB	BB	BB	BB	BB	BB	BB	BB	BB	BB	BB	BB	BB	BB	BB	BB	BB	BB	BB	BB	BB	BB	BB
2273	10-Apr	cross10AC	53	1A_6-10_25	3C_6-2_94	21269.15	1	142.176	7	1A	3C	A610.25	C62.94	132.293	8	63226.482	154.44	2	53074.655	BB	BB	BB	BB	BB	BB	BB	BB	BB	BB	BB	BB	BB	BB	BB	BB	BB	BB	BB	BB	BB	BB	BB	BB	BB	BB	BB	BB	BB	BB
2274	10-Apr	cross10AC	53	1A_6-10_25	3C_6-2_94	28853.687	1	165.764	4	1A	3C	A610.25	C62.94	132.293	8	63226.482	154.44	2	53074.655	BB	BB	BB	BB	BB	BB	BB	BB	BB	BB	BB	BB	BB	BB	BB	BB	BB	BB	BB	BB	BB	BB	BB	BB	BB	BB	BB	BB	BB	BB
2275	10-Apr	cross10AC	53	1A_6-10_25	3C_6-2_94	29675.612	1	224.684	4	1A	3C	A610.25	C62.94	132.293	8	63226.482	154.44	2	53074.655	BB	BB	BB	BB	BB	BB	BB	BB	BB	BB	BB	BB	BB	BB	BB	BB	BB	BB	BB	BB	BB	BB	BB	BB	BB	BB	BB	BB	BB	BB
2276	10-Apr	cross10AC	53	1A_6-10_25	3C_6-2_94	28509.547	1	205.037	8	1A	3C	A610.25	C62.94	132.293	8	63226.482	154.44	2	53074.655	BB	BB	BB	BB	BB	BB	BB	BB	BB	BB	BB	BB	BB	BB	BB	BB	BB	BB	BB	BB	BB	BB	BB	BB	BB	BB	BB	BB	BB	BB
2349	10-Apr	cross6AC	25	1A_9-11_30	3C_6-25_47	44754.67	0	NA	0	1A	3C	A911.30	C625.47	NA	0	57482.631	200.401	4	53161.132	BB	BB	BB	BB	BB	BB	BB	BB	BB	BB	BB	BB	BB	BB	BB	BB	BB	BB	BB	BB	BB	BB	BB	BB	BB	BB	BB	BB	BB	BB
2350	10-Apr	cross6AC	25	1A_9-11_30	3C_6-25_47	47894.675	1	NA	0	1A	3C	A911.30	C625.47	NA	0	57482.631	200.401	4	53161.132	BB	BB	BB	BB	BB	BB	BB	BB	BB	BB	BB	BB	BB	BB	BB	BB	BB	BB	BB	BB	BB	BB	BB	BB	BB	BB	BB	BB	BB	BB
2351	10-Apr	cross6AC	25	1A_9-11_30	3C_6-25_47	51769.047	1	NA	0	1A	3C	A911.30	C625.47	NA	0	57482.631	200.401	4	53161.132	BB	BB	BB	BB	BB	BB	BB	BB	BB	BB	BB	BB	BB	BB	BB	BB	BB	BB	BB	BB	BB	BB	BB	BB	BB	BB	BB	BB	BB	BB
2352	10-Apr	cross6AC	25	1A_9-11_30	3C_6-25_47	40228.87	1	NA	0	1A	3C	A911.30	C625.47	NA	0	57482.631	200.401	4	53161.132	BB	BB	BB	BB	BB	BB	BB	BB	BB	BB	BB	BB	BB	BB	BB	BB	BB	BB	BB	BB	BB	BB	BB	BB	BB	BB	BB	BB	BB	BB
2353	10-Apr	cross6AC	25	1A_9-11_30	3C_6-25_47	41309.637	0	NA	0	1A	3C	A911.30	C625.47	NA	0	57482.631	200.401	4	53161.132	BB	BB	BB	BB	BB	BB	BB	BB	BB	BB	BB	BB	BB	BB	BB	BB	BB	BB	BB	BB	BB	BB	BB	BB	BB	BB	BB	BB	BB	BB
2354	10-Apr	cross6AC	25	1A_9-11_30	3C_6-25_47	46080.62	0	NA	0	1A	3C	A911.30	C625.47	NA	0	57482.631	200.401	4	53161.132	BB	BB	BB	BB	BB	BB	BB	BB	BB	BB	BB	BB	BB	BB	BB	BB	BB	BB	BB	BB	BB	BB	BB	BB	BB	BB	BB	BB	BB	BB
2355	10-Apr	cross6AC	25	1A_9-11_30	3C_6-25_47	48635.234	1	NA	0	1A	3C	A911.30	C625.47	NA	0	57482.631	200.401	4	53161.132	BB	BB	BB	BB	BB	BB	BB	BB	BB	BB	BB	BB	BB	BB	BB	BB	BB	BB	BB	BB	BB	BB	BB	BB	BB	BB	BB	BB	BB	BB
2356	10-Apr	cross6AC	25	1A_9-11_30	3C_6-25_47	47197.649	1	NA	0	1A	3C	A911.30	C625.47	NA	0	57482.631	200.401	4	53161.132	BB	BB	BB	BB	BB	BB	BB	BB	BB	BB	BB	BB	BB	BB	BB	BB	BB	BB	BB	BB	BB	BB	BB	BB	BB	BB	BB	BB	BB	BB
2357	10-Apr	cross6AC	25	1A_9-11_30	3C_6-25_47	41353.957	1	NA	0	1A	3C	A911.30	C625.47	NA	0	57482.631	200.401	4	53161.132	BB	BB	BB	BB	BB	BB	BB	BB	BB	BB	BB	BB	BB	BB	BB	BB	BB	BB	BB	BB	BB	BB	BB	BB	BB	BB	BB	BB	BB	BB
2358	10-Apr	cross6AC	25	1A_9-11_30	3C_6-25_47	43034.758	0	NA	0	1A	3C	A911.30	C625.47	NA	0	57482.631	200.401	4	53161.132	BB	BB	BB	BB	BB	BB	BB	BB	BB	BB	BB	BB	BB	BB	BB	BB	BB	BB	BB	BB	BB	BB	BB	BB	BB	BB	BB	BB	BB	BB
2359	10-Apr	cross6AC	25	1A_9-11_30	3C_6-25_47	48465.62	0	NA	0	1A	3C	A911.30	C625.47	NA	0	57482.631	200.401	4	53161.132	BB	BB	BB	BB	BB	BB	BB	BB	BB	BB	BB	BB	BB	BB	BB	BB	BB	BB	BB	BB	BB	BB	BB	BB	BB	BB	BB	BB	BB	BB
2360	10-Apr	cross6AC	25	1A_9-11_30	3C_6-25_47	55621.309	0	NA	0	1A	3C	A911.30	C625.47	NA	0	57482.631	200.401	4	53161.132	BB	BB	BB	BB	BB	BB	BB	BB	BB	BB	BB	BB	BB	BB	BB	BB	BB	BB	BB	BB	BB	BB	BB	BB	BB	BB	BB	BB	BB	BB
2361	10-Apr	cross6AC	25	1A_9-11_30	3C_6-25_47	41243.6	1	NA	0	1A	3C	A911.30	C625.47	NA	0	57482.631	200.401	4	53161.132	BB	BB	BB	BB	BB	BB	BB	BB	BB	BB	BB	BB	BB	BB	BB	BB	BB	BB	BB	BB	BB	BB	BB	BB	BB	BB	BB	BB	BB	BB
2362	10-Apr	cross6AC	25	1A_9-11_30	3C_6-25_47	45003.587	1	79.7	1	1A	3C	A911.30	C625.47	NA	0	57482.631	200.401	4	53161.132	BB	BB	BB	BB	BB	BB	BB	BB	BB	BB	BB	BB	BB	BB	BB	BB	BB	BB	BB	BB	BB	BB	BB	BB	BB	BB	BB	BB	BB	BB
2363	10-Apr	cross6AC	25	1A_9-11_30	3C_6-25_47	48443.51	1	NA	0	1A	3C	A911.30	C625.47	NA	0	57482.631	200.401	4	53161.132	BB	BB	BB	BB	BB	BB	BB	BB	BB	BB	BB	BB	BB	BB	BB	BB	BB	BB	BB	BB	BB	BB	BB	BB	BB	BB	BB	BB	BB	BB
2364	10-Apr	cross6AC	25	1A_9-11_30	3C_6-25_47	36525.781	0	NA	0	1A	3C	A911.30	C625.47	NA	0	57482.631	200.401	4	53161.132	BB	BB	BB	BB	BB	BB	BB	BB	BB	BB	BB	BB	BB	BB	BB	BB	BB	BB	BB	BB	BB	BB	BB	BB	BB	BB	BB	BB	BB	BB
2365	10-Apr	cross6AC	25	1A_9-11_30	3C_6-25_47	51369.582	1	NA	0	1A	3C	A911.30	C625.47	NA	0	57482.631	200.401	4	53161.132	BB	BB	BB	BB	BB	BB	BB	BB	BB	BB	BB	BB	BB	BB	BB	BB	BB	BB	BB	BB	BB	BB	BB	BB	BB	BB	BB	BB	BB	BB
2366	10-Apr	cross6AC	25	1A_9-11_30	3C_6-25_47	40181.012	1	NA	0	1A	3C	A911.30	C625.47	NA	0	57482.631	200.401	4	53161.132	BB	BB	BB	BB	BB	BB	BB	BB	BB	BB	BB	BB	BB	BB	BB	BB	BB	BB	BB	BB	BB	BB	BB	BB	BB	BB	BB	BB	BB	BB
2367	10-Apr	cross6AC	25	1A_9-11_30	3C_6-25_47	33182.653	1	NA	0	1A	3C	A911.30	C625.47	NA	0	57482.631	200.401	4	53161.132	BB	BB	BB	BB	BB	BB	BB	BB	BB	BB	BB	BB	BB	BB	BB	BB	BB	BB	BB	BB	BB	BB	BB	BB	BB	BB	BB	BB	BB	BB
2368	10-Apr	cross6AC	25	1A_9-11_30	3C_6-25_47	41069.27	0	NA	0	1A	3C	A911.30	C625.47	NA	0	57482.631	200.401	4	53161.132	BB	BB	BB	BB	BB	BB	BB	BB	BB	BB	BB	BB	BB	BB	BB	BB	BB	BB	BB	BB	BB	BB	BB	BB	BB	BB	BB	BB	BB	BB
2369	10-Apr	cross6AC	25	1A_9-11_30	3C_6-25_47	50996.256	1	NA	0	1A	3C	A911.30	C625.47	NA	0	57482.631	200.401	4	53161.132	BB	BB	BB	BB	BB	BB	BB	BB	BB	BB	BB	BB	BB	BB	BB	BB	BB	BB	BB	BB	BB	BB	BB	BB	BB	BB	BB	BB	BB	BB
2370	10-Apr	cross6AC	25	1A_9-11_30	3C_6-25_47	30939.849	1	NA	0	1A	3C	A911.30	C625.47	NA	0	57482.631	200.401	4	53161.132	BB	BB	BB	BB	BB	BB	BB	BB	BB	BB	BB	BB	BB	BB	BB	BB	BB	BB	BB	BB	BB	BB	BB	BB	BB	BB	BB	BB	BB	BB
2371	10-Apr	cross6AC	25	1A_9-11_30	3C_6-25_47	40436.316	0	NA	0	1A	3C	A911.30	C625.47	NA	0	57482.631	200.401	4	53161.132	BB	BB	BB	BB	BB	BB	BB	BB	BB	BB	BB	BB	BB	BB	BB	BB	BB	BB	BB	BB	BB	BB	BB	BB	BB	BB	BB	BB	BB	BB
2372	10-Apr	cross6AC	25	1A_9-11_30	3C_6-25_47	47842.592	1	NA	0	1A	3C	A911.30	C625.47	NA	0	57482.631	200.401	4	53161.132	BB	BB	BB	BB	BB	BB	BB	BB	BB	BB	BB	BB	BB	BB	BB	BB	BB	BB	BB	BB	BB	BB	BB	BB	BB	BB	BB	BB	BB	BB
2373	10-Apr	cross6AC	25	1A_9-11_30	3C_6-25_47	40627.254	1	NA	0	1A	3C	A911.30	C625.47	NA	0	57482.631	200.401	4	53161.132	BB	BB	BB	BB	BB	BB	BB	BB	BB	BB	BB	BB	BB	BB	BB	BB	BB	BB	BB	BB	BB	BB	BB	BB	BB	BB	BB	BB	BB	BB
2665	17-Apr	cross12AC	5	1A_5-26_8	3C_6-2_66	24167.019	1	NA	0	1A	3C	A526.8	C62.66	171.536	2	46060.672	168.262	7	48827.449	BB	BB	BB	BB	BB	BB	BB	BB	BB	BB	BB	BB	BB	BB	BB	BB	BB	BB	BB	BB	BB	BB	BB	BB	BB	BB	BB	BB	BB	BB
2666	17-Apr	cross12AC	5	1A_5-26_8	3C_6-2_66	32521.398	1	167.701	3	1A	3C	A526.8	C62.66	171.536	2	46060.672	168.262	7	48827.449	BB	BB	BB	BB	BB	BB	BB	BB	BB	BB	BB	BB	BB	BB	BB	BB	BB	BB	BB	BB	BB	BB	BB	BB	BB	BB	BB	BB	BB	BB
2667	17-Apr	cross12AC	5	1A_5-26_8	3C_6-2_66	22099.527	1	NA	0	1A	3C	A526.8	C62.66	171.536	2	46060.672	168.262	7	48827.449	BB	BB	BB	BB	BB	BB	BB	BB	BB	BB	BB	BB	BB	BB	BB	BB	BB	BB	BB	BB	BB	BB	BB	BB	BB	BB	BB	BB	BB	BB
2668	17-Apr	cross12AC	5	1A_5-26_8	3C_6-2_66	30306.306	0	NA	0	1A	3C	A526.8	C62.66	171.536	2	46060.672	168.262	7	48827.449	BB	BB	BB	BB	BB	BB	BB	BB	BB	BB	BB	BB	BB	BB	BB	BB	BB	BB	BB	BB	BB	BB	BB	BB	BB	BB	BB	BB	BB	BB
2669	17-Apr	cross12AC	5	1A_5-26_8	3C_6-2_66	25239.434	0	137.396	1	1A	3C	A526.8	C62.66	171.536	2	46060.672	168.262	7	48827.449	BB	BB	BB	BB	BB	BB	BB	BB	BB	BB	BB	BB	BB	BB	BB	BB	BB	BB	BB	BB	BB	BB	BB	BB	BB	BB	BB	BB	BB	BB
2966	21-Apr	cross7FC	5	6F_9-26_26	3C_6-25_34	32322.894	1	191.262	10	6F	3C	F926.26	C625.34	109.395	2	52896.591	217.592	7	47912.167	BB	BB	BB	BB	BB	BB	BB	BB	BB	BB	BB	BB	BB	BB	BB	BB	BB	BB	BB	BB	BB	BB	BB	BB	BB	BB	BB	BB	BB	BB
2967	21-Apr	cross7FC	5	6F_9-26_26	3C_6-25_34	23900.217	0	106.882	2	6F	3C	F926.26	C625.34	109.395	2	52896.591	217.592	7	47912.167	BB	BB	BB	BB	BB	BB	BB	BB	BB	BB	BB	BB	BB	BB	BB	BB	BB	BB	BB	BB	BB	BB	BB	BB	BB	BB	BB	BB	BB	BB
2968	21-Apr	cross7FC	5	6F_9-26_26	3C_6-25_34	31252.838	1	139.902	6	6F	3C	F926.26	C625.34	109.395	2	52896.591	217.592	7	47912.167	BB	BB	BB	BB	BB	BB	BB	BB	BB	BB	BB	BB	BB	BB	BB	BB	BB	BB	BB	BB	BB	BB	BB	BB	BB	BB	BB	BB	BB	BB
2969	21-Apr	cross7FC	5	6F_9-26_26	3C_6-25_34	24631.047	0	NA	0	6F	3C	F926.26	C625.34	109.395	2	52896.591	217.592	7	47912.167	BB	BB	BB	BB	BB	BB	BB	BB	BB	BB	BB	BB	BB	BB	BB	BB	BB	BB	BB	BB	BB	BB	BB	BB	BB	BB	BB	BB	BB	BB
2970	21-Apr	cross7FC	5	6F_9-26_26	3C_6-25_34	26124.94	1	149.996	9	6F	3C	F926.26	C625.34	109.395	2	52896.591	217.592	7	47912.167	BB	BB	BB	BB	BB	BB	BB	BB	BB	BB	BB	BB	BB	BB	BB	BB	BB	BB	BB	BB	BB	BB	BB	BB	BB	BB	BB	BB	BB	BB
3471	6-Apr	cross6AC	8	1A_9-11_30	3C_6-25_47	32528.572	1	NA	0	1A	3C	A911.30	C625.47	NA	0	57482.631	200.401	4	53161.132	BB	BB	BB	BB	BB	BB	BB	BB	BB	BB	BB	BB	BB	BB	BB	BB	BB	BB	BB	BB	BB	BB	BB	BB	BB	BB	BB	BB	BB	BB
3472	6-Apr	cross6AC	8	1A_9-11_30	3C_6-25_47	33054.019	1	NA	0	1A	3C	A911.30	C625.47	NA	0	57482.631	200.401	4	53161.132	BB	BB	BB	BB	BB	BB	BB	BB	BB	BB	BB	BB	BB	BB	BB	BB	BB	BB	BB	BB	BB	BB	BB	BB	BB	BB	BB	BB	BB	BB
3473	6-Apr	cross6AC	8	1A_9-11_30	3C_6-25_47	37444.797	1	NA	0	1A	3C	A911.30	C625.47	NA	0	57482.631	200.401	4	53161.132	BB	BB	BB	BB	BB	BB	BB	BB	BB	BB	BB	BB	BB	BB	BB	BB	BB	BB	BB	BB	BB	BB	BB	BB	BB	BB	BB	BB	BB	BB
3474	6-Apr	cross6AC	8	1A_9-11_30	3C_6-25_47	32352.866	1	NA	0	1A	3C	A911.30	C625.47	NA	0	57482.631	200.401	4	53161.132	BB	BB	BB	BB	BB	BB	BB	BB	BB	BB	BB	BB	BB	BB	BB	BB	BB	BB	BB	BB	BB	BB	BB	BB	BB	BB	BB	BB	BB	BB
3475	6-Apr	cross6AC	8	1A_9-11_30	3C_6-25_47	25427.816	0	73.051	1	1A	3C	A911.30	C625.47	NA	0	57482.631	200.401	4	53161.132	BB	BB	BB	BB	BB	BB	BB	BB	BB	BB	BB	BB	BB	BB	BB	BB	BB	BB	BB	BB	BB	BB	BB	BB	BB	BB	BB	BB	BB	BB
3476	6-Apr	cross6AC	8	1A_9-11_30	3C_6-25_47	25955.327	1	71.649	1	1A	3C	A911.30	C625.47	NA	0	57482.631	200.401	4	53161.132	BB	BB	BB	BB	BB	BB	BB	BB	BB	BB	BB	BB	BB	BB	BB	BB	BB	BB	BB	BB	BB	BB	BB	BB	BB	BB	BB	BB	BB	BB
3477	6-Apr	cross6AC	8	1A_9-11_30	3C_6-25_47	27459.636	1	NA	0	1A	3C	A911.30	C625.47	NA	0	57482.631	200.401	4	53161.132	BB	BB	BB	BB	BB	BB	BB	BB	BB	BB	BB	BB	BB	BB	BB	BB	BB	BB	BB	BB	BB	BB	BB	BB	BB	BB	BB	BB	BB	BB
3478	6-Apr	cross6AC	8	1A_9-11_30	3C_6-25_47	33015.89	1	NA	0	1A	3C	A911.30	C625.47	NA	0	57482.631	200.401	4	53161.132	BB	BB	BB	BB	BB	BB	BB	BB	BB	BB	BB	BB	BB	BB	BB	BB	BB	BB	BB	BB	BB	BB	BB	BB	BB	BB	BB	BB	BB	BB
3487	6-Apr	cross7FH	52	6F_9-26_26	8H_10-28_13	26425.35	1	151.763	10	6F	8H	F926.26	H1028.13	109.395	2	52896.591	119.136	5	59856.33	BB	BB	BB	BB	BB	BB	BB	BB	BB	BB	BB	BB	BB	BB	BB	BB	BB	BB	BB	BB	BB	BB	BB	BB	BB	BB	BB	BB	BB	BB
3488	6-Apr	cross7FH	52	6F_9-26_26	8H_10-28_13	27462.486	1	138.995	3	6F	8H	F926.26	H1028.13	109.395	2	52896.591	119.136	5	59856.33	BB	BB	BB	BB	BB	BB	BB	BB	BB	BB	BB	BB	BB	BB	BB	BB	BB	BB	BB	BB	BB	BB	BB	BB	BB	BB	BB	BB	BB	BB
3489	6-Apr	cross7FH	52	6F_9-26_26	8H_10-28_13	18326.176	1	NA	0	6F	8H	F926.26	H1028.13	109.395	2	52896.591	119.136	5	59856.33	BB	BB	BB	BB	BB	BB	BB	BB	BB	BB	BB	BB	BB	BB	BB	BB	BB	BB	BB	BB	BB	BB	BB	BB	BB	BB	BB	BB	BB	BB
3490	6-Apr	cross7FH	52	6F_9-26_26	8H_10-28_13	21169.898	1	74.589	4	6F	8H	F926.26	H1028.13	109.395	2	52896.591	119.136	5	59856.33	BB	BB	BB	BB	BB	BB	BB	BB	BB	BB	BB	BB	BB	BB	BB	BB	BB	BB	BB	BB	BB	BB	BB	BB	BB	BB	BB	BB	BB	BB
3491	6-Apr	cross7FH	52	6F_9-26_26	8H_10-28_13	21684.634	1	NA	0	6F	8H	F926.26	H1028.13	109.395	2	52896.591	119.136	5	59856.33	BB	BB	BB	BB	BB	BB	BB	BB	BB	BB	BB	BB	BB	BB	BB	BB	BB	BB	BB	BB	BB	BB	BB	BB	BB	BB	BB	BB	BB	BB
3492	6-Apr	cross7FH	52	6F_9-26_26	8H_10-28_13	28138.383	0	99.309	3	6F	8H	F926.26	H1028.13	109.395	2	52896.591	119.136	5	59856.33	BB	BB	BB	BB	BB	BB	BB	BB	BB	BB	BB	BB	BB	BB	BB	BB	BB	BB	BB	BB	BB	BB	BB	BB	BB	BB	BB	BB	BB	BB
3493	6-Apr	cross7FH	52	6F_9-26_26	8H_10-28_13	20912.432	1	114.992	2	6F	8H	F926.26	H1028.13	109.395	2	52896.591	119.136	5	59856.33	BB	BB	BB	BB	BB	BB	BB	BB	BB	BB	BB	BB	BB	BB	BB	BB	BB	BB	BB	BB	BB	BB	BB	BB	BB	BB	BB	BB	BB	BB
3494	6-Apr	cross7FH	52	6F_9-26_26	8H_10-28_13	25745.718	1	148.87	6	6F	8H	F926.26	H1028.13	109.395	2	52896.591	119.136	5	59856.33	BB	BB	BB	BB	BB	BB	BB	BB	BB	BB	BB	BB	BB	BB	BB	BB	BB	BB	BB	BB	BB	BB	BB	BB	BB	BB	BB	BB	BB	BB
3495	6-Apr	cross7FH	52	6F_9-26_26	8H_10-28_13	23989.544	1	121.165	12	6F	8H	F926.26	H1028.13	109.395	2	52896.591	119.136	5	59856.33	BB	BB	BB	BB	BB	BB	BB	BB	BB	BB	BB	BB	BB	BB	BB	BB	BB	BB	BB	BB	BB	BB	BB	BB	BB	BB	BB	BB	BB	BB
3496	6-Apr	cross7FH	52	6F_9-26_26	8H_10-28_13	27637.209	1	144.654	9	6F	8H	F926.26	H1028.13	109.395	2	52896.591	119.136	5	59856.33	BB	BB	BB	BB	BB	BB	BB	BB	BB	BB	BB	BB	BB	BB	BB	BB	BB	BB	BB	BB	BB	BB	BB	BB	BB	BB	BB	BB	BB	BB
3497	6-Apr	cross7FH	52	6F_9-26_26	8H_10-28_13	22741.424	1	121.841	3	6F	8H	F926.26	H1028.13	109.395	2	52896.591	119.136	5	59856.33	BB	BB	BB	BB	BB	BB	BB	BB	BB	BB	BB	BB	BB	BB	BB	BB	BB	BB	BB	BB	BB	BB	BB	BB	BB	BB	BB	BB	BB	BB
3498	6-Apr	cross7FH	52	6F_9-26_26	8H_10-28_13	25602.736	1	156.846	10	6F	8H	F926.26	H1028.13	109.395	2	52896.591	119.136	5	59856.33	BB	BB	BB	BB	BB	BB	BB	BB	BB	BB	BB	BB	BB	BB	BB	BB	BB	BB	BB	BB	BB	BB	BB	BB	BB	BB	BB	BB	BB	BB
3499	6-Apr	cross7FH	52	6F_9-26_26	8H_10-28_13	25755.152	1	143.759	6	6F	8H	F926.26	H1028.13	109.395	2	52896.591	119.136	5	59856.33	BB	BB	BB	BB	BB	BB	BB	BB	BB	BB	BB	BB	BB	BB	BB	BB	BB	BB	BB	BB	BB	BB	BB	BB	BB	BB	BB	BB	BB	BB
3500	6-Apr	cross7FH	52	6F_9-26_26	8H_10-28_13	19957.941	1	NA	0	6F	8H	F926.26	H1028.13	109.395	2	52896.591	119.136	5	59856.33	BB	BB	BB	BB	BB	BB	BB	BB	BB	BB	BB	BB	BB	BB	BB	BB	BB	BB	BB	BB	BB	BB	BB	BB	BB	BB	BB	BB	BB	BB
3501	6-Apr	cross7FH	52	6F_9-26_26	8H_10-28_13	22270.811	1	NA	0	6F	8H	F926.26	H1028.13	109.395	2	52896.591	119.136	5	59856.33	BB	BB	BB	BB	BB	BB	BB	BB	BB	BB	BB	BB	BB	BB	BB	BB	BB	BB	BB	BB	BB	BB	BB	BB	BB	BB	BB	BB	BB	BB
3502	6-Apr	cross7FH	52	6F_9-26_26	8H_10-28_13	25292.204	1	101.629	8	6F	8H	F926.26	H1028.13	109.395	2	52896.591	119.136	5	59856.33	BB	BB	BB	BB	BB	BB	BB	BB	BB	BB	BB	BB	BB	BB	BB	BB	BB	BB	BB	BB	BB	BB	BB	BB	BB	BB	BB	BB	BB	BB
3503	6-Apr	cross7FH	52	6F_9-26_26	8H_10-28_13	24633.701	1	NA	0	6F	8H	F926.26	H1028.13	109.395	2	52896.591	119.136	5	59856.33	BB	BB	BB	BB	BB	BB	BB	BB	BB	BB	BB	BB	BB	BB	BB	BB	BB	BB	BB	BB	BB	BB	BB	BB	BB	BB	BB	BB	BB	BB
3504	6-Apr	cross7FH	52	6F_9-26_26	8H_10-28_13	25518.126	1	149.305	6	6F	8H	F926.26	H1028.13	109.395	2	52896.591	119.136	5	59856.33	BB	BB	BB	BB	BB	BB	BB	BB	BB	BB	BB	BB	BB	BB	BB	BB	BB	BB	BB	BB	BB	BB	BB	BB	BB	BB	BB	BB	BB	BB
3505	6-Apr	cross7FH	52	6F_9-26_26	8H_10-28_13	25621.702	1	165.899	11	6F	8H	F926.26	H1028.13	109.395	2	52896.591	119.136	5	59856.33	BB	BB	BB	BB	BB	BB	BB	BB	BB	BB	BB	BB	BB	BB	BB	BB	BB	BB	BB	BB	BB	BB	BB	BB	BB	BB	BB	BB	BB	BB
3506	6-Apr	cross7FH	52	6F_9-26_26	8H_10-28_13	25597.626	1	91.605	2	6F	8H	F926.26	H1028.13	109.395	2	52896.591	119.136	5	59856.33	BB	BB	BB	BB	BB	BB	BB	BB	BB	BB	BB	BB	BB	BB	BB	BB	BB	BB	BB	BB	BB	BB	BB	BB	BB	BB	BB	BB	BB	BB
3507	6-Apr	cross7FH	52	6F_9-26_26	8H_10-28_13	26819.017	1	97.039	6	6F	8H	F926.26	H1028.13	109.395	2	52896.591	119.136	5	59856.33	BB	BB	BB	BB	BB	BB	BB	BB	BB	BB	BB	BB	BB	BB	BB	BB	BB	BB	BB	BB	BB	BB	BB	BB	BB	BB	BB	BB	BB	BB
3508	6-Apr	cross7FH	52	6F_9-26_26	8H_10-28_13	25653.738	1	127.501	5	6F	8H	F926.26	H1028.13	109.395	2	52896.591	119.136	5	59856.33	BB	BB	BB	BB	BB	BB	BB	BB	BB	BB	BB	BB	BB	BB	BB	BB	BB	BB	BB	BB	BB	BB	BB	BB	BB	BB	BB	BB	BB	BB
3509	6-Apr	cross7FH	52	6F_9-26_26	8H_10-28_13	19285.286	1	86.842	2	6F	8H	F926.26	H1028.13	109.395	2	52896.591	119.136	5	59856.33	BB	BB	BB	BB	BB	BB	BB	BB	BB	BB	BB	BB	BB	BB	BB	BB	BB	BB	BB	BB	BB	BB	BB	BB	BB	BB	BB	BB	BB	BB
3510	6-Apr	cross7FH	52	6F_9-26_26	8H_10-28_13	29412.742	1	135.149	8	6F	8H	F926.26	H1028.13	109.395	2	52896.591	119.136	5	59856.33	BB	BB	BB	BB	BB	BB	BB	BB	BB	BB	BB	BB	BB	BB	BB	BB	BB	BB	BB	BB	BB	BB	BB	BB	BB	BB	BB	BB	BB	BB
3511	6-Apr	cross7FH	52	6F_9-26_26	8H_10-28_13	28840.125	1	160.62	10	6F	8H	F926.26	H1028.13	109.395	2	52896.591	119.136	5	59856.33	BB	BB	BB	BB	BB	BB	BB	BB	BB	BB	BB	BB	BB	BB	BB	BB	BB	BB	BB	BB	BB	BB	BB	BB	BB	BB	BB	BB	BB	BB
3512	6-Apr	cross7FH	52	6F_9-26_26	8H_10-28_13	21871.346	1	NA	0	6F	8H	F926.26	H1028.13	109.395	2	52896.591	119.136	5	59856.33	BB	BB	BB	BB	BB	BB	BB	BB	BB	BB	BB	BB	BB	BB	BB	BB	BB	BB	BB	BB	BB	BB	BB	BB	BB	BB	BB	BB	BB	BB
3513	6-Apr	cross7FH	52	6F_9-26_26	8H_10-28_13	27249.634	1	139.604	3	6F	8H	F926.26	H1028.13	109.395	2	52896.591	119.136	5	59856.33	BB	BB	BB	BB	BB	BB	BB	BB	BB	BB	BB	BB	BB	BB	BB	BB	BB	BB	BB	BB	BB	BB	BB	BB	BB	BB	BB	BB	BB	BB
3514	6-Apr	cross7FH	52	6F_9-26_26	8H_10-28_13	23978.636	1	104.704	8	6F	8H	F926.26	H1028.13	109.395	2	52896.591	119.136	5	59856.33	BB	BB	BB	BB	BB	BB	BB	BB	BB	BB	BB	BB	BB	BB	BB	BB	BB	BB	BB	BB	BB	BB	BB	BB	BB	BB	BB	BB	BB	BB
3515	6-Apr	cross7FH	52	6F_9-26_26	8H_10-28_13	26531.481	1	151.948	4	6F	8H	F926.26	H1028.13	109.395	2	52896.591	119.136	5	59856.33	BB	BB	BB	BB	BB	BB	BB	BB	BB	BB	BB	BB	BB	BB	BB	BB	BB	BB	BB	BB	BB	BB	BB	BB	BB	BB	BB	BB	BB	BB
3516	6-Apr	cross7FH	52	6F_9-26_26	8H_10-28_13	21757.156	1	NA	0	6F	8H	F926.26	H1028.13	109.395	2	52896.591	119.136	5	59856.33	BB	BB	BB	BB	BB	BB	BB	BB	BB	BB	BB	BB	BB	BB	BB	BB	BB	BB	BB	BB	BB	BB	BB	BB	BB	BB	BB	BB	BB	BB
3517	6-Apr	cross7FH	52	6F_9-26_26	8H_10-28_13	28022.72	1	141.569	9	6F	8H	F926.26	H1028.13	109.395	2	52896.591	119.136	5	59856.33	BB	BB	BB	BB	BB	BB	BB	BB	BB	BB	BB	BB	BB	BB	BB	BB	BB	BB	BB	BB	BB	BB	BB	BB	BB	BB	BB	BB	BB	BB
3518	6-Apr	cross7FH	52	6F_9-26_26	8H_10-28_13	23926.652	1	124.935	5	6F	8H	F926.26	H1028.13	109.395	2	52896.591	119.136	5	59856.33	BB	BB	BB	BB	BB	BB	BB	BB	BB	BB	BB	BB	BB	BB	BB	BB	BB	BB	BB	BB	BB	BB	BB	BB	BB	BB	BB	BB	BB	BB
3519	6-Apr	cross7FH	52	6F_9-26_26	8H_10-28_13	24904.826	1	NA	0	6F	8H	F926.26	H1028.13	109.395	2	52896.591	119.136	5	59856.33	BB	BB	BB	BB	BB	BB	BB	BB	BB	BB	BB	BB	BB	BB	BB	BB	BB	BB	BB	BB	BB	BB	BB	BB	BB	BB	BB	BB	BB	BB
3520	6-Apr	cross7FH	52	6F_9-26_26	8H_10-28_13	37089.651	1	181.299	13	6F	8H	F926.26	H1028.13	109.395	2	52896.591	119.136	5	59856.33	BB	BB	BB	BB	BB	BB	BB	BB	BB	BB	BB	BB	BB	BB	BB	BB	BB	BB	BB	BB	BB	BB	BB	BB	BB	BB	BB	BB	BB	BB
3521	6-Apr	cross7FH	52	6F_9-26_26	8H_10-28_13	26689.007	1	189.167	13	6F	8H	F926.26	H1028.13	109.395	2	52896.591	119.136	5	59856.33	BB	BB	BB	BB	BB	BB	BB	BB	BB	BB	BB	BB	BB	BB	BB	BB	BB	BB	BB	BB	BB	BB	BB	BB	BB	BB	BB	BB	BB	BB
3522	6-Apr	cross7FH	52	6F_9-26_26	8H_10-28_13	21799.216	1	NA	0	6F	8H	F926.26	H1028.13	109.395	2	52896.591	119.136	5	59856.33	BB	BB	BB	BB	BB	BB	BB	BB	BB	BB	BB	BB	BB	BB	BB	BB	BB	BB	BB	BB	BB	BB	BB	BB	BB	BB	BB	BB	BB	BB
3523	6-Apr	cross7FH	52	6F_9-26_26	8H_10-28_13	26187.832	1	127.013	5	6F	8H	F926.26	H1028.13	109.395	2	52896.591	119.136	5	59856.33	BB	BB	BB	BB	BB	BB	BB	BB	BB	BB	BB	BB	BB	BB	BB	BB	BB	BB	BB	BB	BB	BB	BB	BB	BB	BB	BB	BB	BB	BB
3524	6-Apr	cross7FH	52	6F_9-26_26	8H_10-28_13	20897.102	1	85.93	2	6F	8H	F926.26	H1028.13	109.395	2	52896.591	119.136	5	59856.33	BB	BB	BB	BB	BB	BB	BB	BB	BB	BB	BB	BB	BB	BB	BB	BB	BB	BB	BB	BB	BB	BB	BB	BB	BB	BB	BB	BB	BB	BB
3525	6-Apr	cross7FH	52	6F_9-26_26	8H_10-28_13	29751.083	1	165.149	5	6F	8H	F926.26	H1028.13	109.395	2	52896.591	119.136	5	59856.33	BB	BB	BB	BB	BB	BB	BB	BB	BB	BB	BB	BB	BB	BB	BB	BB	BB	BB	BB	BB	BB	BB	BB	BB	BB	BB	BB	BB	BB	BB
3526	6-Apr	cross7FH	52	6F_9-26_26	8H_10-28_13	27858.217	1	169.415	7	6F	8H	F926.26	H1028.13	109.395	2	52896.591	119.136	5	59856.33	BB	BB	BB	BB	BB	BB	BB	BB	BB	BB	BB	BB	BB	BB	BB	BB	BB	BB	BB	BB	BB	BB	BB	BB	BB	BB	BB	BB	BB	BB
3527	6-Apr	cross7FH	52	6F_9-26_26	8H_10-28_13	26760.055	1	104.442	1	6F	8H	F926.26	H1028.13	109.395	2	52896.591	119.136	5	59856.33	BB	BB	BB	BB	BB	BB	BB	BB	BB	BB	BB	BB	BB	BB	BB	BB	BB	BB	BB	BB	BB	BB	BB	BB	BB	BB	BB	BB	BB	BB
3528	6-Apr	cross7FH	52	6F_9-26_26	8H_10-28_13	28271.44	1	129.645	6	6F	8H	F926.26	H1028.13	109.395	2	52896.591	119.136	5	59856.33	BB	BB	BB	BB	BB	BB	BB	BB	BB	BB	BB	BB	BB	BB	BB	BB	BB	BB	BB	BB	BB	BB	BB	BB	BB	BB	BB	BB	BB	BB
3529	6-Apr	cross7FH	52	6F_9-26_26	8H_10-28_13	28829.414	1	182.061	6	6F	8H	F926.26	H1028.13	109.395	2	52896.591	119.136	5	59856.33	BB	BB	BB	BB	BB	BB	BB	BB	BB	BB	BB	BB	BB	BB	BB	BB	BB	BB	BB	BB	BB	BB	BB	BB	BB	BB	BB	BB	BB	BB
3530	6-Apr	cross7FH	52	6F_9-26_26	8H_10-28_13	25405.116	1	145.223	8	6F	8H	F926.26	H1028.13	109.395	2	52896.591	119.136	5	59856.33	BB	BB	BB	BB	BB	BB	BB	BB	BB	BB	BB	BB	BB	BB	BB	BB	BB	BB	BB	BB	BB	BB	BB	BB	BB	BB	BB	BB	BB	BB
3531	6-Apr	cross7FH	52	6F_9-26_26	8H_10-28_13	27924.254	1	177.496	14	6F	8H	F926.26	H1028.13	109.395	2	52896.591	119.136	5	59856.33	BB	BB	BB	BB	BB	BB	BB	BB	BB	BB	BB	BB	BB	BB	BB	BB	BB	BB	BB	BB	BB	BB	BB	BB	BB	BB	BB	BB	BB	BB
3532	6-Apr	cross7FH	52	6F_9-26_26	8H_10-28_13	26218.198	1	108.58	4	6F	8H	F926.26	H1028.13	109.395	2	52896.591	119.136	5	59856.33	BB	BB	BB	BB	BB	BB	BB	BB	BB	BB	BB	BB	BB	BB	BB	BB	BB	BB	BB	BB	BB	BB	BB	BB	BB	BB	BB	BB	BB	BB
3533	6-Apr	cross7FH	52	6F_9-26_26	8H_10-28_13	25087.116	1	141.134	4	6F	8H	F926.26	H1028.13	109.395	2	52896.591	119.136	5	59856.33	BB	BB	BB	BB	BB	BB	BB	BB	BB	BB	BB	BB	BB	BB	BB	BB	BB	BB	BB	BB	BB	BB	BB	BB	BB	BB	BB	BB	BB	BB
3534	6-Apr	cross7FH	52	6F_9-26_26	8H_10-28_13	28162.164	1	162.428	5	6F	8H	F926.26	H1028.13	109.395	2	52896.591	119.136	5	59856.33	BB	BB	BB	BB	BB	BB	BB	BB	BB	BB	BB	BB	BB	BB	BB	BB	BB	BB	BB	BB	BB	BB	BB	BB	BB	BB	BB	BB	BB	BB
3535	6-Apr	cross7FH	52	6F_9-26_26	8H_10-28_13	27109.403	1	NA	0	6F	8H	F926.26	H1028.13	109.395	2	52896.591	119.136	5	59856.33	BB	BB	BB	BB	BB	BB	BB	BB	BB	BB	BB	BB	BB	BB	BB	BB	BB	BB	BB	BB	BB	BB	BB	BB	BB	BB	BB	BB	BB	BB
3536	6-Apr	cross7FH	52	6F_9-26_26	8H_10-28_13	25863.248	1	99.97	5	6F	8H	F926.26	H1028.13	109.395	2	52896.591	119.136	5	59856.33	BB	BB	BB	BB	BB	BB	BB	BB	BB	BB	BB	BB	BB	BB	BB	BB	BB	BB	BB	BB	BB	BB	BB	BB	BB	BB	BB	BB	BB	BB
3537	6-Apr	cross7FH	52	6F_9-26_26	8H_10-28_13	27113.826	1	156.156	7	6F	8H	F926.26	H1028.13	109.395	2	52896.591	119.136	5	59856.33	BB	BB	BB	BB	BB	BB	BB	BB	BB	BB	BB	BB	BB	BB	BB	BB	BB	BB	BB	BB	BB	BB	BB	BB	BB	BB	BB	BB	BB	BB
3538	6-Apr	cross7FH	52	6F_9-26_26	8H_10-28_13	25690.884	1	129.243	2	6F	8H	F926.26	H1028.13	109.395	2	52896.591	119.136	5	59856.33	BB	BB	BB	BB	BB	BB	BB	BB	BB	BB	BB	BB	BB	BB	BB	BB	BB	BB	BB	BB	BB	BB	BB	BB	BB	BB	BB	BB	BB	BB
3703	24-Mar	cross7FC	19	6F_9-26_26	3C_6-25_34	28091.509	0	139.138	5	6F	3C	F926.26	C625.34	109.395	2	52896.591	217.592	7	47912.167	BB	BB	BB	BB	BB	BB	BB	BB	BB	BB	BB	BB	BB	BB	BB	BB	BB	BB	BB	BB	BB	BB	BB	BB	BB	BB	BB	BB	BB	BB
3704	24-Mar	cross7FC	19	6F_9-26_26	3C_6-25_34	19964.033	1	187.729	4	6F	3C	F926.26	C625.34	109.395	2	52896.591	217.592	7	47912.167	BB	BB	BB	BB	BB	BB	BB	BB	BB	BB	BB	BB	BB	BB	BB	BB	BB	BB	BB	BB	BB	BB	BB	BB	BB	BB	BB	BB	BB	BB
3705	24-Mar	cross7FC	19	6F_9-26_26	3C_6-25_34	26523.226	1	138.989	6	6F	3C	F926.26	C625.34	109.395	2	52896.591	217.592	7	47912.167	BB	BB	BB	BB	BB	BB	BB	BB	BB	BB	BB	BB	BB	BB	BB	BB	BB	BB	BB	BB	BB	BB	BB	BB	BB	BB	BB	BB	BB	BB
3706	24-Mar	cross7FC	19	6F_9-26_26	3C_6-25_34	26289.148	1	148.905	7	6F	3C	F926.26	C625.34	109.395	2	52896.591	217.592	7	47912.167	BB	BB	BB	BB	BB	BB	BB	BB	BB	BB	BB	BB	BB	BB	BB	BB	BB	BB	BB	BB	BB	BB	BB	BB	BB	BB	BB	BB	BB	BB
3707	24-Mar	cross7FC	19	6F_9-26_26	3C_6-25_34	20556.205	1	127.901	4	6F	3C	F926.26	C625.34	109.395	2	52896.591	217.592	7	47912.167	BB	BB	BB	BB	BB	BB	BB	BB	BB	BB	BB	BB	BB	BB	BB	BB	BB	BB	BB	BB	BB	BB	BB	BB	BB	BB	BB	BB	BB	BB
3708	24-Mar	cross7FC	19	6F_9-26_26	3C_6-25_34	21153.782	1	109.386	5	6F	3C	F926.26	C625.34	109.395	2	52896.591	217.592	7	47912.167	BB	BB	BB	BB	BB	BB	BB	BB	BB	BB	BB	BB	BB	BB	BB	BB	BB	BB	BB	BB	BB	BB	BB	BB	BB	BB	BB	BB	BB	BB
3709	24-Mar	cross7FC	19	6F_9-26_26	3C_6-25_34	23054.805	1	110.608	3	6F	3C	F926.26	C625.34	109.395	2	52896.591	217.592	7	47912.167	BB	BB	BB	BB	BB	BB	BB	BB	BB	BB	BB	BB	BB	BB	BB	BB	BB	BB	BB	BB	BB	BB	BB	BB	BB	BB	BB	BB	BB	BB
3710	24-Mar	cross7FC	19	6F_9-26_26	3C_6-25_34	23255.963	0	138.568	4	6F	3C	F926.26	C625.34	109.395	2	52896.591	217.592	7	47912.167	BB	BB	BB	BB	BB	BB	BB	BB	BB	BB	BB	BB	BB	BB	BB	BB	BB	BB	BB	BB	BB	BB	BB	BB	BB	BB	BB	BB	BB	BB
3711	24-Mar	cross7FC	19	6F_9-26_26	3C_6-25_34	22868.486	1	119.698	7	6F	3C	F926.26	C625.34	109.395	2	52896.591	217.592	7	47912.167	BB	BB	BB	BB	BB	BB	BB	BB	BB	BB	BB	BB	BB	BB	BB	BB	BB	BB	BB	BB	BB	BB	BB	BB	BB	BB	BB	BB	BB	BB
3712	24-Mar	cross7FC	19	6F_9-26_26	3C_6-25_34	29517.988	1	163.872	7	6F	3C	F926.26	C625.34	109.395	2	52896.591	217.592	7	47912.167	BB	BB	BB	BB	BB	BB	BB	BB	BB	BB	BB	BB	BB	BB	BB	BB	BB	BB	BB	BB	BB	BB	BB	BB	BB	BB	BB	BB	BB	BB
3713	24-Mar	cross7FC	19	6F_9-26_26	3C_6-25_34	29211.289	1	155.471	10	6F	3C	F926.26	C625.34	109.395	2	52896.591	217.592	7	47912.167	BB	BB	BB	BB	BB	BB	BB	BB	BB	BB	BB	BB	BB	BB	BB	BB	BB	BB	BB	BB	BB	BB	BB	BB	BB	BB	BB	BB	BB	BB
3714	24-Mar	cross7FC	19	6F_9-26_26	3C_6-25_34	27670.817	1	NA	2	6F	3C	F926.26	C625.34	109.395	2	52896.591	217.592	7	47912.167	BB	BB	BB	BB	BB	BB	BB	BB	BB	BB	BB	BB	BB	BB	BB	BB	BB	BB	BB	BB	BB	BB	BB	BB	BB	BB	BB	BB	BB	BB
3715	24-Mar	cross7FC	19	6F_9-26_26	3C_6-25_34	26826.682	1	119.911	3	6F	3C	F926.26	C625.34	109.395	2	52896.591	217.592	7	47912.167	BB	BB	BB	BB	BB	BB	BB	BB	BB	BB	BB	BB	BB	BB	BB	BB	BB	BB	BB	BB	BB	BB	BB	BB	BB	BB	BB	BB	BB	BB
3716	24-Mar	cross7FC	19	6F_9-26_26	3C_6-25_34	29248.435	1	156.745	11	6F	3C	F926.26	C625.34	109.395	2	52896.591	217.592	7	47912.167	BB	BB	BB	BB	BB	BB	BB	BB	BB	BB	BB	BB	BB	BB	BB	BB	BB	BB	BB	BB	BB	BB	BB	BB	BB	BB	BB	BB	BB	BB
3717	24-Mar	cross7FC	19	6F_9-26_26	3C_6-25_34	21258.832	1	140.034	9	6F	3C	F926.26	C625.34	109.395	2	52896.591	217.592	7	47912.167	BB	BB	BB	BB	BB	BB	BB	BB	BB	BB	BB	BB	BB	BB	BB	BB	BB	BB	BB	BB	BB	BB	BB	BB	BB	BB	BB	BB	BB	BB
3718	24-Mar	cross7FC	19	6F_9-26_26	3C_6-25_34	25843.299	0	116.008	8	6F	3C	F926.26	C625.34	109.395	2	52896.591	217.592	7	47912.167	BB	BB	BB	BB	BB	BB	BB	BB	BB	BB	BB	BB	BB	BB	BB	BB	BB	BB	BB	BB	BB	BB	BB	BB	BB	BB	BB	BB	BB	BB
3719	24-Mar	cross7FC	19	6F_9-26_26	3C_6-25_34	30792.347	1	139.632	2	6F	3C	F926.26	C625.34	109.395	2	52896.591	217.592	7	47912.167	BB	BB	BB	BB	BB	BB	BB	BB	BB	BB	BB	BB	BB	BB	BB	BB	BB	BB	BB	BB	BB	BB	BB	BB	BB	BB	BB	BB	BB	BB
3720	24-Mar	cross7FC	19	6F_9-26_26	3C_6-25_34	26860.683	1	160.544	8	6F	3C	F926.26	C625.34	109.395	2	52896.591	217.592	7	47912.167	BB	BB	BB	BB	BB	BB	BB	BB	BB	BB	BB	BB	BB	BB	BB	BB	BB	BB	BB	BB	BB	BB	BB	BB	BB	BB	BB	BB	BB	BB
3721	24-Mar	cross7FC	19	6F_9-26_26	3C_6-25_34	23821.995	1	130.764	5	6F	3C	F926.26	C625.34	109.395	2	52896.591	217.592	7	47912.167	BB	BB	BB	BB	BB	BB	BB	BB	BB	BB	BB	BB	BB	BB	BB	BB	BB	BB	BB	BB	BB	BB	BB	BB	BB	BB	BB	BB	BB	BB
3722	23-Apr	cross12AC	13	1A_5-26_8	3C_6-2_66	22362.988	0	135.303	4	1A	3C	A526.8	C62.66	171.536	2	46060.672	168.262	7	48827.449	BB	BB	BB	BB	BB	BB	BB	BB	BB	BB	BB	BB	BB	BB	BB	BB	BB	BB	BB	BB	BB	BB	BB	BB	BB	BB	BB	BB	BB	BB
3723	23-Apr	cross12AC	13	1A_5-26_8	3C_6-2_66	18484.783	0	NA	0	1A	3C	A526.8	C62.66	171.536	2	46060.672	168.262	7	48827.449	BB	BB	BB	BB	BB	BB	BB	BB	BB	BB	BB	BB	BB	BB	BB	BB	BB	BB	BB	BB	BB	BB	BB	BB	BB	BB	BB	BB	BB	BB
3724	23-Apr	cross12AC	13	1A_5-26_8	3C_6-2_66	21995.362	1	144.211	3	1A	3C	A526.8	C62.66	171.536	2	46060.672	168.262	7	48827.449	BB	BB	BB	BB	BB	BB	BB	BB	BB	BB	BB	BB	BB	BB	BB	BB	BB	BB	BB	BB	BB	BB	BB	BB	BB	BB	BB	BB	BB	BB
3725	23-Apr	cross12AC	13	1A_5-26_8	3C_6-2_66	18310.748	0	NA	0	1A	3C	A526.8	C62.66	171.536	2	46060.672	168.262	7	48827.449	BB	BB	BB	BB	BB	BB	BB	BB	BB	BB	BB	BB	BB	BB	BB	BB	BB	BB	BB	BB	BB	BB	BB	BB	BB	BB	BB	BB	BB	BB
3726	23-Apr	cross12AC	13	1A_5-26_8	3C_6-2_66	21979.344	0	141.604	4	1A	3C	A526.8	C62.66	171.536	2	46060.672	168.262	7	48827.449	BB	BB	BB	BB	BB	BB	BB	BB	BB	BB	BB	BB	BB	BB	BB	BB	BB	BB	BB	BB	BB	BB	BB	BB	BB	BB	BB	BB	BB	BB
3727	23-Apr	cross12AC	13	1A_5-26_8	3C_6-2_66	18027.339	1	68.718	1	1A	3C	A526.8	C62.66	171.536	2	46060.672	168.262	7	48827.449	BB	BB	BB	BB	BB	BB	BB	BB	BB	BB	BB	BB	BB	BB	BB	BB	BB	BB	BB	BB	BB	BB	BB	BB	BB	BB	BB	BB	BB	BB
3728	23-Apr	cross12AC	13	1A_5-26_8	3C_6-2_66	20349.839	1	89.172	2	1A	3C	A526.8	C62.66	171.536	2	46060.672	168.262	7	48827.449	BB	BB	BB	BB	BB	BB	BB	BB	BB	BB	BB	BB	BB	BB	BB	BB	BB	BB	BB	BB	BB	BB	BB	BB	BB	BB	BB	BB	BB	BB
3729	23-Apr	cross12AC	13	1A_5-26_8	3C_6-2_66	21088.04	0	74.784	1	1A	3C	A526.8	C62.66	171.536	2	46060.672	168.262	7	48827.449	BB	BB	BB	BB	BB	BB	BB	BB	BB	BB	BB	BB	BB	BB	BB	BB	BB	BB	BB	BB	BB	BB	BB	BB	BB	BB	BB	BB	BB	BB
3730	23-Apr	cross12AC	13	1A_5-26_8	3C_6-2_66	18911.862	0	NA	0	1A	3C	A526.8	C62.66	171.536	2	46060.672	168.262	7	48827.449	BB	BB	BB	BB	BB	BB	BB	BB	BB	BB	BB	BB	BB	BB	BB	BB	BB	BB	BB	BB	BB	BB	BB	BB	BB	BB	BB	BB	BB	BB
3731	23-Apr	cross12AC	13	1A_5-26_8	3C_6-2_66	15752.99	0	NA	0	1A	3C	A526.8	C62.66	171.536	2	46060.672	168.262	7	48827.449	BB	BB	BB	BB	BB	BB	BB	BB	BB	BB	BB	BB	BB	BB	BB	BB	BB	BB	BB	BB	BB	BB	BB	BB	BB	BB	BB	BB	BB	BB
3732	23-Apr	cross12AC	13	1A_5-26_8	3C_6-2_66	18500.506	0	124.221	3	1A	3C	A526.8	C62.66	171.536	2	46060.672	168.262	7	48827.449	BB	BB	BB	BB	BB	BB	BB	BB	BB	BB	BB	BB	BB	BB	BB	BB	BB	BB	BB	BB	BB	BB	BB	BB	BB	BB	BB	BB	BB	BB
3733	23-Apr	cross12AC	13	1A_5-26_8	3C_6-2_66	17433.398	0	NA	0	1A	3C	A526.8	C62.66	171.536	2	46060.672	168.262	7	48827.449	BB	BB	BB	BB	BB	BB	BB	BB	BB	BB	BB	BB	BB	BB	BB	BB	BB	BB	BB	BB	BB	BB	BB	BB	BB	BB	BB	BB	BB	BB
3734	23-Apr	cross12AC	13	1A_5-26_8	3C_6-2_66	15534.733	0	NA	0	1A	3C	A526.8	C62.66	171.536	2	46060.672	168.262	7	48827.449	BB	BB	BB	BB	BB	BB	BB	BB	BB	BB	BB	BB	BB	BB	BB	BB	BB	BB	BB	BB	BB	BB	BB	BB	BB	BB	BB	BB	BB	BB
4068	28-Apr	cross7FC	6	6F_9-26_26	3C_6-25_34	25585.932	1	114.117	4	6F	3C	F926.26	C625.34	109.395	2	52896.591	217.592	7	47912.167	BB	BB	BB	BB	BB	BB	BB	BB	BB	BB	BB	BB	BB	BB	BB	BB	BB	BB	BB	BB	BB	BB	BB	BB	BB	BB	BB	BB	BB	BB
4069	28-Apr	cross7FC	6	6F_9-26_26	3C_6-25_34	34962.215	1	118.072	8	6F	3C	F926.26	C625.34	109.395	2	52896.591	217.592	7	47912.167	BB	BB	BB	BB	BB	BB	BB	BB	BB	BB	BB	BB	BB	BB	BB	BB	BB	BB	BB	BB	BB	BB	BB	BB	BB	BB	BB	BB	BB	BB
4070	28-Apr	cross7FC	6	6F_9-26_26	3C_6-25_34	47576.282	1	161.148	4	6F	3C	F926.26	C625.34	109.395	2	52896.591	217.592	7	47912.167	BB	BB	BB	BB	BB	BB	BB	BB	BB	BB	BB	BB	BB	BB	BB	BB	BB	BB	BB	BB	BB	BB	BB	BB	BB	BB	BB	BB	BB	BB
4071	28-Apr	cross7FC	6	6F_9-26_26	3C_6-25_34	28632.973	1	NA	0	6F	3C	F926.26	C625.34	109.395	2	52896.591	217.592	7	47912.167	BB	BB	BB	BB	BB	BB	BB	BB	BB	BB	BB	BB	BB	BB	BB	BB	BB	BB	BB	BB	BB	BB	BB	BB	BB	BB	BB	BB	BB	BB
4072	28-Apr	cross7FC	6	6F_9-26_26	3C_6-25_34	35866.884	1	165.525	11	6F	3C	F926.26	C625.34	109.395	2	52896.591	217.592	7	47912.167	BB	BB	BB	BB	BB	BB	BB	BB	BB	BB	BB	BB	BB	BB	BB	BB	BB	BB	BB	BB	BB	BB	BB	BB	BB	BB	BB	BB	BB	BB
4073	28-Apr	cross7FC	6	6F_9-26_26	3C_6-25_34	39685.538	1	100.35	8	6F	3C	F926.26	C625.34	109.395	2	52896.591	217.592	7	47912.167	BB	BB	BB	BB	BB	BB	BB	BB	BB	BB	BB	BB	BB	BB	BB	BB	BB	BB	BB	BB	BB	BB	BB	BB	BB	BB	BB	BB	BB	BB
5310	25-Jan	cross10	6	3C_6-25_57	3C_6-25_8	16278.928	1	NA	0	3C	3C	C625.57	C625.8	129.615	5	46407.17	142.008	4	51940.429	BB	BB	BB	BB	BB	BB	BB	BB	BB	BB	BB	BB	BB	BB	BB	BB	BB	BB	BB	BB	BB	BB	BB	BB	BB	BB	BB	BB	BB	BB
5311	25-Jan	cross10	6	3C_6-25_57	3C_6-25_8	21797.447	1	95.615	2	3C	3C	C625.57	C625.8	129.615	5	46407.17	142.008	4	51940.429	BB	BB	BB	BB	BB	BB	BB	BB	BB	BB	BB	BB	BB	BB	BB	BB	BB	BB	BB	BB	BB	BB	BB	BB	BB	BB	BB	BB	BB	BB
5312	25-Jan	cross10	6	3C_6-25_57	3C_6-25_8	20698.499	1	NA	0	3C	3C	C625.57	C625.8	129.615	5	46407.17	142.008	4	51940.429	BB	BB	BB	BB	BB	BB	BB	BB	BB	BB	BB	BB	BB	BB	BB	BB	BB	BB	BB	BB	BB	BB	BB	BB	BB	BB	BB	BB	BB	BB
5313	25-Jan	cross10	6	3C_6-25_57	3C_6-25_8	21744.676	1	NA	0	3C	3C	C625.57	C625.8	129.615	5	46407.17	142.008	4	51940.429	BB	BB	BB	BB	BB	BB	BB	BB	BB	BB	BB	BB	BB	BB	BB	BB	BB	BB	BB	BB	BB	BB	BB	BB	BB	BB	BB	BB	BB	BB
5314	25-Jan	cross10	6	3C_6-25_57	3C_6-25_8	21289.296	1	117.793	3	3C	3C	C625.57	C625.8	129.615	5	46407.17	142.008	4	51940.429	BB	BB	BB	BB	BB	BB	BB	BB	BB	BB	BB	BB	BB	BB	BB	BB	BB	BB	BB	BB	BB	BB	BB	BB	BB	BB	BB	BB	BB	BB
5315	25-Jan	cross10	6	3C_6-25_57	3C_6-25_8	19087.47	1	40.248	1	3C	3C	C625.57	C625.8	129.615	5	46407.17	142.008	4	51940.429	BB	BB	BB	BB	BB	BB	BB	BB	BB	BB	BB	BB	BB	BB	BB	BB	BB	BB	BB	BB	BB	BB	BB	BB	BB	BB	BB	BB	BB	BB
5326	25-Jan	cross53CA	12	3C_6-2_107	1A_6-25_31	12202.219	1	NA	0	3C	1A	C62.107	A625.31	126.494	3	52555.891	144.173	4	56548.088	BB	BB	BB	BB	BB	BB	BB	BB	BB	BB	BB	BB	BB	BB	BB	BB	BB	BB	BB	BB	BB	BB	BB	BB	BB	BB	BB	BB	BB	BB
5327	25-Jan	cross53CA	12	3C_6-2_107	1A_6-25_31	17943.613	1	NA	0	3C	1A	C62.107	A625.31	126.494	3	52555.891	144.173	4	56548.088	BB	BB	BB	BB	BB	BB	BB	BB	BB	BB	BB	BB	BB	BB	BB	BB	BB	BB	BB	BB	BB	BB	BB	BB	BB	BB	BB	BB	BB	BB
5328	25-Jan	cross53CA	12	3C_6-2_107	1A_6-25_31	18912.845	1	110.22	1	3C	1A	C62.107	A625.31	126.494	3	52555.891	144.173	4	56548.088	BB	BB	BB	BB	BB	BB	BB	BB	BB	BB	BB	BB	BB	BB	BB	BB	BB	BB	BB	BB	BB	BB	BB	BB	BB	BB	BB	BB	BB	BB
5329	25-Jan	cross53CA	12	3C_6-2_107	1A_6-25_31	18158.627	0	NA	0	3C	1A	C62.107	A625.31	126.494	3	52555.891	144.173	4	56548.088	BB	BB	BB	BB	BB	BB	BB	BB	BB	BB	BB	BB	BB	BB	BB	BB	BB	BB	BB	BB	BB	BB	BB	BB	BB	BB	BB	BB	BB	BB
5330	25-Jan	cross53CA	12	3C_6-2_107	1A_6-25_31	22948.379	1	NA	0	3C	1A	C62.107	A625.31	126.494	3	52555.891	144.173	4	56548.088	BB	BB	BB	BB	BB	BB	BB	BB	BB	BB	BB	BB	BB	BB	BB	BB	BB	BB	BB	BB	BB	BB	BB	BB	BB	BB	BB	BB	BB	BB
5331	25-Jan	cross53CA	12	3C_6-2_107	1A_6-25_31	18026.258	1	NA	0	3C	1A	C62.107	A625.31	126.494	3	52555.891	144.173	4	56548.088	BB	BB	BB	BB	BB	BB	BB	BB	BB	BB	BB	BB	BB	BB	BB	BB	BB	BB	BB	BB	BB	BB	BB	BB	BB	BB	BB	BB	BB	BB
5332	25-Jan	cross53CA	12	3C_6-2_107	1A_6-25_31	9753.049	0	NA	0	3C	1A	C62.107	A625.31	126.494	3	52555.891	144.173	4	56548.088	BB	BB	BB	BB	BB	BB	BB	BB	BB	BB	BB	BB	BB	BB	BB	BB	BB	BB	BB	BB	BB	BB	BB	BB	BB	BB	BB	BB	BB	BB
5333	25-Jan	cross53CA	12	3C_6-2_107	1A_6-25_31	22680.398	1	NA	0	3C	1A	C62.107	A625.31	126.494	3	52555.891	144.173	4	56548.088	BB	BB	BB	BB	BB	BB	BB	BB	BB	BB	BB	BB	BB	BB	BB	BB	BB	BB	BB	BB	BB	BB	BB	BB	BB	BB	BB	BB	BB	BB
5334	25-Jan	cross53CA	12	3C_6-2_107	1A_6-25_31	11166.753	0	NA	0	3C	1A	C62.107	A625.31	126.494	3	52555.891	144.173	4	56548.088	BB	BB	BB	BB	BB	BB	BB	BB	BB	BB	BB	BB	BB	BB	BB	BB	BB	BB	BB	BB	BB	BB	BB	BB	BB	BB	BB	BB	BB	BB
5335	25-Jan	cross53CA	12	3C_6-2_107	1A_6-25_31	16776.86	0	NA	0	3C	1A	C62.107	A625.31	126.494	3	52555.891	144.173	4	56548.088	BB	BB	BB	BB	BB	BB	BB	BB	BB	BB	BB	BB	BB	BB	BB	BB	BB	BB	BB	BB	BB	BB	BB	BB	BB	BB	BB	BB	BB	BB
5336	25-Jan	cross53CA	12	3C_6-2_107	1A_6-25_31	23639.017	1	NA	0	3C	1A	C62.107	A625.31	126.494	3	52555.891	144.173	4	56548.088	BB	BB	BB	BB	BB	BB	BB	BB	BB	BB	BB	BB	BB	BB	BB	BB	BB	BB	BB	BB	BB	BB	BB	BB	BB	BB	BB	BB	BB	BB
5337	25-Jan	cross53CA	12	3C_6-2_107	1A_6-25_31	21161.349	0	167.758	5	3C	1A	C62.107	A625.31	126.494	3	52555.891	144.173	4	56548.088	BB	BB	BB	BB	BB	BB	BB	BB	BB	BB	BB	BB	BB	BB	BB	BB	BB	BB	BB	BB	BB	BB	BB	BB	BB	BB	BB	BB	BB	BB
5545	13-Feb	cross18CA	44	3C_7-3_16	1A_6-1_4	29298.749	1	NA	0	3C	1A	C73.16	A527.4	222.206	7	54670.355	170.133	4	44884.681	BB	BB	BB	BB	BB	BB	BB	BB	BB	BB	BB	BB	BB	BB	BB	BB	BB	BB	BB	BB	BB	BB	BB	BB	BB	BB	BB	BB	BB	BB
5546	13-Feb	cross18CA	44	3C_7-3_16	1A_6-1_4	25814.113	1	189.498	12	3C	1A	C73.16	A527.4	222.206	7	54670.355	170.133	4	44884.681	BB	BB	BB	BB	BB	BB	BB	BB	BB	BB	BB	BB	BB	BB	BB	BB	BB	BB	BB	BB	BB	BB	BB	BB	BB	BB	BB	BB	BB	BB
5547	13-Feb	cross18CA	44	3C_7-3_16	1A_6-1_4	33525.81	0	160.578	5	3C	1A	C73.16	A527.4	222.206	7	54670.355	170.133	4	44884.681	BB	BB	BB	BB	BB	BB	BB	BB	BB	BB	BB	BB	BB	BB	BB	BB	BB	BB	BB	BB	BB	BB	BB	BB	BB	BB	BB	BB	BB	BB
5548	13-Feb	cross18CA	44	3C_7-3_16	1A_6-1_4	19285.286	1	151.959	5	3C	1A	C73.16	A527.4	222.206	7	54670.355	170.133	4	44884.681	BB	BB	BB	BB	BB	BB	BB	BB	BB	BB	BB	BB	BB	BB	BB	BB	BB	BB	BB	BB	BB	BB	BB	BB	BB	BB	BB	BB	BB	BB
5549	13-Feb	cross18CA	44	3C_7-3_16	1A_6-1_4	30327.336	0	207.89	5	3C	1A	C73.16	A527.4	222.206	7	54670.355	170.133	4	44884.681	BB	BB	BB	BB	BB	BB	BB	BB	BB	BB	BB	BB	BB	BB	BB	BB	BB	BB	BB	BB	BB	BB	BB	BB	BB	BB	BB	BB	BB	BB
5550	13-Feb	cross18CA	44	3C_7-3_16	1A_6-1_4	31189.945	0	152.361	2	3C	1A	C73.16	A527.4	222.206	7	54670.355	170.133	4	44884.681	BB	BB	BB	BB	BB	BB	BB	BB	BB	BB	BB	BB	BB	BB	BB	BB	BB	BB	BB	BB	BB	BB	BB	BB	BB	BB	BB	BB	BB	BB
5551	13-Feb	cross18CA	44	3C_7-3_16	1A_6-1_4	34684.015	1	168.822	10	3C	1A	C73.16	A527.4	222.206	7	54670.355	170.133	4	44884.681	BB	BB	BB	BB	BB	BB	BB	BB	BB	BB	BB	BB	BB	BB	BB	BB	BB	BB	BB	BB	BB	BB	BB	BB	BB	BB	BB	BB	BB	BB
5552	13-Feb	cross18CA	44	3C_7-3_16	1A_6-1_4	21950.649	1	NA	0	3C	1A	C73.16	A527.4	222.206	7	54670.355	170.133	4	44884.681	BB	BB	BB	BB	BB	BB	BB	BB	BB	BB	BB	BB	BB	BB	BB	BB	BB	BB	BB	BB	BB	BB	BB	BB	BB	BB	BB	BB	BB	BB
5553	13-Feb	cross18CA	44	3C_7-3_16	1A_6-1_4	36607.934	1	111.288	2	3C	1A	C73.16	A527.4	222.206	7	54670.355	170.133	4	44884.681	BB	BB	BB	BB	BB	BB	BB	BB	BB	BB	BB	BB	BB	BB	BB	BB	BB	BB	BB	BB	BB	BB	BB	BB	BB	BB	BB	BB	BB	BB
5554	13-Feb	cross18CA	44	3C_7-3_16	1A_6-1_4	41554.23	1	115.012	2	3C	1A	C73.16	A527.4	222.206	7	54670.355	170.133	4	44884.681	BB	BB	BB	BB	BB	BB	BB	BB	BB	BB	BB	BB	BB	BB	BB	BB	BB	BB	BB	BB	BB	BB	BB	BB	BB	BB	BB	BB	BB	BB
5555	13-Feb	cross18CA	44	3C_7-3_16	1A_6-1_4	25695.6	1	196.083	4	3C	1A	C73.16	A527.4	222.206	7	54670.355	170.133	4	44884.681	BB	BB	BB	BB	BB	BB	BB	BB	BB	BB	BB	BB	BB	BB	BB	BB	BB	BB	BB	BB	BB	BB	BB	BB	BB	BB	BB	BB	BB	BB
5556	13-Feb	cross18CA	44	3C_7-3_16	1A_6-1_4	45997.386	1	NA	0	3C	1A	C73.16	A527.4	222.206	7	54670.355	170.133	4	44884.681	BB	BB	BB	BB	BB	BB	BB	BB	BB	BB	BB	BB	BB	BB	BB	BB	BB	BB	BB	BB	BB	BB	BB	BB	BB	BB	BB	BB	BB	BB
5557	13-Feb	cross18CA	44	3C_7-3_16	1A_6-1_4	30244.101	1	160.045	5	3C	1A	C73.16	A527.4	222.206	7	54670.355	170.133	4	44884.681	BB	BB	BB	BB	BB	BB	BB	BB	BB	BB	BB	BB	BB	BB	BB	BB	BB	BB	BB	BB	BB	BB	BB	BB	BB	BB	BB	BB	BB	BB
5558	13-Feb	cross18CA	44	3C_7-3_16	1A_6-1_4	36337.693	1	196.754	11	3C	1A	C73.16	A527.4	222.206	7	54670.355	170.133	4	44884.681	BB	BB	BB	BB	BB	BB	BB	BB	BB	BB	BB	BB	BB	BB	BB	BB	BB	BB	BB	BB	BB	BB	BB	BB	BB	BB	BB	BB	BB	BB
5559	13-Feb	cross18CA	44	3C_7-3_16	1A_6-1_4	30782.225	1	183.054	4	3C	1A	C73.16	A527.4	222.206	7	54670.355	170.133	4	44884.681	BB	BB	BB	BB	BB	BB	BB	BB	BB	BB	BB	BB	BB	BB	BB	BB	BB	BB	BB	BB	BB	BB	BB	BB	BB	BB	BB	BB	BB	BB
5560	13-Feb	cross18CA	44	3C_7-3_16	1A_6-1_4	29576.557	1	117.066	3	3C	1A	C73.16	A527.4	222.206	7	54670.355	170.133	4	44884.681	BB	BB	BB	BB	BB	BB	BB	BB	BB	BB	BB	BB	BB	BB	BB	BB	BB	BB	BB	BB	BB	BB	BB	BB	BB	BB	BB	BB	BB	BB
5561	13-Feb	cross18CA	44	3C_7-3_16	1A_6-1_4	31754.798	0	NA	0	3C	1A	C73.16	A527.4	222.206	7	54670.355	170.133	4	44884.681	BB	BB	BB	BB	BB	BB	BB	BB	BB	BB	BB	BB	BB	BB	BB	BB	BB	BB	BB	BB	BB	BB	BB	BB	BB	BB	BB	BB	BB	BB
5562	13-Feb	cross18CA	44	3C_7-3_16	1A_6-1_4	36327.768	1	NA	0	3C	1A	C73.16	A527.4	222.206	7	54670.355	170.133	4	44884.681	BB	BB	BB	BB	BB	BB	BB	BB	BB	BB	BB	BB	BB	BB	BB	BB	BB	BB	BB	BB	BB	BB	BB	BB	BB	BB	BB	BB	BB	BB
5563	13-Feb	cross18CA	44	3C_7-3_16	1A_6-1_4	30329.399	1	117.588	2	3C	1A	C73.16	A527.4	222.206	7	54670.355	170.133	4	44884.681	BB	BB	BB	BB	BB	BB	BB	BB	BB	BB	BB	BB	BB	BB	BB	BB	BB	BB	BB	BB	BB	BB	BB	BB	BB	BB	BB	BB	BB	BB
5564	13-Feb	cross18CA	44	3C_7-3_16	1A_6-1_4	30647.498	1	NA	0	3C	1A	C73.16	A527.4	222.206	7	54670.355	170.133	4	44884.681	BB	BB	BB	BB	BB	BB	BB	BB	BB	BB	BB	BB	BB	BB	BB	BB	BB	BB	BB	BB	BB	BB	BB	BB	BB	BB	BB	BB	BB	BB
5565	13-Feb	cross18CA	44	3C_7-3_16	1A_6-1_4	37332.573	1	NA	0	3C	1A	C73.16	A527.4	222.206	7	54670.355	170.133	4	44884.681	BB	BB	BB	BB	BB	BB	BB	BB	BB	BB	BB	BB	BB	BB	BB	BB	BB	BB	BB	BB	BB	BB	BB	BB	BB	BB	BB	BB	BB	BB
5566	13-Feb	cross18CA	44	3C_7-3_16	1A_6-1_4	41475.123	1	180.659	11	3C	1A	C73.16	A527.4	222.206	7	54670.355	170.133	4	44884.681	BB	BB	BB	BB	BB	BB	BB	BB	BB	BB	BB	BB	BB	BB	BB	BB	BB	BB	BB	BB	BB	BB	BB	BB	BB	BB	BB	BB	BB	BB
5567	13-Feb	cross18CA	44	3C_7-3_16	1A_6-1_4	18903.902	1	194.875	10	3C	1A	C73.16	A527.4	222.206	7	54670.355	170.133	4	44884.681	BB	BB	BB	BB	BB	BB	BB	BB	BB	BB	BB	BB	BB	BB	BB	BB	BB	BB	BB	BB	BB	BB	BB	BB	BB	BB	BB	BB	BB	BB
5568	13-Feb	cross18CA	44	3C_7-3_16	1A_6-1_4	44997.494	1	221.969	5	3C	1A	C73.16	A527.4	222.206	7	54670.355	170.133	4	44884.681	BB	BB	BB	BB	BB	BB	BB	BB	BB	BB	BB	BB	BB	BB	BB	BB	BB	BB	BB	BB	BB	BB	BB	BB	BB	BB	BB	BB	BB	BB
5569	13-Feb	cross18CA	44	3C_7-3_16	1A_6-1_4	35955.425	1	160.589	4	3C	1A	C73.16	A527.4	222.206	7	54670.355	170.133	4	44884.681	BB	BB	BB	BB	BB	BB	BB	BB	BB	BB	BB	BB	BB	BB	BB	BB	BB	BB	BB	BB	BB	BB	BB	BB	BB	BB	BB	BB	BB	BB
5570	13-Feb	cross18CA	44	3C_7-3_16	1A_6-1_4	27180.452	0	177.477	6	3C	1A	C73.16	A527.4	222.206	7	54670.355	170.133	4	44884.681	BB	BB	BB	BB	BB	BB	BB	BB	BB	BB	BB	BB	BB	BB	BB	BB	BB	BB	BB	BB	BB	BB	BB	BB	BB	BB	BB	BB	BB	BB
5571	13-Feb	cross18CA	44	3C_7-3_16	1A_6-1_4	42354.438	1	157.039	2	3C	1A	C73.16	A527.4	222.206	7	54670.355	170.133	4	44884.681	BB	BB	BB	BB	BB	BB	BB	BB	BB	BB	BB	BB	BB	BB	BB	BB	BB	BB	BB	BB	BB	BB	BB	BB	BB	BB	BB	BB	BB	BB
5572	13-Feb	cross18CA	44	3C_7-3_16	1A_6-1_4	38669.53	1	97.226	2	3C	1A	C73.16	A527.4	222.206	7	54670.355	170.133	4	44884.681	BB	BB	BB	BB	BB	BB	BB	BB	BB	BB	BB	BB	BB	BB	BB	BB	BB	BB	BB	BB	BB	BB	BB	BB	BB	BB	BB	BB	BB	BB
5573	13-Feb	cross18CA	44	3C_7-3_16	1A_6-1_4	31120.469	1	160.549	2	3C	1A	C73.16	A527.4	222.206	7	54670.355	170.133	4	44884.681	BB	BB	BB	BB	BB	BB	BB	BB	BB	BB	BB	BB	BB	BB	BB	BB	BB	BB	BB	BB	BB	BB	BB	BB	BB	BB	BB	BB	BB	BB
5574	13-Feb	cross18CA	44	3C_7-3_16	1A_6-1_4	25478.032	1	209.903	4	3C	1A	C73.16	A527.4	222.206	7	54670.355	170.133	4	44884.681	BB	BB	BB	BB	BB	BB	BB	BB	BB	BB	BB	BB	BB	BB	BB	BB	BB	BB	BB	BB	BB	BB	BB	BB	BB	BB	BB	BB	BB	BB
5575	13-Feb	cross18CA	44	3C_7-3_16	1A_6-1_4	34357.269	1	97.574	2	3C	1A	C73.16	A527.4	222.206	7	54670.355	170.133	4	44884.681	BB	BB	BB	BB	BB	BB	BB	BB	BB	BB	BB	BB	BB	BB	BB	BB	BB	BB	BB	BB	BB	BB	BB	BB	BB	BB	BB	BB	BB	BB
5576	13-Feb	cross18CA	44	3C_7-3_16	1A_6-1_4	37986.655	0	184.839	10	3C	1A	C73.16	A527.4	222.206	7	54670.355	170.133	4	44884.681	BB	BB	BB	BB	BB	BB	BB	BB	BB	BB	BB	BB	BB	BB	BB	BB	BB	BB	BB	BB	BB	BB	BB	BB	BB	BB	BB	BB	BB	BB
5577	13-Feb	cross18CA	44	3C_7-3_16	1A_6-1_4	32873.793	1	NA	0	3C	1A	C73.16	A527.4	222.206	7	54670.355	170.133	4	44884.681	BB	BB	BB	BB	BB	BB	BB	BB	BB	BB	BB	BB	BB	BB	BB	BB	BB	BB	BB	BB	BB	BB	BB	BB	BB	BB	BB	BB	BB	BB
5578	13-Feb	cross18CA	44	3C_7-3_16	1A_6-1_4	20035.672	1	136.53	1	3C	1A	C73.16	A527.4	222.206	7	54670.355	170.133	4	44884.681	BB	BB	BB	BB	BB	BB	BB	BB	BB	BB	BB	BB	BB	BB	BB	BB	BB	BB	BB	BB	BB	BB	BB	BB	BB	BB	BB	BB	BB	BB
5579	13-Feb	cross18CA	44	3C_7-3_16	1A_6-1_4	39474.062	1	114.429	2	3C	1A	C73.16	A527.4	222.206	7	54670.355	170.133	4	44884.681	BB	BB	BB	BB	BB	BB	BB	BB	BB	BB	BB	BB	BB	BB	BB	BB	BB	BB	BB	BB	BB	BB	BB	BB	BB	BB	BB	BB	BB	BB
5580	13-Feb	cross18CA	44	3C_7-3_16	1A_6-1_4	46302.12	1	190.718	7	3C	1A	C73.16	A527.4	222.206	7	54670.355	170.133	4	44884.681	BB	BB	BB	BB	BB	BB	BB	BB	BB	BB	BB	BB	BB	BB	BB	BB	BB	BB	BB	BB	BB	BB	BB	BB	BB	BB	BB	BB	BB	BB
5581	13-Feb	cross18CA	44	3C_7-3_16	1A_6-1_4	26987.156	0	186.958	6	3C	1A	C73.16	A527.4	222.206	7	54670.355	170.133	4	44884.681	BB	BB	BB	BB	BB	BB	BB	BB	BB	BB	BB	BB	BB	BB	BB	BB	BB	BB	BB	BB	BB	BB	BB	BB	BB	BB	BB	BB	BB	BB
5582	13-Feb	cross18CA	44	3C_7-3_16	1A_6-1_4	41688.761	1	140.018	2	3C	1A	C73.16	A527.4	222.206	7	54670.355	170.133	4	44884.681	BB	BB	BB	BB	BB	BB	BB	BB	BB	BB	BB	BB	BB	BB	BB	BB	BB	BB	BB	BB	BB	BB	BB	BB	BB	BB	BB	BB	BB	BB
5583	13-Feb	cross18CA	44	3C_7-3_16	1A_6-1_4	35242.48	1	165.961	4	3C	1A	C73.16	A527.4	222.206	7	54670.355	170.133	4	44884.681	BB	BB	BB	BB	BB	BB	BB	BB	BB	BB	BB	BB	BB	BB	BB	BB	BB	BB	BB	BB	BB	BB	BB	BB	BB	BB	BB	BB	BB	BB
5584	13-Feb	cross18CA	44	3C_7-3_16	1A_6-1_4	27027.643	0	NA	0	3C	1A	C73.16	A527.4	222.206	7	54670.355	170.133	4	44884.681	BB	BB	BB	BB	BB	BB	BB	BB	BB	BB	BB	BB	BB	BB	BB	BB	BB	BB	BB	BB	BB	BB	BB	BB	BB	BB	BB	BB	BB	BB
5585	13-Feb	cross18CA	44	3C_7-3_16	1A_6-1_4	29502.56	1	130.362	3	3C	1A	C73.16	A527.4	222.206	7	54670.355	170.133	4	44884.681	BB	BB	BB	BB	BB	BB	BB	BB	BB	BB	BB	BB	BB	BB	BB	BB	BB	BB	BB	BB	BB	BB	BB	BB	BB	BB	BB	BB	BB	BB
5586	13-Feb	cross18CA	44	3C_7-3_16	1A_6-1_4	37927.595	1	226.57	4	3C	1A	C73.16	A527.4	222.206	7	54670.355	170.133	4	44884.681	BB	BB	BB	BB	BB	BB	BB	BB	BB	BB	BB	BB	BB	BB	BB	BB	BB	BB	BB	BB	BB	BB	BB	BB	BB	BB	BB	BB	BB	BB
5587	13-Feb	cross18CA	44	3C_7-3_16	1A_6-1_4	30979.648	1	145.8	10	3C	1A	C73.16	A527.4	222.206	7	54670.355	170.133	4	44884.681	BB	BB	BB	BB	BB	BB	BB	BB	BB	BB	BB	BB	BB	BB	BB	BB	BB	BB	BB	BB	BB	BB	BB	BB	BB	BB	BB	BB	BB	BB
5588	13-Feb	cross18CA	44	3C_7-3_16	1A_6-1_4	23564.234	1	NA	0	3C	1A	C73.16	A527.4	222.206	7	54670.355	170.133	4	44884.681	BB	BB	BB	BB	BB	BB	BB	BB	BB	BB	BB	BB	BB	BB	BB	BB	BB	BB	BB	BB	BB	BB	BB	BB	BB	BB	BB	BB	BB	BB
6063	3-Feb	cross19H	3	8H_9-11_3	8H_7-28_42	27976.73	0	NA	0	8H	8H	H911.3	H728.42	120.749	3	71638.643	83.9	2	62370.161	BB	BB	BB	BB	BB	BB	BB	BB	BB	BB	BB	BB	BB	BB	BB	BB	BB	BB	BB	BB	BB	BB	BB	BB	BB	BB	BB	BB	BB	BB
6064	3-Feb	cross19H	3	8H_9-11_3	8H_7-28_42	34666.326	0	126.979	3	8H	8H	H911.3	H728.42	120.749	3	71638.643	83.9	2	62370.161	BB	BB	BB	BB	BB	BB	BB	BB	BB	BB	BB	BB	BB	BB	BB	BB	BB	BB	BB	BB	BB	BB	BB	BB	BB	BB	BB	BB	BB	BB
6065	3-Feb	cross19H	3	8H_9-11_3	8H_7-28_42	32860.919	0	NA	0	8H	8H	H911.3	H728.42	120.749	3	71638.643	83.9	2	62370.161	BB	BB	BB	BB	BB	BB	BB	BB	BB	BB	BB	BB	BB	BB	BB	BB	BB	BB	BB	BB	BB	BB	BB	BB	BB	BB	BB	BB	BB	BB
1792	24-Mar	cross19HF	28	8H_9-11_3	6F_6-25_40	40988.591	1	NA	0	8H	6F	H911.3	F625.40	120.749	3	71638.643	152.228	5	46493.156	BB	BB	BB	BB	BB	BB	BB	BB	BB	BB	BB	BB	BB	BB	BB	BB	BB	BB	BB	BB	BB	BB	BB	BB	BB	BB	BB	BB	BB	BB
1793	24-Mar	cross19HF	28	8H_9-11_3	6F_6-25_40	38976.13	1	NA	0	8H	6F	H911.3	F625.40	120.749	3	71638.643	152.228	5	46493.156	BB	BB	BB	BB	BB	BB	BB	BB	BB	BB	BB	BB	BB	BB	BB	BB	BB	BB	BB	BB	BB	BB	BB	BB	BB	BB	BB	BB	BB	BB
1794	24-Mar	cross19HF	28	8H_9-11_3	6F_6-25_40	40348.562	0	139.57	2	8H	6F	H911.3	F625.40	120.749	3	71638.643	152.228	5	46493.156	BB	BB	BB	BB	BB	BB	BB	BB	BB	BB	BB	BB	BB	BB	BB	BB	BB	BB	BB	BB	BB	BB	BB	BB	BB	BB	BB	BB	BB	BB
1795	24-Mar	cross19HF	28	8H_9-11_3	6F_6-25_40	45031.201	0	NA	0	8H	6F	H911.3	F625.40	120.749	3	71638.643	152.228	5	46493.156	BB	BB	BB	BB	BB	BB	BB	BB	BB	BB	BB	BB	BB	BB	BB	BB	BB	BB	BB	BB	BB	BB	BB	BB	BB	BB	BB	BB	BB	BB
1796	24-Mar	cross19HF	28	8H_9-11_3	6F_6-25_40	37466.023	0	100.566	2	8H	6F	H911.3	F625.40	120.749	3	71638.643	152.228	5	46493.156	BB	BB	BB	BB	BB	BB	BB	BB	BB	BB	BB	BB	BB	BB	BB	BB	BB	BB	BB	BB	BB	BB	BB	BB	BB	BB	BB	BB	BB	BB
1797	24-Mar	cross19HF	28	8H_9-11_3	6F_6-25_40	39045.214	1	213.308	2	8H	6F	H911.3	F625.40	120.749	3	71638.643	152.228	5	46493.156	BB	BB	BB	BB	BB	BB	BB	BB	BB	BB	BB	BB	BB	BB	BB	BB	BB	BB	BB	BB	BB	BB	BB	BB	BB	BB	BB	BB	BB	BB
1798	24-Mar	cross19HF	28	8H_9-11_3	6F_6-25_40	40317.017	0	NA	0	8H	6F	H911.3	F625.40	120.749	3	71638.643	152.228	5	46493.156	BB	BB	BB	BB	BB	BB	BB	BB	BB	BB	BB	BB	BB	BB	BB	BB	BB	BB	BB	BB	BB	BB	BB	BB	BB	BB	BB	BB	BB	BB
1799	24-Mar	cross19HF	28	8H_9-11_3	6F_6-25_40	44311.868	0	NA	0	8H	6F	H911.3	F625.40	120.749	3	71638.643	152.228	5	46493.156	BB	BB	BB	BB	BB	BB	BB	BB	BB	BB	BB	BB	BB	BB	BB	BB	BB	BB	BB	BB	BB	BB	BB	BB	BB	BB	BB	BB	BB	BB
1800	24-Mar	cross19HF	28	8H_9-11_3	6F_6-25_40	41646.996	0	148.886	4	8H	6F	H911.3	F625.40	120.749	3	71638.643	152.228	5	46493.156	BB	BB	BB	BB	BB	BB	BB	BB	BB	BB	BB	BB	BB	BB	BB	BB	BB	BB	BB	BB	BB	BB	BB	BB	BB	BB	BB	BB	BB	BB
1801	24-Mar	cross19HF	28	8H_9-11_3	6F_6-25_40	44502.609	0	193.478	6	8H	6F	H911.3	F625.40	120.749	3	71638.643	152.228	5	46493.156	BB	BB	BB	BB	BB	BB	BB	BB	BB	BB	BB	BB	BB	BB	BB	BB	BB	BB	BB	BB	BB	BB	BB	BB	BB	BB	BB	BB	BB	BB
1802	24-Mar	cross19HF	28	8H_9-11_3	6F_6-25_40	46430.558	0	NA	0	8H	6F	H911.3	F625.40	120.749	3	71638.643	152.228	5	46493.156	BB	BB	BB	BB	BB	BB	BB	BB	BB	BB	BB	BB	BB	BB	BB	BB	BB	BB	BB	BB	BB	BB	BB	BB	BB	BB	BB	BB	BB	BB
1803	24-Mar	cross19HF	28	8H_9-11_3	6F_6-25_40	49353.19	0	NA	0	8H	6F	H911.3	F625.40	120.749	3	71638.643	152.228	5	46493.156	BB	BB	BB	BB	BB	BB	BB	BB	BB	BB	BB	BB	BB	BB	BB	BB	BB	BB	BB	BB	BB	BB	BB	BB	BB	BB	BB	BB	BB	BB
1804	24-Mar	cross19HF	28	8H_9-11_3	6F_6-25_40	39782.235	1	NA	0	8H	6F	H911.3	F625.40	120.749	3	71638.643	152.228	5	46493.156	BB	BB	BB	BB	BB	BB	BB	BB	BB	BB	BB	BB	BB	BB	BB	BB	BB	BB	BB	BB	BB	BB	BB	BB	BB	BB	BB	BB	BB	BB
1805	24-Mar	cross19HF	28	8H_9-11_3	6F_6-25_40	39850.434	0	NA	0	8H	6F	H911.3	F625.40	120.749	3	71638.643	152.228	5	46493.156	BB	BB	BB	BB	BB	BB	BB	BB	BB	BB	BB	BB	BB	BB	BB	BB	BB	BB	BB	BB	BB	BB	BB	BB	BB	BB	BB	BB	BB	BB
1806	24-Mar	cross19HF	28	8H_9-11_3	6F_6-25_40	42508.721	0	145.058	2	8H	6F	H911.3	F625.40	120.749	3	71638.643	152.228	5	46493.156	BB	BB	BB	BB	BB	BB	BB	BB	BB	BB	BB	BB	BB	BB	BB	BB	BB	BB	BB	BB	BB	BB	BB	BB	BB	BB	BB	BB	BB	BB
1807	24-Mar	cross19HF	28	8H_9-11_3	6F_6-25_40	37121.294	0	NA	0	8H	6F	H911.3	F625.40	120.749	3	71638.643	152.228	5	46493.156	BB	BB	BB	BB	BB	BB	BB	BB	BB	BB	BB	BB	BB	BB	BB	BB	BB	BB	BB	BB	BB	BB	BB	BB	BB	BB	BB	BB	BB	BB
1808	24-Mar	cross19HF	28	8H_9-11_3	6F_6-25_40	48547.675	0	210.842	6	8H	6F	H911.3	F625.40	120.749	3	71638.643	152.228	5	46493.156	BB	BB	BB	BB	BB	BB	BB	BB	BB	BB	BB	BB	BB	BB	BB	BB	BB	BB	BB	BB	BB	BB	BB	BB	BB	BB	BB	BB	BB	BB
1809	24-Mar	cross19HF	28	8H_9-11_3	6F_6-25_40	41883.531	0	190.134	3	8H	6F	H911.3	F625.40	120.749	3	71638.643	152.228	5	46493.156	BB	BB	BB	BB	BB	BB	BB	BB	BB	BB	BB	BB	BB	BB	BB	BB	BB	BB	BB	BB	BB	BB	BB	BB	BB	BB	BB	BB	BB	BB
1810	24-Mar	cross19HF	28	8H_9-11_3	6F_6-25_40	34728.825	0	122.912	3	8H	6F	H911.3	F625.40	120.749	3	71638.643	152.228	5	46493.156	BB	BB	BB	BB	BB	BB	BB	BB	BB	BB	BB	BB	BB	BB	BB	BB	BB	BB	BB	BB	BB	BB	BB	BB	BB	BB	BB	BB	BB	BB
1811	24-Mar	cross19HF	28	8H_9-11_3	6F_6-25_40	40825.464	0	NA	0	8H	6F	H911.3	F625.40	120.749	3	71638.643	152.228	5	46493.156	BB	BB	BB	BB	BB	BB	BB	BB	BB	BB	BB	BB	BB	BB	BB	BB	BB	BB	BB	BB	BB	BB	BB	BB	BB	BB	BB	BB	BB	BB
1812	24-Mar	cross19HF	28	8H_9-11_3	6F_6-25_40	36623.166	0	148.106	3	8H	6F	H911.3	F625.40	120.749	3	71638.643	152.228	5	46493.156	BB	BB	BB	BB	BB	BB	BB	BB	BB	BB	BB	BB	BB	BB	BB	BB	BB	BB	BB	BB	BB	BB	BB	BB	BB	BB	BB	BB	BB	BB
1813	24-Mar	cross19HF	28	8H_9-11_3	6F_6-25_40	39226.03	1	127.63	1	8H	6F	H911.3	F625.40	120.749	3	71638.643	152.228	5	46493.156	BB	BB	BB	BB	BB	BB	BB	BB	BB	BB	BB	BB	BB	BB	BB	BB	BB	BB	BB	BB	BB	BB	BB	BB	BB	BB	BB	BB	BB	BB
1814	24-Mar	cross19HF	28	8H_9-11_3	6F_6-25_40	43802.93	0	201.91	4	8H	6F	H911.3	F625.40	120.749	3	71638.643	152.228	5	46493.156	BB	BB	BB	BB	BB	BB	BB	BB	BB	BB	BB	BB	BB	BB	BB	BB	BB	BB	BB	BB	BB	BB	BB	BB	BB	BB	BB	BB	BB	BB
1815	24-Mar	cross19HF	28	8H_9-11_3	6F_6-25_40	47139.67	0	171.293	4	8H	6F	H911.3	F625.40	120.749	3	71638.643	152.228	5	46493.156	BB	BB	BB	BB	BB	BB	BB	BB	BB	BB	BB	BB	BB	BB	BB	BB	BB	BB	BB	BB	BB	BB	BB	BB	BB	BB	BB	BB	BB	BB
1816	24-Mar	cross19HF	28	8H_9-11_3	6F_6-25_40	NA	0	NA	0	8H	6F	H911.3	F625.40	120.749	3	71638.643	152.228	5	46493.156	BB	BB	BB	BB	BB	BB	BB	BB	BB	BB	BB	BB	BB	BB	BB	BB	BB	BB	BB	BB	BB	BB	BB	BB	BB	BB	BB	BB	BB	BB
1817	24-Mar	cross19HF	28	8H_9-11_3	6F_6-25_40	42115.447	1	NA	0	8H	6F	H911.3	F625.40	120.749	3	71638.643	152.228	5	46493.156	BB	BB	BB	BB	BB	BB	BB	BB	BB	BB	BB	BB	BB	BB	BB	BB	BB	BB	BB	BB	BB	BB	BB	BB	BB	BB	BB	BB	BB	BB
1818	24-Mar	cross19HF	28	8H_9-11_3	6F_6-25_40	38127.475	1	NA	0	8H	6F	H911.3	F625.40	120.749	3	71638.643	152.228	5	46493.156	BB	BB	BB	BB	BB	BB	BB	BB	BB	BB	BB	BB	BB	BB	BB	BB	BB	BB	BB	BB	BB	BB	BB	BB	BB	BB	BB	BB	BB	BB
3049	2-Apr	cross19HF	31	8H_9-11_3	6F_6-25_40	25371.115	0	169.04	6	8H	6F	H911.3	F625.40	120.749	3	71638.643	152.228	5	46493.156	BB	BB	BB	BB	BB	BB	BB	BB	BB	BB	BB	BB	BB	BB	BB	BB	BB	BB	BB	BB	BB	BB	BB	BB	BB	BB	BB	BB	BB	BB
3050	2-Apr	cross19HF	31	8H_9-11_3	6F_6-25_40	22237.694	0	187.424	9	8H	6F	H911.3	F625.40	120.749	3	71638.643	152.228	5	46493.156	BB	BB	BB	BB	BB	BB	BB	BB	BB	BB	BB	BB	BB	BB	BB	BB	BB	BB	BB	BB	BB	BB	BB	BB	BB	BB	BB	BB	BB	BB
3051	2-Apr	cross19HF	31	8H_9-11_3	6F_6-25_40	25763.996	1	154.05	3	8H	6F	H911.3	F625.40	120.749	3	71638.643	152.228	5	46493.156	BB	BB	BB	BB	BB	BB	BB	BB	BB	BB	BB	BB	BB	BB	BB	BB	BB	BB	BB	BB	BB	BB	BB	BB	BB	BB	BB	BB	BB	BB
3052	2-Apr	cross19HF	31	8H_9-11_3	6F_6-25_40	23504.289	0	89.638	1	8H	6F	H911.3	F625.40	120.749	3	71638.643	152.228	5	46493.156	BB	BB	BB	BB	BB	BB	BB	BB	BB	BB	BB	BB	BB	BB	BB	BB	BB	BB	BB	BB	BB	BB	BB	BB	BB	BB	BB	BB	BB	BB
3053	2-Apr	cross19HF	31	8H_9-11_3	6F_6-25_40	23940.213	1	115.911	2	8H	6F	H911.3	F625.40	120.749	3	71638.643	152.228	5	46493.156	BB	BB	BB	BB	BB	BB	BB	BB	BB	BB	BB	BB	BB	BB	BB	BB	BB	BB	BB	BB	BB	BB	BB	BB	BB	BB	BB	BB	BB	BB
3054	2-Apr	cross19HF	31	8H_9-11_3	6F_6-25_40	23571.113	1	NA	0	8H	6F	H911.3	F625.40	120.749	3	71638.643	152.228	5	46493.156	BB	BB	BB	BB	BB	BB	BB	BB	BB	BB	BB	BB	BB	BB	BB	BB	BB	BB	BB	BB	BB	BB	BB	BB	BB	BB	BB	BB	BB	BB
3055	2-Apr	cross19HF	31	8H_9-11_3	6F_6-25_40	21407.415	1	187.456	6	8H	6F	H911.3	F625.40	120.749	3	71638.643	152.228	5	46493.156	BB	BB	BB	BB	BB	BB	BB	BB	BB	BB	BB	BB	BB	BB	BB	BB	BB	BB	BB	BB	BB	BB	BB	BB	BB	BB	BB	BB	BB	BB
3056	2-Apr	cross19HF	31	8H_9-11_3	6F_6-25_40	23931.172	0	157.566	11	8H	6F	H911.3	F625.40	120.749	3	71638.643	152.228	5	46493.156	BB	BB	BB	BB	BB	BB	BB	BB	BB	BB	BB	BB	BB	BB	BB	BB	BB	BB	BB	BB	BB	BB	BB	BB	BB	BB	BB	BB	BB	BB
3057	2-Apr	cross19HF	31	8H_9-11_3	6F_6-25_40	22954.767	1	217.831	6	8H	6F	H911.3	F625.40	120.749	3	71638.643	152.228	5	46493.156	BB	BB	BB	BB	BB	BB	BB	BB	BB	BB	BB	BB	BB	BB	BB	BB	BB	BB	BB	BB	BB	BB	BB	BB	BB	BB	BB	BB	BB	BB
3058	2-Apr	cross19HF	31	8H_9-11_3	6F_6-25_40	24986.39	1	227.157	11	8H	6F	H911.3	F625.40	120.749	3	71638.643	152.228	5	46493.156	BB	BB	BB	BB	BB	BB	BB	BB	BB	BB	BB	BB	BB	BB	BB	BB	BB	BB	BB	BB	BB	BB	BB	BB	BB	BB	BB	BB	BB	BB
3059	2-Apr	cross19HF	31	8H_9-11_3	6F_6-25_40	22386.867	0	175.539	8	8H	6F	H911.3	F625.40	120.749	3	71638.643	152.228	5	46493.156	BB	BB	BB	BB	BB	BB	BB	BB	BB	BB	BB	BB	BB	BB	BB	BB	BB	BB	BB	BB	BB	BB	BB	BB	BB	BB	BB	BB	BB	BB
3060	2-Apr	cross19HF	31	8H_9-11_3	6F_6-25_40	21594.914	0	NA	0	8H	6F	H911.3	F625.40	120.749	3	71638.643	152.228	5	46493.156	BB	BB	BB	BB	BB	BB	BB	BB	BB	BB	BB	BB	BB	BB	BB	BB	BB	BB	BB	BB	BB	BB	BB	BB	BB	BB	BB	BB	BB	BB
3061	2-Apr	cross19HF	31	8H_9-11_3	6F_6-25_40	24012.834	1	111.101	4	8H	6F	H911.3	F625.40	120.749	3	71638.643	152.228	5	46493.156	BB	BB	BB	BB	BB	BB	BB	BB	BB	BB	BB	BB	BB	BB	BB	BB	BB	BB	BB	BB	BB	BB	BB	BB	BB	BB	BB	BB	BB	BB
3062	2-Apr	cross19HF	31	8H_9-11_3	6F_6-25_40	24463.989	0	NA	0	8H	6F	H911.3	F625.40	120.749	3	71638.643	152.228	5	46493.156	BB	BB	BB	BB	BB	BB	BB	BB	BB	BB	BB	BB	BB	BB	BB	BB	BB	BB	BB	BB	BB	BB	BB	BB	BB	BB	BB	BB	BB	BB
3063	2-Apr	cross19HF	31	8H_9-11_3	6F_6-25_40	21037.234	0	NA	0	8H	6F	H911.3	F625.40	120.749	3	71638.643	152.228	5	46493.156	BB	BB	BB	BB	BB	BB	BB	BB	BB	BB	BB	BB	BB	BB	BB	BB	BB	BB	BB	BB	BB	BB	BB	BB	BB	BB	BB	BB	BB	BB
3064	2-Apr	cross19HF	31	8H_9-11_3	6F_6-25_40	23033.677	0	152.124	5	8H	6F	H911.3	F625.40	120.749	3	71638.643	152.228	5	46493.156	BB	BB	BB	BB	BB	BB	BB	BB	BB	BB	BB	BB	BB	BB	BB	BB	BB	BB	BB	BB	BB	BB	BB	BB	BB	BB	BB	BB	BB	BB
3065	2-Apr	cross19HF	31	8H_9-11_3	6F_6-25_40	21117.52	1	140.087	3	8H	6F	H911.3	F625.40	120.749	3	71638.643	152.228	5	46493.156	BB	BB	BB	BB	BB	BB	BB	BB	BB	BB	BB	BB	BB	BB	BB	BB	BB	BB	BB	BB	BB	BB	BB	BB	BB	BB	BB	BB	BB	BB
3066	2-Apr	cross19HF	31	8H_9-11_3	6F_6-25_40	23594.796	0	145.719	14	8H	6F	H911.3	F625.40	120.749	3	71638.643	152.228	5	46493.156	BB	BB	BB	BB	BB	BB	BB	BB	BB	BB	BB	BB	BB	BB	BB	BB	BB	BB	BB	BB	BB	BB	BB	BB	BB	BB	BB	BB	BB	BB
3067	2-Apr	cross19HF	31	8H_9-11_3	6F_6-25_40	21009.719	1	160.453	5	8H	6F	H911.3	F625.40	120.749	3	71638.643	152.228	5	46493.156	BB	BB	BB	BB	BB	BB	BB	BB	BB	BB	BB	BB	BB	BB	BB	BB	BB	BB	BB	BB	BB	BB	BB	BB	BB	BB	BB	BB	BB	BB
3068	2-Apr	cross19HF	31	8H_9-11_3	6F_6-25_40	25156.494	0	213.089	10	8H	6F	H911.3	F625.40	120.749	3	71638.643	152.228	5	46493.156	BB	BB	BB	BB	BB	BB	BB	BB	BB	BB	BB	BB	BB	BB	BB	BB	BB	BB	BB	BB	BB	BB	BB	BB	BB	BB	BB	BB	BB	BB
3069	2-Apr	cross19HF	31	8H_9-11_3	6F_6-25_40	21500.771	1	172.922	4	8H	6F	H911.3	F625.40	120.749	3	71638.643	152.228	5	46493.156	BB	BB	BB	BB	BB	BB	BB	BB	BB	BB	BB	BB	BB	BB	BB	BB	BB	BB	BB	BB	BB	BB	BB	BB	BB	BB	BB	BB	BB	BB
3070	2-Apr	cross19HF	31	8H_9-11_3	6F_6-25_40	24697.379	1	148.272	5	8H	6F	H911.3	F625.40	120.749	3	71638.643	152.228	5	46493.156	BB	BB	BB	BB	BB	BB	BB	BB	BB	BB	BB	BB	BB	BB	BB	BB	BB	BB	BB	BB	BB	BB	BB	BB	BB	BB	BB	BB	BB	BB
3071	2-Apr	cross19HF	31	8H_9-11_3	6F_6-25_40	23471.467	1	173.279	11	8H	6F	H911.3	F625.40	120.749	3	71638.643	152.228	5	46493.156	BB	BB	BB	BB	BB	BB	BB	BB	BB	BB	BB	BB	BB	BB	BB	BB	BB	BB	BB	BB	BB	BB	BB	BB	BB	BB	BB	BB	BB	BB
3072	2-Apr	cross19HF	31	8H_9-11_3	6F_6-25_40	22257.446	1	153.907	5	8H	6F	H911.3	F625.40	120.749	3	71638.643	152.228	5	46493.156	BB	BB	BB	BB	BB	BB	BB	BB	BB	BB	BB	BB	BB	BB	BB	BB	BB	BB	BB	BB	BB	BB	BB	BB	BB	BB	BB	BB	BB	BB
3073	2-Apr	cross19HF	31	8H_9-11_3	6F_6-25_40	27377.974	0	173.678	12	8H	6F	H911.3	F625.40	120.749	3	71638.643	152.228	5	46493.156	BB	BB	BB	BB	BB	BB	BB	BB	BB	BB	BB	BB	BB	BB	BB	BB	BB	BB	BB	BB	BB	BB	BB	BB	BB	BB	BB	BB	BB	BB
3074	2-Apr	cross19HF	31	8H_9-11_3	6F_6-25_40	22555.891	0	180.873	16	8H	6F	H911.3	F625.40	120.749	3	71638.643	152.228	5	46493.156	BB	BB	BB	BB	BB	BB	BB	BB	BB	BB	BB	BB	BB	BB	BB	BB	BB	BB	BB	BB	BB	BB	BB	BB	BB	BB	BB	BB	BB	BB
3075	2-Apr	cross19HF	31	8H_9-11_3	6F_6-25_40	27956.879	0	219.199	14	8H	6F	H911.3	F625.40	120.749	3	71638.643	152.228	5	46493.156	BB	BB	BB	BB	BB	BB	BB	BB	BB	BB	BB	BB	BB	BB	BB	BB	BB	BB	BB	BB	BB	BB	BB	BB	BB	BB	BB	BB	BB	BB
3076	2-Apr	cross19HF	31	8H_9-11_3	6F_6-25_40	23699.453	0	161.373	4	8H	6F	H911.3	F625.40	120.749	3	71638.643	152.228	5	46493.156	BB	BB	BB	BB	BB	BB	BB	BB	BB	BB	BB	BB	BB	BB	BB	BB	BB	BB	BB	BB	BB	BB	BB	BB	BB	BB	BB	BB	BB	BB
3077	2-Apr	cross19HF	31	8H_9-11_3	6F_6-25_40	23198.671	0	172.049	6	8H	6F	H911.3	F625.40	120.749	3	71638.643	152.228	5	46493.156	BB	BB	BB	BB	BB	BB	BB	BB	BB	BB	BB	BB	BB	BB	BB	BB	BB	BB	BB	BB	BB	BB	BB	BB	BB	BB	BB	BB	BB	BB
3078	2-Apr	cross19HF	31	8H_9-11_3	6F_6-25_40	22436.788	1	117.916	5	8H	6F	H911.3	F625.40	120.749	3	71638.643	152.228	5	46493.156	BB	BB	BB	BB	BB	BB	BB	BB	BB	BB	BB	BB	BB	BB	BB	BB	BB	BB	BB	BB	BB	BB	BB	BB	BB	BB	BB	BB	BB	BB
3079	2-Apr	cross19HF	31	8H_9-11_3	6F_6-25_40	22867.405	0	171.355	5	8H	6F	H911.3	F625.40	120.749	3	71638.643	152.228	5	46493.156	BB	BB	BB	BB	BB	BB	BB	BB	BB	BB	BB	BB	BB	BB	BB	BB	BB	BB	BB	BB	BB	BB	BB	BB	BB	BB	BB	BB	BB	BB
4224	30-Apr	cross11FC	7	6F_9-18_36	3C_6-2_125	44537.298	0	NA	0	6F	3C	F918.36	C62.125	174.887	12	59699.492	141.636	4	50502.55	BB	BB	BB	BB	BB	BB	BB	BB	BB	BB	BB	BB	BB	BB	BB	BB	BB	BB	BB	BB	BB	BB	BB	BB	BB	BB	BB	BB	BB	BB
4225	30-Apr	cross11FC	7	6F_9-18_36	3C_6-2_125	30482.208	0	NA	0	6F	3C	F918.36	C62.125	174.887	12	59699.492	141.636	4	50502.55	BB	BB	BB	BB	BB	BB	BB	BB	BB	BB	BB	BB	BB	BB	BB	BB	BB	BB	BB	BB	BB	BB	BB	BB	BB	BB	BB	BB	BB	BB
4226	30-Apr	cross11FC	7	6F_9-18_36	3C_6-2_125	38773.695	1	101.971	5	6F	3C	F918.36	C62.125	174.887	12	59699.492	141.636	4	50502.55	BB	BB	BB	BB	BB	BB	BB	BB	BB	BB	BB	BB	BB	BB	BB	BB	BB	BB	BB	BB	BB	BB	BB	BB	BB	BB	BB	BB	BB	BB
4227	30-Apr	cross11FC	7	6F_9-18_36	3C_6-2_125	44497.499	1	108.871	2	6F	3C	F918.36	C62.125	174.887	12	59699.492	141.636	4	50502.55	BB	BB	BB	BB	BB	BB	BB	BB	BB	BB	BB	BB	BB	BB	BB	BB	BB	BB	BB	BB	BB	BB	BB	BB	BB	BB	BB	BB	BB	BB
4228	30-Apr	cross11FC	7	6F_9-18_36	3C_6-2_125	43260.483	1	159.802	3	6F	3C	F918.36	C62.125	174.887	12	59699.492	141.636	4	50502.55	BB	BB	BB	BB	BB	BB	BB	BB	BB	BB	BB	BB	BB	BB	BB	BB	BB	BB	BB	BB	BB	BB	BB	BB	BB	BB	BB	BB	BB	BB
4229	30-Apr	cross11FC	7	6F_9-18_36	3C_6-2_125	42509.901	1	184.938	5	6F	3C	F918.36	C62.125	174.887	12	59699.492	141.636	4	50502.55	BB	BB	BB	BB	BB	BB	BB	BB	BB	BB	BB	BB	BB	BB	BB	BB	BB	BB	BB	BB	BB	BB	BB	BB	BB	BB	BB	BB	BB	BB
4230	30-Apr	cross11FC	7	6F_9-18_36	3C_6-2_125	38331.876	1	NA	0	6F	3C	F918.36	C62.125	174.887	12	59699.492	141.636	4	50502.55	BB	BB	BB	BB	BB	BB	BB	BB	BB	BB	BB	BB	BB	BB	BB	BB	BB	BB	BB	BB	BB	BB	BB	BB	BB	BB	BB	BB	BB	BB
4355	1-May	cross7F	34	6F_9-26_26	6F_7-11_10	28355.067	1	NA	0	6F	6F	F926.26	F711.10	109.395	2	52896.591	87.836	7	75331.512	BB	BB	BB	BB	BB	BB	BB	BB	BB	BB	BB	BB	BB	BB	BB	BB	BB	BB	BB	BB	BB	BB	BB	BB	BB	BB	BB	BB	BB	BB
4356	1-May	cross7F	34	6F_9-26_26	6F_7-11_10	30847.083	1	NA	0	6F	6F	F926.26	F711.10	109.395	2	52896.591	87.836	7	75331.512	BB	BB	BB	BB	BB	BB	BB	BB	BB	BB	BB	BB	BB	BB	BB	BB	BB	BB	BB	BB	BB	BB	BB	BB	BB	BB	BB	BB	BB	BB
4357	1-May	cross7F	34	6F_9-26_26	6F_7-11_10	27054.766	0	NA	0	6F	6F	F926.26	F711.10	109.395	2	52896.591	87.836	7	75331.512	BB	BB	BB	BB	BB	BB	BB	BB	BB	BB	BB	BB	BB	BB	BB	BB	BB	BB	BB	BB	BB	BB	BB	BB	BB	BB	BB	BB	BB	BB
4358	1-May	cross7F	34	6F_9-26_26	6F_7-11_10	27701.968	1	98.642	2	6F	6F	F926.26	F711.10	109.395	2	52896.591	87.836	7	75331.512	BB	BB	BB	BB	BB	BB	BB	BB	BB	BB	BB	BB	BB	BB	BB	BB	BB	BB	BB	BB	BB	BB	BB	BB	BB	BB	BB	BB	BB	BB
4359	1-May	cross7F	34	6F_9-26_26	6F_7-11_10	28755.712	1	143.924	4	6F	6F	F926.26	F711.10	109.395	2	52896.591	87.836	7	75331.512	BB	BB	BB	BB	BB	BB	BB	BB	BB	BB	BB	BB	BB	BB	BB	BB	BB	BB	BB	BB	BB	BB	BB	BB	BB	BB	BB	BB	BB	BB
4360	1-May	cross7F	34	6F_9-26_26	6F_7-11_10	26208.764	1	111.609	3	6F	6F	F926.26	F711.10	109.395	2	52896.591	87.836	7	75331.512	BB	BB	BB	BB	BB	BB	BB	BB	BB	BB	BB	BB	BB	BB	BB	BB	BB	BB	BB	BB	BB	BB	BB	BB	BB	BB	BB	BB	BB	BB
4361	1-May	cross7F	34	6F_9-26_26	6F_7-11_10	29575.672	1	95.306	4	6F	6F	F926.26	F711.10	109.395	2	52896.591	87.836	7	75331.512	BB	BB	BB	BB	BB	BB	BB	BB	BB	BB	BB	BB	BB	BB	BB	BB	BB	BB	BB	BB	BB	BB	BB	BB	BB	BB	BB	BB	BB	BB
4362	1-May	cross7F	34	6F_9-26_26	6F_7-11_10	28887.393	1	135.274	4	6F	6F	F926.26	F711.10	109.395	2	52896.591	87.836	7	75331.512	BB	BB	BB	BB	BB	BB	BB	BB	BB	BB	BB	BB	BB	BB	BB	BB	BB	BB	BB	BB	BB	BB	BB	BB	BB	BB	BB	BB	BB	BB
4363	1-May	cross7F	34	6F_9-26_26	6F_7-11_10	31668.812	1	97.036	3	6F	6F	F926.26	F711.10	109.395	2	52896.591	87.836	7	75331.512	BB	BB	BB	BB	BB	BB	BB	BB	BB	BB	BB	BB	BB	BB	BB	BB	BB	BB	BB	BB	BB	BB	BB	BB	BB	BB	BB	BB	BB	BB
4364	1-May	cross7F	34	6F_9-26_26	6F_7-11_10	31010.898	1	NA	0	6F	6F	F926.26	F711.10	109.395	2	52896.591	87.836	7	75331.512	BB	BB	BB	BB	BB	BB	BB	BB	BB	BB	BB	BB	BB	BB	BB	BB	BB	BB	BB	BB	BB	BB	BB	BB	BB	BB	BB	BB	BB	BB
4365	1-May	cross7F	34	6F_9-26_26	6F_7-11_10	27300.832	1	99.434	4	6F	6F	F926.26	F711.10	109.395	2	52896.591	87.836	7	75331.512	BB	BB	BB	BB	BB	BB	BB	BB	BB	BB	BB	BB	BB	BB	BB	BB	BB	BB	BB	BB	BB	BB	BB	BB	BB	BB	BB	BB	BB	BB
4366	1-May	cross7F	34	6F_9-26_26	6F_7-11_10	29505.803	1	NA	0	6F	6F	F926.26	F711.10	109.395	2	52896.591	87.836	7	75331.512	BB	BB	BB	BB	BB	BB	BB	BB	BB	BB	BB	BB	BB	BB	BB	BB	BB	BB	BB	BB	BB	BB	BB	BB	BB	BB	BB	BB	BB	BB
4367	1-May	cross7F	34	6F_9-26_26	6F_7-11_10	32964.004	1	NA	0	6F	6F	F926.26	F711.10	109.395	2	52896.591	87.836	7	75331.512	BB	BB	BB	BB	BB	BB	BB	BB	BB	BB	BB	BB	BB	BB	BB	BB	BB	BB	BB	BB	BB	BB	BB	BB	BB	BB	BB	BB	BB	BB
4368	1-May	cross7F	34	6F_9-26_26	6F_7-11_10	30096.599	1	89.793	2	6F	6F	F926.26	F711.10	109.395	2	52896.591	87.836	7	75331.512	BB	BB	BB	BB	BB	BB	BB	BB	BB	BB	BB	BB	BB	BB	BB	BB	BB	BB	BB	BB	BB	BB	BB	BB	BB	BB	BB	BB	BB	BB
4369	1-May	cross7F	34	6F_9-26_26	6F_7-11_10	33785.733	1	124.081	5	6F	6F	F926.26	F711.10	109.395	2	52896.591	87.836	7	75331.512	BB	BB	BB	BB	BB	BB	BB	BB	BB	BB	BB	BB	BB	BB	BB	BB	BB	BB	BB	BB	BB	BB	BB	BB	BB	BB	BB	BB	BB	BB
4370	1-May	cross7F	34	6F_9-26_26	6F_7-11_10	27840.233	1	93.977	1	6F	6F	F926.26	F711.10	109.395	2	52896.591	87.836	7	75331.512	BB	BB	BB	BB	BB	BB	BB	BB	BB	BB	BB	BB	BB	BB	BB	BB	BB	BB	BB	BB	BB	BB	BB	BB	BB	BB	BB	BB	BB	BB
4371	1-May	cross7F	34	6F_9-26_26	6F_7-11_10	25510.166	0	NA	0	6F	6F	F926.26	F711.10	109.395	2	52896.591	87.836	7	75331.512	BB	BB	BB	BB	BB	BB	BB	BB	BB	BB	BB	BB	BB	BB	BB	BB	BB	BB	BB	BB	BB	BB	BB	BB	BB	BB	BB	BB	BB	BB
4372	1-May	cross7F	34	6F_9-26_26	6F_7-11_10	31955.071	1	NA	0	6F	6F	F926.26	F711.10	109.395	2	52896.591	87.836	7	75331.512	BB	BB	BB	BB	BB	BB	BB	BB	BB	BB	BB	BB	BB	BB	BB	BB	BB	BB	BB	BB	BB	BB	BB	BB	BB	BB	BB	BB	BB	BB
4373	1-May	cross7F	34	6F_9-26_26	6F_7-11_10	25991.195	1	NA	0	6F	6F	F926.26	F711.10	109.395	2	52896.591	87.836	7	75331.512	BB	BB	BB	BB	BB	BB	BB	BB	BB	BB	BB	BB	BB	BB	BB	BB	BB	BB	BB	BB	BB	BB	BB	BB	BB	BB	BB	BB	BB	BB
4374	1-May	cross7F	34	6F_9-26_26	6F_7-11_10	29269.072	0	NA	0	6F	6F	F926.26	F711.10	109.395	2	52896.591	87.836	7	75331.512	BB	BB	BB	BB	BB	BB	BB	BB	BB	BB	BB	BB	BB	BB	BB	BB	BB	BB	BB	BB	BB	BB	BB	BB	BB	BB	BB	BB	BB	BB
4375	1-May	cross7F	34	6F_9-26_26	6F_7-11_10	25191.478	1	110.637	4	6F	6F	F926.26	F711.10	109.395	2	52896.591	87.836	7	75331.512	BB	BB	BB	BB	BB	BB	BB	BB	BB	BB	BB	BB	BB	BB	BB	BB	BB	BB	BB	BB	BB	BB	BB	BB	BB	BB	BB	BB	BB	BB
4376	1-May	cross7F	34	6F_9-26_26	6F_7-11_10	28377.178	1	NA	0	6F	6F	F926.26	F711.10	109.395	2	52896.591	87.836	7	75331.512	BB	BB	BB	BB	BB	BB	BB	BB	BB	BB	BB	BB	BB	BB	BB	BB	BB	BB	BB	BB	BB	BB	BB	BB	BB	BB	BB	BB	BB	BB
4377	1-May	cross7F	34	6F_9-26_26	6F_7-11_10	33631.548	0	68.98	3	6F	6F	F926.26	F711.10	109.395	2	52896.591	87.836	7	75331.512	BB	BB	BB	BB	BB	BB	BB	BB	BB	BB	BB	BB	BB	BB	BB	BB	BB	BB	BB	BB	BB	BB	BB	BB	BB	BB	BB	BB	BB	BB
4378	1-May	cross7F	34	6F_9-26_26	6F_7-11_10	29899.667	1	119.184	10	6F	6F	F926.26	F711.10	109.395	2	52896.591	87.836	7	75331.512	BB	BB	BB	BB	BB	BB	BB	BB	BB	BB	BB	BB	BB	BB	BB	BB	BB	BB	BB	BB	BB	BB	BB	BB	BB	BB	BB	BB	BB	BB
4379	1-May	cross7F	34	6F_9-26_26	6F_7-11_10	29557.689	1	115.531	2	6F	6F	F926.26	F711.10	109.395	2	52896.591	87.836	7	75331.512	BB	BB	BB	BB	BB	BB	BB	BB	BB	BB	BB	BB	BB	BB	BB	BB	BB	BB	BB	BB	BB	BB	BB	BB	BB	BB	BB	BB	BB	BB
4380	1-May	cross7F	34	6F_9-26_26	6F_7-11_10	30536.846	1	NA	0	6F	6F	F926.26	F711.10	109.395	2	52896.591	87.836	7	75331.512	BB	BB	BB	BB	BB	BB	BB	BB	BB	BB	BB	BB	BB	BB	BB	BB	BB	BB	BB	BB	BB	BB	BB	BB	BB	BB	BB	BB	BB	BB
4381	1-May	cross7F	34	6F_9-26_26	6F_7-11_10	25482.257	1	154.879	3	6F	6F	F926.26	F711.10	109.395	2	52896.591	87.836	7	75331.512	BB	BB	BB	BB	BB	BB	BB	BB	BB	BB	BB	BB	BB	BB	BB	BB	BB	BB	BB	BB	BB	BB	BB	BB	BB	BB	BB	BB	BB	BB
4382	1-May	cross7F	34	6F_9-26_26	6F_7-11_10	33468.912	1	67.528	2	6F	6F	F926.26	F711.10	109.395	2	52896.591	87.836	7	75331.512	BB	BB	BB	BB	BB	BB	BB	BB	BB	BB	BB	BB	BB	BB	BB	BB	BB	BB	BB	BB	BB	BB	BB	BB	BB	BB	BB	BB	BB	BB
4383	1-May	cross7F	34	6F_9-26_26	6F_7-11_10	27466.908	1	NA	0	6F	6F	F926.26	F711.10	109.395	2	52896.591	87.836	7	75331.512	BB	BB	BB	BB	BB	BB	BB	BB	BB	BB	BB	BB	BB	BB	BB	BB	BB	BB	BB	BB	BB	BB	BB	BB	BB	BB	BB	BB	BB	BB
4384	1-May	cross7F	34	6F_9-26_26	6F_7-11_10	24906.595	1	75.479	1	6F	6F	F926.26	F711.10	109.395	2	52896.591	87.836	7	75331.512	BB	BB	BB	BB	BB	BB	BB	BB	BB	BB	BB	BB	BB	BB	BB	BB	BB	BB	BB	BB	BB	BB	BB	BB	BB	BB	BB	BB	BB	BB
4385	1-May	cross7F	34	6F_9-26_26	6F_7-11_10	31005.493	1	50.36	2	6F	6F	F926.26	F711.10	109.395	2	52896.591	87.836	7	75331.512	BB	BB	BB	BB	BB	BB	BB	BB	BB	BB	BB	BB	BB	BB	BB	BB	BB	BB	BB	BB	BB	BB	BB	BB	BB	BB	BB	BB	BB	BB
4386	1-May	cross7F	34	6F_9-26_26	6F_7-11_10	28187.813	1	73.598	2	6F	6F	F926.26	F711.10	109.395	2	52896.591	87.836	7	75331.512	BB	BB	BB	BB	BB	BB	BB	BB	BB	BB	BB	BB	BB	BB	BB	BB	BB	BB	BB	BB	BB	BB	BB	BB	BB	BB	BB	BB	BB	BB
4387	1-May	cross7F	34	6F_9-26_26	6F_7-11_10	31850.414	1	112.33	6	6F	6F	F926.26	F711.10	109.395	2	52896.591	87.836	7	75331.512	BB	BB	BB	BB	BB	BB	BB	BB	BB	BB	BB	BB	BB	BB	BB	BB	BB	BB	BB	BB	BB	BB	BB	BB	BB	BB	BB	BB	BB	BB
4388	1-May	cross7F	34	6F_9-26_26	6F_7-11_10	31638.447	1	NA	0	6F	6F	F926.26	F711.10	109.395	2	52896.591	87.836	7	75331.512	BB	BB	BB	BB	BB	BB	BB	BB	BB	BB	BB	BB	BB	BB	BB	BB	BB	BB	BB	BB	BB	BB	BB	BB	BB	BB	BB	BB	BB	BB
197	17-Feb	cross37CH	10	3C_6-10_25	8H_7-28_8	33623.687	1	94.745	2	3C	8H	C610.25	H728.8	108.795	4	46141.744	74.069	2	58590.816	BB	BB	BB	BB	BB	BB	BB	BB	BB	BB	BB	BB	BB	BB	BB	BB	BB	BB	BB	BB	BB	BB	BB	BB	BB	BB	BB	BB	BB	BB
198	17-Feb	cross37CH	10	3C_6-10_25	8H_7-28_8	15379.074	0	93.818	2	3C	8H	C610.25	H728.8	108.795	4	46141.744	74.069	2	58590.816	BB	BB	BB	BB	BB	BB	BB	BB	BB	BB	BB	BB	BB	BB	BB	BB	BB	BB	BB	BB	BB	BB	BB	BB	BB	BB	BB	BB	BB	BB
199	17-Feb	cross37CH	10	3C_6-10_25	8H_7-28_8	35715.254	1	163.672	3	3C	8H	C610.25	H728.8	108.795	4	46141.744	74.069	2	58590.816	BB	BB	BB	BB	BB	BB	BB	BB	BB	BB	BB	BB	BB	BB	BB	BB	BB	BB	BB	BB	BB	BB	BB	BB	BB	BB	BB	BB	BB	BB
200	17-Feb	cross37CH	10	3C_6-10_25	8H_7-28_8	44060.003	0	173.209	4	3C	8H	C610.25	H728.8	108.795	4	46141.744	74.069	2	58590.816	BB	BB	BB	BB	BB	BB	BB	BB	BB	BB	BB	BB	BB	BB	BB	BB	BB	BB	BB	BB	BB	BB	BB	BB	BB	BB	BB	BB	BB	BB
201	17-Feb	cross37CH	10	3C_6-10_25	8H_7-28_8	25658.848	0	NA	0	3C	8H	C610.25	H728.8	108.795	4	46141.744	74.069	2	58590.816	BB	BB	BB	BB	BB	BB	BB	BB	BB	BB	BB	BB	BB	BB	BB	BB	BB	BB	BB	BB	BB	BB	BB	BB	BB	BB	BB	BB	BB	BB
202	17-Feb	cross37CH	10	3C_6-10_25	8H_7-28_8	32126.257	1	101.79	3	3C	8H	C610.25	H728.8	108.795	4	46141.744	74.069	2	58590.816	BB	BB	BB	BB	BB	BB	BB	BB	BB	BB	BB	BB	BB	BB	BB	BB	BB	BB	BB	BB	BB	BB	BB	BB	BB	BB	BB	BB	BB	BB
203	17-Feb	cross37CH	10	3C_6-10_25	8H_7-28_8	32046.364	1	NA	0	3C	8H	C610.25	H728.8	108.795	4	46141.744	74.069	2	58590.816	BB	BB	BB	BB	BB	BB	BB	BB	BB	BB	BB	BB	BB	BB	BB	BB	BB	BB	BB	BB	BB	BB	BB	BB	BB	BB	BB	BB	BB	BB
204	17-Feb	cross37CH	10	3C_6-10_25	8H_7-28_8	25115.319	1	NA	0	3C	8H	C610.25	H728.8	108.795	4	46141.744	74.069	2	58590.816	BB	BB	BB	BB	BB	BB	BB	BB	BB	BB	BB	BB	BB	BB	BB	BB	BB	BB	BB	BB	BB	BB	BB	BB	BB	BB	BB	BB	BB	BB
205	17-Feb	cross37CH	10	3C_6-10_25	8H_7-28_8	26399.8	1	NA	0	3C	8H	C610.25	H728.8	108.795	4	46141.744	74.069	2	58590.816	BB	BB	BB	BB	BB	BB	BB	BB	BB	BB	BB	BB	BB	BB	BB	BB	BB	BB	BB	BB	BB	BB	BB	BB	BB	BB	BB	BB	BB	BB
206	17-Feb	cross37CH	10	3C_6-10_25	8H_7-28_8	34617.486	1	142.13	2	3C	8H	C610.25	H728.8	108.795	4	46141.744	74.069	2	58590.816	BB	BB	BB	BB	BB	BB	BB	BB	BB	BB	BB	BB	BB	BB	BB	BB	BB	BB	BB	BB	BB	BB	BB	BB	BB	BB	BB	BB	BB	BB
219	18-Feb	cross23H	5	8H_10-18_63	8H_7-28_22	40112.813	0	NA	0	8H	8H	H1018.63	H728.22	117.904	4	47306.434	NA	0	57165.417	BB	BB	BB	BB	BB	BB	BB	BB	BB	BB	BB	BB	BB	BB	BB	BB	BB	BB	BB	BB	BB	BB	BB	BB	BB	BB	BB	BB	BB	BB
220	18-Feb	cross23H	5	8H_10-18_63	8H_7-28_22	32772.575	0	NA	0	8H	8H	H1018.63	H728.22	117.904	4	47306.434	NA	0	57165.417	BB	BB	BB	BB	BB	BB	BB	BB	BB	BB	BB	BB	BB	BB	BB	BB	BB	BB	BB	BB	BB	BB	BB	BB	BB	BB	BB	BB	BB	BB
221	18-Feb	cross23H	5	8H_10-18_63	8H_7-28_22	44824.049	0	NA	0	8H	8H	H1018.63	H728.22	117.904	4	47306.434	NA	0	57165.417	BB	BB	BB	BB	BB	BB	BB	BB	BB	BB	BB	BB	BB	BB	BB	BB	BB	BB	BB	BB	BB	BB	BB	BB	BB	BB	BB	BB	BB	BB
222	18-Feb	cross23H	5	8H_10-18_63	8H_7-28_22	48677.981	0	NA	0	8H	8H	H1018.63	H728.22	117.904	4	47306.434	NA	0	57165.417	BB	BB	BB	BB	BB	BB	BB	BB	BB	BB	BB	BB	BB	BB	BB	BB	BB	BB	BB	BB	BB	BB	BB	BB	BB	BB	BB	BB	BB	BB
223	18-Feb	cross23H	5	8H_10-18_63	8H_7-28_22	33508.417	0	NA	0	8H	8H	H1018.63	H728.22	117.904	4	47306.434	NA	0	57165.417	BB	BB	BB	BB	BB	BB	BB	BB	BB	BB	BB	BB	BB	BB	BB	BB	BB	BB	BB	BB	BB	BB	BB	BB	BB	BB	BB	BB	BB	BB
306	19-Feb	cross18HC	6	8H_9-4_18	3C_7-3_20	33486.208	1	158.013	10	8H	3C	H94.18	C73.20	NA	0	53439.726	147.011	8	65665.333	BB	BB	BB	BB	BB	BB	BB	BB	BB	BB	BB	BB	BB	BB	BB	BB	BB	BB	BB	BB	BB	BB	BB	BB	BB	BB	BB	BB	BB	BB
307	19-Feb	cross18HC	6	8H_9-4_18	3C_7-3_20	24289.757	1	125.417	3	8H	3C	H94.18	C73.20	NA	0	53439.726	147.011	8	65665.333	BB	BB	BB	BB	BB	BB	BB	BB	BB	BB	BB	BB	BB	BB	BB	BB	BB	BB	BB	BB	BB	BB	BB	BB	BB	BB	BB	BB	BB	BB
308	19-Feb	cross18HC	6	8H_9-4_18	3C_7-3_20	31350.517	1	127.266	8	8H	3C	H94.18	C73.20	NA	0	53439.726	147.011	8	65665.333	BB	BB	BB	BB	BB	BB	BB	BB	BB	BB	BB	BB	BB	BB	BB	BB	BB	BB	BB	BB	BB	BB	BB	BB	BB	BB	BB	BB	BB	BB
309	19-Feb	cross18HC	6	8H_9-4_18	3C_7-3_20	20504.614	0	NA	0	8H	3C	H94.18	C73.20	NA	0	53439.726	147.011	8	65665.333	BB	BB	BB	BB	BB	BB	BB	BB	BB	BB	BB	BB	BB	BB	BB	BB	BB	BB	BB	BB	BB	BB	BB	BB	BB	BB	BB	BB	BB	BB
310	19-Feb	cross18HC	6	8H_9-4_18	3C_7-3_20	25043.386	0	124.736	5	8H	3C	H94.18	C73.20	NA	0	53439.726	147.011	8	65665.333	BB	BB	BB	BB	BB	BB	BB	BB	BB	BB	BB	BB	BB	BB	BB	BB	BB	BB	BB	BB	BB	BB	BB	BB	BB	BB	BB	BB	BB	BB
311	19-Feb	cross18HC	6	8H_9-4_18	3C_7-3_20	22826.23	1	NA	0	8H	3C	H94.18	C73.20	NA	0	53439.726	147.011	8	65665.333	BB	BB	BB	BB	BB	BB	BB	BB	BB	BB	BB	BB	BB	BB	BB	BB	BB	BB	BB	BB	BB	BB	BB	BB	BB	BB	BB	BB	BB	BB
669	24-Feb	cross37CH	23	3C_6-10_25	8H_7-28_8	33011.468	1	199.961	4	3C	8H	C610.25	H728.8	108.795	4	46141.744	74.069	2	58590.816	BB	BB	BB	BB	BB	BB	BB	BB	BB	BB	BB	BB	BB	BB	BB	BB	BB	BB	BB	BB	BB	BB	BB	BB	BB	BB	BB	BB	BB	BB
670	24-Feb	cross37CH	23	3C_6-10_25	8H_7-28_8	32266.88	1	NA	0	3C	8H	C610.25	H728.8	108.795	4	46141.744	74.069	2	58590.816	BB	BB	BB	BB	BB	BB	BB	BB	BB	BB	BB	BB	BB	BB	BB	BB	BB	BB	BB	BB	BB	BB	BB	BB	BB	BB	BB	BB	BB	BB
671	24-Feb	cross37CH	23	3C_6-10_25	8H_7-28_8	40395.142	1	NA	0	3C	8H	C610.25	H728.8	108.795	4	46141.744	74.069	2	58590.816	BB	BB	BB	BB	BB	BB	BB	BB	BB	BB	BB	BB	BB	BB	BB	BB	BB	BB	BB	BB	BB	BB	BB	BB	BB	BB	BB	BB	BB	BB
672	24-Feb	cross37CH	23	3C_6-10_25	8H_7-28_8	36271.263	0	NA	0	3C	8H	C610.25	H728.8	108.795	4	46141.744	74.069	2	58590.816	BB	BB	BB	BB	BB	BB	BB	BB	BB	BB	BB	BB	BB	BB	BB	BB	BB	BB	BB	BB	BB	BB	BB	BB	BB	BB	BB	BB	BB	BB
673	24-Feb	cross37CH	23	3C_6-10_25	8H_7-28_8	36296.027	1	NA	0	3C	8H	C610.25	H728.8	108.795	4	46141.744	74.069	2	58590.816	BB	BB	BB	BB	BB	BB	BB	BB	BB	BB	BB	BB	BB	BB	BB	BB	BB	BB	BB	BB	BB	BB	BB	BB	BB	BB	BB	BB	BB	BB
674	24-Feb	cross37CH	23	3C_6-10_25	8H_7-28_8	56138.206	1	94.305	3	3C	8H	C610.25	H728.8	108.795	4	46141.744	74.069	2	58590.816	BB	BB	BB	BB	BB	BB	BB	BB	BB	BB	BB	BB	BB	BB	BB	BB	BB	BB	BB	BB	BB	BB	BB	BB	BB	BB	BB	BB	BB	BB
675	24-Feb	cross37CH	23	3C_6-10_25	8H_7-28_8	31090.791	1	155.475	4	3C	8H	C610.25	H728.8	108.795	4	46141.744	74.069	2	58590.816	BB	BB	BB	BB	BB	BB	BB	BB	BB	BB	BB	BB	BB	BB	BB	BB	BB	BB	BB	BB	BB	BB	BB	BB	BB	BB	BB	BB	BB	BB
676	24-Feb	cross37CH	23	3C_6-10_25	8H_7-28_8	47811.342	0	129.345	5	3C	8H	C610.25	H728.8	108.795	4	46141.744	74.069	2	58590.816	BB	BB	BB	BB	BB	BB	BB	BB	BB	BB	BB	BB	BB	BB	BB	BB	BB	BB	BB	BB	BB	BB	BB	BB	BB	BB	BB	BB	BB	BB
677	24-Feb	cross37CH	23	3C_6-10_25	8H_7-28_8	30637.965	1	NA	0	3C	8H	C610.25	H728.8	108.795	4	46141.744	74.069	2	58590.816	BB	BB	BB	BB	BB	BB	BB	BB	BB	BB	BB	BB	BB	BB	BB	BB	BB	BB	BB	BB	BB	BB	BB	BB	BB	BB	BB	BB	BB	BB
678	24-Feb	cross37CH	23	3C_6-10_25	8H_7-28_8	33450.733	1	NA	0	3C	8H	C610.25	H728.8	108.795	4	46141.744	74.069	2	58590.816	BB	BB	BB	BB	BB	BB	BB	BB	BB	BB	BB	BB	BB	BB	BB	BB	BB	BB	BB	BB	BB	BB	BB	BB	BB	BB	BB	BB	BB	BB
679	24-Feb	cross37CH	23	3C_6-10_25	8H_7-28_8	36873.458	1	NA	0	3C	8H	C610.25	H728.8	108.795	4	46141.744	74.069	2	58590.816	BB	BB	BB	BB	BB	BB	BB	BB	BB	BB	BB	BB	BB	BB	BB	BB	BB	BB	BB	BB	BB	BB	BB	BB	BB	BB	BB	BB	BB	BB
680	24-Feb	cross37CH	23	3C_6-10_25	8H_7-28_8	31356.61	1	NA	0	3C	8H	C610.25	H728.8	108.795	4	46141.744	74.069	2	58590.816	BB	BB	BB	BB	BB	BB	BB	BB	BB	BB	BB	BB	BB	BB	BB	BB	BB	BB	BB	BB	BB	BB	BB	BB	BB	BB	BB	BB	BB	BB
681	24-Feb	cross37CH	23	3C_6-10_25	8H_7-28_8	40890.223	1	136.78	7	3C	8H	C610.25	H728.8	108.795	4	46141.744	74.069	2	58590.816	BB	BB	BB	BB	BB	BB	BB	BB	BB	BB	BB	BB	BB	BB	BB	BB	BB	BB	BB	BB	BB	BB	BB	BB	BB	BB	BB	BB	BB	BB
682	24-Feb	cross37CH	23	3C_6-10_25	8H_7-28_8	34278.456	1	NA	0	3C	8H	C610.25	H728.8	108.795	4	46141.744	74.069	2	58590.816	BB	BB	BB	BB	BB	BB	BB	BB	BB	BB	BB	BB	BB	BB	BB	BB	BB	BB	BB	BB	BB	BB	BB	BB	BB	BB	BB	BB	BB	BB
683	24-Feb	cross37CH	23	3C_6-10_25	8H_7-28_8	37511.915	0	NA	0	3C	8H	C610.25	H728.8	108.795	4	46141.744	74.069	2	58590.816	BB	BB	BB	BB	BB	BB	BB	BB	BB	BB	BB	BB	BB	BB	BB	BB	BB	BB	BB	BB	BB	BB	BB	BB	BB	BB	BB	BB	BB	BB
684	24-Feb	cross37CH	23	3C_6-10_25	8H_7-28_8	43321.803	1	126.312	4	3C	8H	C610.25	H728.8	108.795	4	46141.744	74.069	2	58590.816	BB	BB	BB	BB	BB	BB	BB	BB	BB	BB	BB	BB	BB	BB	BB	BB	BB	BB	BB	BB	BB	BB	BB	BB	BB	BB	BB	BB	BB	BB
685	24-Feb	cross37CH	23	3C_6-10_25	8H_7-28_8	43556.667	1	135.341	5	3C	8H	C610.25	H728.8	108.795	4	46141.744	74.069	2	58590.816	BB	BB	BB	BB	BB	BB	BB	BB	BB	BB	BB	BB	BB	BB	BB	BB	BB	BB	BB	BB	BB	BB	BB	BB	BB	BB	BB	BB	BB	BB
686	24-Feb	cross37CH	23	3C_6-10_25	8H_7-28_8	43724.315	1	104.897	4	3C	8H	C610.25	H728.8	108.795	4	46141.744	74.069	2	58590.816	BB	BB	BB	BB	BB	BB	BB	BB	BB	BB	BB	BB	BB	BB	BB	BB	BB	BB	BB	BB	BB	BB	BB	BB	BB	BB	BB	BB	BB	BB
687	24-Feb	cross37CH	23	3C_6-10_25	8H_7-28_8	45968.593	1	NA	0	3C	8H	C610.25	H728.8	108.795	4	46141.744	74.069	2	58590.816	BB	BB	BB	BB	BB	BB	BB	BB	BB	BB	BB	BB	BB	BB	BB	BB	BB	BB	BB	BB	BB	BB	BB	BB	BB	BB	BB	BB	BB	BB
688	24-Feb	cross37CH	23	3C_6-10_25	8H_7-28_8	38569.196	1	NA	0	3C	8H	C610.25	H728.8	108.795	4	46141.744	74.069	2	58590.816	BB	BB	BB	BB	BB	BB	BB	BB	BB	BB	BB	BB	BB	BB	BB	BB	BB	BB	BB	BB	BB	BB	BB	BB	BB	BB	BB	BB	BB	BB
689	24-Feb	cross37CH	23	3C_6-10_25	8H_7-28_8	51707.825	1	122.328	2	3C	8H	C610.25	H728.8	108.795	4	46141.744	74.069	2	58590.816	BB	BB	BB	BB	BB	BB	BB	BB	BB	BB	BB	BB	BB	BB	BB	BB	BB	BB	BB	BB	BB	BB	BB	BB	BB	BB	BB	BB	BB	BB
690	24-Feb	cross37CH	23	3C_6-10_25	8H_7-28_8	27853.107	1	NA	0	3C	8H	C610.25	H728.8	108.795	4	46141.744	74.069	2	58590.816	BB	BB	BB	BB	BB	BB	BB	BB	BB	BB	BB	BB	BB	BB	BB	BB	BB	BB	BB	BB	BB	BB	BB	BB	BB	BB	BB	BB	BB	BB
691	24-Feb	cross37CH	23	3C_6-10_25	8H_7-28_8	51195.252	1	123.091	1	3C	8H	C610.25	H728.8	108.795	4	46141.744	74.069	2	58590.816	BB	BB	BB	BB	BB	BB	BB	BB	BB	BB	BB	BB	BB	BB	BB	BB	BB	BB	BB	BB	BB	BB	BB	BB	BB	BB	BB	BB	BB	BB
1245	19-Mar	cross18HC	7	8H_9-4_18	3C_7-3_20	21137.273	1	74.65	1	8H	3C	H94.18	C73.20	NA	0	53439.726	147.011	8	65665.333	BB	BB	BB	BB	BB	BB	BB	BB	BB	BB	BB	BB	BB	BB	BB	BB	BB	BB	BB	BB	BB	BB	BB	BB	BB	BB	BB	BB	BB	BB
1246	19-Mar	cross18HC	7	8H_9-4_18	3C_7-3_20	18956.87	1	NA	0	8H	3C	H94.18	C73.20	NA	0	53439.726	147.011	8	65665.333	BB	BB	BB	BB	BB	BB	BB	BB	BB	BB	BB	BB	BB	BB	BB	BB	BB	BB	BB	BB	BB	BB	BB	BB	BB	BB	BB	BB	BB	BB
1247	19-Mar	cross18HC	7	8H_9-4_18	3C_7-3_20	24823.164	1	NA	0	8H	3C	H94.18	C73.20	NA	0	53439.726	147.011	8	65665.333	BB	BB	BB	BB	BB	BB	BB	BB	BB	BB	BB	BB	BB	BB	BB	BB	BB	BB	BB	BB	BB	BB	BB	BB	BB	BB	BB	BB	BB	BB
1248	19-Mar	cross18HC	7	8H_9-4_18	3C_7-3_20	23554.014	1	87.969	4	8H	3C	H94.18	C73.20	NA	0	53439.726	147.011	8	65665.333	BB	BB	BB	BB	BB	BB	BB	BB	BB	BB	BB	BB	BB	BB	BB	BB	BB	BB	BB	BB	BB	BB	BB	BB	BB	BB	BB	BB	BB	BB
1249	19-Mar	cross18HC	7	8H_9-4_18	3C_7-3_20	19710.203	1	124.412	4	8H	3C	H94.18	C73.20	NA	0	53439.726	147.011	8	65665.333	BB	BB	BB	BB	BB	BB	BB	BB	BB	BB	BB	BB	BB	BB	BB	BB	BB	BB	BB	BB	BB	BB	BB	BB	BB	BB	BB	BB	BB	BB
1250	19-Mar	cross18HC	7	8H_9-4_18	3C_7-3_20	16140.565	1	76.83	1	8H	3C	H94.18	C73.20	NA	0	53439.726	147.011	8	65665.333	BB	BB	BB	BB	BB	BB	BB	BB	BB	BB	BB	BB	BB	BB	BB	BB	BB	BB	BB	BB	BB	BB	BB	BB	BB	BB	BB	BB	BB	BB
1251	19-Mar	cross18HC	7	8H_9-4_18	3C_7-3_20	12309.627	1	52.241	2	8H	3C	H94.18	C73.20	NA	0	53439.726	147.011	8	65665.333	BB	BB	BB	BB	BB	BB	BB	BB	BB	BB	BB	BB	BB	BB	BB	BB	BB	BB	BB	BB	BB	BB	BB	BB	BB	BB	BB	BB	BB	BB
1856	25-Mar	cross12H	6	8H_7-28_47	8H_8-4_20	41384.519	0	NA	0	8H	8H	H728.47	H84.20	199.138	10	63545.857	92.168	2	64212.321	BB	BB	BB	BB	BB	BB	BB	BB	BB	BB	BB	BB	BB	BB	BB	BB	BB	BB	BB	BB	BB	BB	BB	BB	BB	BB	BB	BB	BB	BB
1857	25-Mar	cross12H	6	8H_7-28_47	8H_8-4_20	25080.728	0	NA	0	8H	8H	H728.47	H84.20	199.138	10	63545.857	92.168	2	64212.321	BB	BB	BB	BB	BB	BB	BB	BB	BB	BB	BB	BB	BB	BB	BB	BB	BB	BB	BB	BB	BB	BB	BB	BB	BB	BB	BB	BB	BB	BB
1858	25-Mar	cross12H	6	8H_7-28_47	8H_8-4_20	35393.52	0	224.553	9	8H	8H	H728.47	H84.20	199.138	10	63545.857	92.168	2	64212.321	BB	BB	BB	BB	BB	BB	BB	BB	BB	BB	BB	BB	BB	BB	BB	BB	BB	BB	BB	BB	BB	BB	BB	BB	BB	BB	BB	BB	BB	BB
1859	25-Mar	cross12H	6	8H_7-28_47	8H_8-4_20	22559.33	0	NA	0	8H	8H	H728.47	H84.20	199.138	10	63545.857	92.168	2	64212.321	BB	BB	BB	BB	BB	BB	BB	BB	BB	BB	BB	BB	BB	BB	BB	BB	BB	BB	BB	BB	BB	BB	BB	BB	BB	BB	BB	BB	BB	BB
1860	25-Mar	cross12H	6	8H_7-28_47	8H_8-4_20	37277.444	1	189.388	3	8H	8H	H728.47	H84.20	199.138	10	63545.857	92.168	2	64212.321	BB	BB	BB	BB	BB	BB	BB	BB	BB	BB	BB	BB	BB	BB	BB	BB	BB	BB	BB	BB	BB	BB	BB	BB	BB	BB	BB	BB	BB	BB
1861	25-Mar	cross12H	6	8H_7-28_47	8H_8-4_20	41841.963	1	297.769	7	8H	8H	H728.47	H84.20	199.138	10	63545.857	92.168	2	64212.321	BB	BB	BB	BB	BB	BB	BB	BB	BB	BB	BB	BB	BB	BB	BB	BB	BB	BB	BB	BB	BB	BB	BB	BB	BB	BB	BB	BB	BB	BB
2139	30-Mar	cross3FC	17	6F_6-19_14	3C_6-25_23	22900.325	0	145.658	6	6F	3C	F619.14	C625.23	191.907	4	53925.571	145.35	7	58133.666	BB	BB	BB	BB	BB	BB	BB	BB	BB	BB	BB	BB	BB	BB	BB	BB	BB	BB	BB	BB	BB	BB	BB	BB	BB	BB	BB	BB	BB	BB
2140	30-Mar	cross3FC	17	6F_6-19_14	3C_6-25_23	32642.171	1	95.142	1	6F	3C	F619.14	C625.23	191.907	4	53925.571	145.35	7	58133.666	BB	BB	BB	BB	BB	BB	BB	BB	BB	BB	BB	BB	BB	BB	BB	BB	BB	BB	BB	BB	BB	BB	BB	BB	BB	BB	BB	BB	BB	BB
2141	30-Mar	cross3FC	17	6F_6-19_14	3C_6-25_23	30609.369	0	138.847	5	6F	3C	F619.14	C625.23	191.907	4	53925.571	145.35	7	58133.666	BB	BB	BB	BB	BB	BB	BB	BB	BB	BB	BB	BB	BB	BB	BB	BB	BB	BB	BB	BB	BB	BB	BB	BB	BB	BB	BB	BB	BB	BB
2142	30-Mar	cross3FC	17	6F_6-19_14	3C_6-25_23	20103.183	1	82.599	1	6F	3C	F619.14	C625.23	191.907	4	53925.571	145.35	7	58133.666	BB	BB	BB	BB	BB	BB	BB	BB	BB	BB	BB	BB	BB	BB	BB	BB	BB	BB	BB	BB	BB	BB	BB	BB	BB	BB	BB	BB	BB	BB
2143	30-Mar	cross3FC	17	6F_6-19_14	3C_6-25_23	20906.634	0	NA	1	6F	3C	F619.14	C625.23	191.907	4	53925.571	145.35	7	58133.666	BB	BB	BB	BB	BB	BB	BB	BB	BB	BB	BB	BB	BB	BB	BB	BB	BB	BB	BB	BB	BB	BB	BB	BB	BB	BB	BB	BB	BB	BB
2144	30-Mar	cross3FC	17	6F_6-19_14	3C_6-25_23	30791.462	0	NA	0	6F	3C	F619.14	C625.23	191.907	4	53925.571	145.35	7	58133.666	BB	BB	BB	BB	BB	BB	BB	BB	BB	BB	BB	BB	BB	BB	BB	BB	BB	BB	BB	BB	BB	BB	BB	BB	BB	BB	BB	BB	BB	BB
2145	30-Mar	cross3FC	17	6F_6-19_14	3C_6-25_23	33936.479	0	79.305	1	6F	3C	F619.14	C625.23	191.907	4	53925.571	145.35	7	58133.666	BB	BB	BB	BB	BB	BB	BB	BB	BB	BB	BB	BB	BB	BB	BB	BB	BB	BB	BB	BB	BB	BB	BB	BB	BB	BB	BB	BB	BB	BB
2146	30-Mar	cross3FC	17	6F_6-19_14	3C_6-25_23	34502.314	0	138.683	6	6F	3C	F619.14	C625.23	191.907	4	53925.571	145.35	7	58133.666	BB	BB	BB	BB	BB	BB	BB	BB	BB	BB	BB	BB	BB	BB	BB	BB	BB	BB	BB	BB	BB	BB	BB	BB	BB	BB	BB	BB	BB	BB
2147	30-Mar	cross3FC	17	6F_6-19_14	3C_6-25_23	28941.343	1	109.767	6	6F	3C	F619.14	C625.23	191.907	4	53925.571	145.35	7	58133.666	BB	BB	BB	BB	BB	BB	BB	BB	BB	BB	BB	BB	BB	BB	BB	BB	BB	BB	BB	BB	BB	BB	BB	BB	BB	BB	BB	BB	BB	BB
2148	30-Mar	cross3FC	17	6F_6-19_14	3C_6-25_23	31168.915	0	NA	0	6F	3C	F619.14	C625.23	191.907	4	53925.571	145.35	7	58133.666	BB	BB	BB	BB	BB	BB	BB	BB	BB	BB	BB	BB	BB	BB	BB	BB	BB	BB	BB	BB	BB	BB	BB	BB	BB	BB	BB	BB	BB	BB
2149	30-Mar	cross3FC	17	6F_6-19_14	3C_6-25_23	35579.249	1	112.015	3	6F	3C	F619.14	C625.23	191.907	4	53925.571	145.35	7	58133.666	BB	BB	BB	BB	BB	BB	BB	BB	BB	BB	BB	BB	BB	BB	BB	BB	BB	BB	BB	BB	BB	BB	BB	BB	BB	BB	BB	BB	BB	BB
2150	30-Mar	cross3FC	17	6F_6-19_14	3C_6-25_23	28226.629	0	168.834	4	6F	3C	F619.14	C625.23	191.907	4	53925.571	145.35	7	58133.666	BB	BB	BB	BB	BB	BB	BB	BB	BB	BB	BB	BB	BB	BB	BB	BB	BB	BB	BB	BB	BB	BB	BB	BB	BB	BB	BB	BB	BB	BB
2151	30-Mar	cross3FC	17	6F_6-19_14	3C_6-25_23	29317.813	0	152.996	2	6F	3C	F619.14	C625.23	191.907	4	53925.571	145.35	7	58133.666	BB	BB	BB	BB	BB	BB	BB	BB	BB	BB	BB	BB	BB	BB	BB	BB	BB	BB	BB	BB	BB	BB	BB	BB	BB	BB	BB	BB	BB	BB
2152	30-Mar	cross3FC	17	6F_6-19_14	3C_6-25_23	29364.295	0	118.294	1	6F	3C	F619.14	C625.23	191.907	4	53925.571	145.35	7	58133.666	BB	BB	BB	BB	BB	BB	BB	BB	BB	BB	BB	BB	BB	BB	BB	BB	BB	BB	BB	BB	BB	BB	BB	BB	BB	BB	BB	BB	BB	BB
2153	30-Mar	cross3FC	17	6F_6-19_14	3C_6-25_23	27595.739	1	116.773	4	6F	3C	F619.14	C625.23	191.907	4	53925.571	145.35	7	58133.666	BB	BB	BB	BB	BB	BB	BB	BB	BB	BB	BB	BB	BB	BB	BB	BB	BB	BB	BB	BB	BB	BB	BB	BB	BB	BB	BB	BB	BB	BB
2154	30-Mar	cross3FC	17	6F_6-19_14	3C_6-25_23	26960.329	0	97.3	2	6F	3C	F619.14	C625.23	191.907	4	53925.571	145.35	7	58133.666	BB	BB	BB	BB	BB	BB	BB	BB	BB	BB	BB	BB	BB	BB	BB	BB	BB	BB	BB	BB	BB	BB	BB	BB	BB	BB	BB	BB	BB	BB
2155	30-Mar	cross3FC	17	6F_6-19_14	3C_6-25_23	25806.055	1	NA	0	6F	3C	F619.14	C625.23	191.907	4	53925.571	145.35	7	58133.666	BB	BB	BB	BB	BB	BB	BB	BB	BB	BB	BB	BB	BB	BB	BB	BB	BB	BB	BB	BB	BB	BB	BB	BB	BB	BB	BB	BB	BB	BB
2501	13-Apr	cross6HC	20	8H_6-25_17	3C_8-21_19	28618.135	1	NA	0	8H	3C	H625.17	C821.19	NA	0	68072.149	156.051	4	65363.45	BB	BB	BB	BB	BB	BB	BB	BB	BB	BB	BB	BB	BB	BB	BB	BB	BB	BB	BB	BB	BB	BB	BB	BB	BB	BB	BB	BB	BB	BB
2502	13-Apr	cross6HC	20	8H_6-25_17	3C_8-21_19	30614.479	0	NA	0	8H	3C	H625.17	C821.19	NA	0	68072.149	156.051	4	65363.45	BB	BB	BB	BB	BB	BB	BB	BB	BB	BB	BB	BB	BB	BB	BB	BB	BB	BB	BB	BB	BB	BB	BB	BB	BB	BB	BB	BB	BB	BB
2503	13-Apr	cross6HC	20	8H_6-25_17	3C_8-21_19	22862.197	0	NA	0	8H	3C	H625.17	C821.19	NA	0	68072.149	156.051	4	65363.45	BB	BB	BB	BB	BB	BB	BB	BB	BB	BB	BB	BB	BB	BB	BB	BB	BB	BB	BB	BB	BB	BB	BB	BB	BB	BB	BB	BB	BB	BB
2504	13-Apr	cross6HC	20	8H_6-25_17	3C_8-21_19	31316.909	1	97.01	2	8H	3C	H625.17	C821.19	NA	0	68072.149	156.051	4	65363.45	BB	BB	BB	BB	BB	BB	BB	BB	BB	BB	BB	BB	BB	BB	BB	BB	BB	BB	BB	BB	BB	BB	BB	BB	BB	BB	BB	BB	BB	BB
2505	13-Apr	cross6HC	20	8H_6-25_17	3C_8-21_19	33097.847	0	99.151	5	8H	3C	H625.17	C821.19	NA	0	68072.149	156.051	4	65363.45	BB	BB	BB	BB	BB	BB	BB	BB	BB	BB	BB	BB	BB	BB	BB	BB	BB	BB	BB	BB	BB	BB	BB	BB	BB	BB	BB	BB	BB	BB
2506	13-Apr	cross6HC	20	8H_6-25_17	3C_8-21_19	21267.185	1	102.686	2	8H	3C	H625.17	C821.19	NA	0	68072.149	156.051	4	65363.45	BB	BB	BB	BB	BB	BB	BB	BB	BB	BB	BB	BB	BB	BB	BB	BB	BB	BB	BB	BB	BB	BB	BB	BB	BB	BB	BB	BB	BB	BB
2507	13-Apr	cross6HC	20	8H_6-25_17	3C_8-21_19	30874.795	1	NA	0	8H	3C	H625.17	C821.19	NA	0	68072.149	156.051	4	65363.45	BB	BB	BB	BB	BB	BB	BB	BB	BB	BB	BB	BB	BB	BB	BB	BB	BB	BB	BB	BB	BB	BB	BB	BB	BB	BB	BB	BB	BB	BB
2508	13-Apr	cross6HC	20	8H_6-25_17	3C_8-21_19	26496.792	1	NA	2	8H	3C	H625.17	C821.19	NA	0	68072.149	156.051	4	65363.45	BB	BB	BB	BB	BB	BB	BB	BB	BB	BB	BB	BB	BB	BB	BB	BB	BB	BB	BB	BB	BB	BB	BB	BB	BB	BB	BB	BB	BB	BB
2509	13-Apr	cross6HC	20	8H_6-25_17	3C_8-21_19	33948.271	0	111.334	1	8H	3C	H625.17	C821.19	NA	0	68072.149	156.051	4	65363.45	BB	BB	BB	BB	BB	BB	BB	BB	BB	BB	BB	BB	BB	BB	BB	BB	BB	BB	BB	BB	BB	BB	BB	BB	BB	BB	BB	BB	BB	BB
2510	13-Apr	cross6HC	20	8H_6-25_17	3C_8-21_19	25832.195	1	85.802	2	8H	3C	H625.17	C821.19	NA	0	68072.149	156.051	4	65363.45	BB	BB	BB	BB	BB	BB	BB	BB	BB	BB	BB	BB	BB	BB	BB	BB	BB	BB	BB	BB	BB	BB	BB	BB	BB	BB	BB	BB	BB	BB
2511	13-Apr	cross6HC	20	8H_6-25_17	3C_8-21_19	27376.991	1	88.101	2	8H	3C	H625.17	C821.19	NA	0	68072.149	156.051	4	65363.45	BB	BB	BB	BB	BB	BB	BB	BB	BB	BB	BB	BB	BB	BB	BB	BB	BB	BB	BB	BB	BB	BB	BB	BB	BB	BB	BB	BB	BB	BB
2512	13-Apr	cross6HC	20	8H_6-25_17	3C_8-21_19	28701.369	1	154.776	3	8H	3C	H625.17	C821.19	NA	0	68072.149	156.051	4	65363.45	BB	BB	BB	BB	BB	BB	BB	BB	BB	BB	BB	BB	BB	BB	BB	BB	BB	BB	BB	BB	BB	BB	BB	BB	BB	BB	BB	BB	BB	BB
2513	13-Apr	cross6HC	20	8H_6-25_17	3C_8-21_19	36729.887	1	71.181	2	8H	3C	H625.17	C821.19	NA	0	68072.149	156.051	4	65363.45	BB	BB	BB	BB	BB	BB	BB	BB	BB	BB	BB	BB	BB	BB	BB	BB	BB	BB	BB	BB	BB	BB	BB	BB	BB	BB	BB	BB	BB	BB
2514	13-Apr	cross6HC	20	8H_6-25_17	3C_8-21_19	31222.472	1	150.617	7	8H	3C	H625.17	C821.19	NA	0	68072.149	156.051	4	65363.45	BB	BB	BB	BB	BB	BB	BB	BB	BB	BB	BB	BB	BB	BB	BB	BB	BB	BB	BB	BB	BB	BB	BB	BB	BB	BB	BB	BB	BB	BB
2515	13-Apr	cross6HC	20	8H_6-25_17	3C_8-21_19	29542.556	1	84.349	2	8H	3C	H625.17	C821.19	NA	0	68072.149	156.051	4	65363.45	BB	BB	BB	BB	BB	BB	BB	BB	BB	BB	BB	BB	BB	BB	BB	BB	BB	BB	BB	BB	BB	BB	BB	BB	BB	BB	BB	BB	BB	BB
2516	13-Apr	cross6HC	20	8H_6-25_17	3C_8-21_19	26799.461	1	115.987	1	8H	3C	H625.17	C821.19	NA	0	68072.149	156.051	4	65363.45	BB	BB	BB	BB	BB	BB	BB	BB	BB	BB	BB	BB	BB	BB	BB	BB	BB	BB	BB	BB	BB	BB	BB	BB	BB	BB	BB	BB	BB	BB
2517	13-Apr	cross6HC	20	8H_6-25_17	3C_8-21_19	29623.038	1	72.776	1	8H	3C	H625.17	C821.19	NA	0	68072.149	156.051	4	65363.45	BB	BB	BB	BB	BB	BB	BB	BB	BB	BB	BB	BB	BB	BB	BB	BB	BB	BB	BB	BB	BB	BB	BB	BB	BB	BB	BB	BB	BB	BB
2518	13-Apr	cross6HC	20	8H_6-25_17	3C_8-21_19	23428.131	0	NA	0	8H	3C	H625.17	C821.19	NA	0	68072.149	156.051	4	65363.45	BB	BB	BB	BB	BB	BB	BB	BB	BB	BB	BB	BB	BB	BB	BB	BB	BB	BB	BB	BB	BB	BB	BB	BB	BB	BB	BB	BB	BB	BB
2519	13-Apr	cross6HC	20	8H_6-25_17	3C_8-21_19	33615.137	0	NA	0	8H	3C	H625.17	C821.19	NA	0	68072.149	156.051	4	65363.45	BB	BB	BB	BB	BB	BB	BB	BB	BB	BB	BB	BB	BB	BB	BB	BB	BB	BB	BB	BB	BB	BB	BB	BB	BB	BB	BB	BB	BB	BB
2520	13-Apr	cross6HC	20	8H_6-25_17	3C_8-21_19	28402.04	1	65.33	1	8H	3C	H625.17	C821.19	NA	0	68072.149	156.051	4	65363.45	BB	BB	BB	BB	BB	BB	BB	BB	BB	BB	BB	BB	BB	BB	BB	BB	BB	BB	BB	BB	BB	BB	BB	BB	BB	BB	BB	BB	BB	BB
3584	8-Apr	cross31HC	45	8H_10-28_27	3C_6-25_44	25885.261	1	NA	0	8H	3C	H1028.27	C625.44	123.918	3	44486.1	93.828	3	54989.338	BB	BB	BB	BB	BB	BB	BB	BB	BB	BB	BB	BB	BB	BB	BB	BB	BB	BB	BB	BB	BB	BB	BB	BB	BB	BB	BB	BB	BB	BB
3585	8-Apr	cross31HC	45	8H_10-28_27	3C_6-25_44	21475.713	1	129.047	2	8H	3C	H1028.27	C625.44	123.918	3	44486.1	93.828	3	54989.338	BB	BB	BB	BB	BB	BB	BB	BB	BB	BB	BB	BB	BB	BB	BB	BB	BB	BB	BB	BB	BB	BB	BB	BB	BB	BB	BB	BB	BB	BB
3586	8-Apr	cross31HC	45	8H_10-28_27	3C_6-25_44	22857.775	1	NA	0	8H	3C	H1028.27	C625.44	123.918	3	44486.1	93.828	3	54989.338	BB	BB	BB	BB	BB	BB	BB	BB	BB	BB	BB	BB	BB	BB	BB	BB	BB	BB	BB	BB	BB	BB	BB	BB	BB	BB	BB	BB	BB	BB
3587	8-Apr	cross31HC	45	8H_10-28_27	3C_6-25_44	19553.857	0	NA	0	8H	3C	H1028.27	C625.44	123.918	3	44486.1	93.828	3	54989.338	BB	BB	BB	BB	BB	BB	BB	BB	BB	BB	BB	BB	BB	BB	BB	BB	BB	BB	BB	BB	BB	BB	BB	BB	BB	BB	BB	BB	BB	BB
3588	8-Apr	cross31HC	45	8H_10-28_27	3C_6-25_44	20086.575	1	NA	0	8H	3C	H1028.27	C625.44	123.918	3	44486.1	93.828	3	54989.338	BB	BB	BB	BB	BB	BB	BB	BB	BB	BB	BB	BB	BB	BB	BB	BB	BB	BB	BB	BB	BB	BB	BB	BB	BB	BB	BB	BB	BB	BB
3589	8-Apr	cross31HC	45	8H_10-28_27	3C_6-25_44	23165.653	1	56.108	2	8H	3C	H1028.27	C625.44	123.918	3	44486.1	93.828	3	54989.338	BB	BB	BB	BB	BB	BB	BB	BB	BB	BB	BB	BB	BB	BB	BB	BB	BB	BB	BB	BB	BB	BB	BB	BB	BB	BB	BB	BB	BB	BB
3590	8-Apr	cross31HC	45	8H_10-28_27	3C_6-25_44	22602.569	1	66.342	1	8H	3C	H1028.27	C625.44	123.918	3	44486.1	93.828	3	54989.338	BB	BB	BB	BB	BB	BB	BB	BB	BB	BB	BB	BB	BB	BB	BB	BB	BB	BB	BB	BB	BB	BB	BB	BB	BB	BB	BB	BB	BB	BB
3591	8-Apr	cross31HC	45	8H_10-28_27	3C_6-25_44	19227.012	1	87.483	10	8H	3C	H1028.27	C625.44	123.918	3	44486.1	93.828	3	54989.338	BB	BB	BB	BB	BB	BB	BB	BB	BB	BB	BB	BB	BB	BB	BB	BB	BB	BB	BB	BB	BB	BB	BB	BB	BB	BB	BB	BB	BB	BB
3592	8-Apr	cross31HC	45	8H_10-28_27	3C_6-25_44	24041.234	0	NA	0	8H	3C	H1028.27	C625.44	123.918	3	44486.1	93.828	3	54989.338	BB	BB	BB	BB	BB	BB	BB	BB	BB	BB	BB	BB	BB	BB	BB	BB	BB	BB	BB	BB	BB	BB	BB	BB	BB	BB	BB	BB	BB	BB
3593	8-Apr	cross31HC	45	8H_10-28_27	3C_6-25_44	19524.277	1	NA	0	8H	3C	H1028.27	C625.44	123.918	3	44486.1	93.828	3	54989.338	BB	BB	BB	BB	BB	BB	BB	BB	BB	BB	BB	BB	BB	BB	BB	BB	BB	BB	BB	BB	BB	BB	BB	BB	BB	BB	BB	BB	BB	BB
3594	8-Apr	cross31HC	45	8H_10-28_27	3C_6-25_44	27403.229	1	103.162	6	8H	3C	H1028.27	C625.44	123.918	3	44486.1	93.828	3	54989.338	BB	BB	BB	BB	BB	BB	BB	BB	BB	BB	BB	BB	BB	BB	BB	BB	BB	BB	BB	BB	BB	BB	BB	BB	BB	BB	BB	BB	BB	BB
3595	8-Apr	cross31HC	45	8H_10-28_27	3C_6-25_44	22692.584	1	NA	0	8H	3C	H1028.27	C625.44	123.918	3	44486.1	93.828	3	54989.338	BB	BB	BB	BB	BB	BB	BB	BB	BB	BB	BB	BB	BB	BB	BB	BB	BB	BB	BB	BB	BB	BB	BB	BB	BB	BB	BB	BB	BB	BB
3596	8-Apr	cross31HC	45	8H_10-28_27	3C_6-25_44	30124.409	1	142.302	6	8H	3C	H1028.27	C625.44	123.918	3	44486.1	93.828	3	54989.338	BB	BB	BB	BB	BB	BB	BB	BB	BB	BB	BB	BB	BB	BB	BB	BB	BB	BB	BB	BB	BB	BB	BB	BB	BB	BB	BB	BB	BB	BB
3597	8-Apr	cross31HC	45	8H_10-28_27	3C_6-25_44	29801.692	1	125.843	9	8H	3C	H1028.27	C625.44	123.918	3	44486.1	93.828	3	54989.338	BB	BB	BB	BB	BB	BB	BB	BB	BB	BB	BB	BB	BB	BB	BB	BB	BB	BB	BB	BB	BB	BB	BB	BB	BB	BB	BB	BB	BB	BB
3598	8-Apr	cross31HC	45	8H_10-28_27	3C_6-25_44	27647.036	1	125.515	8	8H	3C	H1028.27	C625.44	123.918	3	44486.1	93.828	3	54989.338	BB	BB	BB	BB	BB	BB	BB	BB	BB	BB	BB	BB	BB	BB	BB	BB	BB	BB	BB	BB	BB	BB	BB	BB	BB	BB	BB	BB	BB	BB
3599	8-Apr	cross31HC	45	8H_10-28_27	3C_6-25_44	24070.027	1	NA	0	8H	3C	H1028.27	C625.44	123.918	3	44486.1	93.828	3	54989.338	BB	BB	BB	BB	BB	BB	BB	BB	BB	BB	BB	BB	BB	BB	BB	BB	BB	BB	BB	BB	BB	BB	BB	BB	BB	BB	BB	BB	BB	BB
3600	8-Apr	cross31HC	45	8H_10-28_27	3C_6-25_44	26317.253	1	74.479	1	8H	3C	H1028.27	C625.44	123.918	3	44486.1	93.828	3	54989.338	BB	BB	BB	BB	BB	BB	BB	BB	BB	BB	BB	BB	BB	BB	BB	BB	BB	BB	BB	BB	BB	BB	BB	BB	BB	BB	BB	BB	BB	BB
3601	8-Apr	cross31HC	45	8H_10-28_27	3C_6-25_44	25165.24	1	125.047	5	8H	3C	H1028.27	C625.44	123.918	3	44486.1	93.828	3	54989.338	BB	BB	BB	BB	BB	BB	BB	BB	BB	BB	BB	BB	BB	BB	BB	BB	BB	BB	BB	BB	BB	BB	BB	BB	BB	BB	BB	BB	BB	BB
3602	8-Apr	cross31HC	45	8H_10-28_27	3C_6-25_44	23572.98	0	121.81	3	8H	3C	H1028.27	C625.44	123.918	3	44486.1	93.828	3	54989.338	BB	BB	BB	BB	BB	BB	BB	BB	BB	BB	BB	BB	BB	BB	BB	BB	BB	BB	BB	BB	BB	BB	BB	BB	BB	BB	BB	BB	BB	BB
3603	8-Apr	cross31HC	45	8H_10-28_27	3C_6-25_44	20917.542	0	NA	0	8H	3C	H1028.27	C625.44	123.918	3	44486.1	93.828	3	54989.338	BB	BB	BB	BB	BB	BB	BB	BB	BB	BB	BB	BB	BB	BB	BB	BB	BB	BB	BB	BB	BB	BB	BB	BB	BB	BB	BB	BB	BB	BB
3604	8-Apr	cross31HC	45	8H_10-28_27	3C_6-25_44	28798.557	1	92.961	7	8H	3C	H1028.27	C625.44	123.918	3	44486.1	93.828	3	54989.338	BB	BB	BB	BB	BB	BB	BB	BB	BB	BB	BB	BB	BB	BB	BB	BB	BB	BB	BB	BB	BB	BB	BB	BB	BB	BB	BB	BB	BB	BB
3605	8-Apr	cross31HC	45	8H_10-28_27	3C_6-25_44	30636.098	1	131.442	2	8H	3C	H1028.27	C625.44	123.918	3	44486.1	93.828	3	54989.338	BB	BB	BB	BB	BB	BB	BB	BB	BB	BB	BB	BB	BB	BB	BB	BB	BB	BB	BB	BB	BB	BB	BB	BB	BB	BB	BB	BB	BB	BB
3606	8-Apr	cross31HC	45	8H_10-28_27	3C_6-25_44	25444.817	0	126.215	2	8H	3C	H1028.27	C625.44	123.918	3	44486.1	93.828	3	54989.338	BB	BB	BB	BB	BB	BB	BB	BB	BB	BB	BB	BB	BB	BB	BB	BB	BB	BB	BB	BB	BB	BB	BB	BB	BB	BB	BB	BB	BB	BB
3607	8-Apr	cross31HC	45	8H_10-28_27	3C_6-25_44	24817.956	1	87.974	4	8H	3C	H1028.27	C625.44	123.918	3	44486.1	93.828	3	54989.338	BB	BB	BB	BB	BB	BB	BB	BB	BB	BB	BB	BB	BB	BB	BB	BB	BB	BB	BB	BB	BB	BB	BB	BB	BB	BB	BB	BB	BB	BB
3608	8-Apr	cross31HC	45	8H_10-28_27	3C_6-25_44	30356.522	0	139.278	8	8H	3C	H1028.27	C625.44	123.918	3	44486.1	93.828	3	54989.338	BB	BB	BB	BB	BB	BB	BB	BB	BB	BB	BB	BB	BB	BB	BB	BB	BB	BB	BB	BB	BB	BB	BB	BB	BB	BB	BB	BB	BB	BB
3609	8-Apr	cross31HC	45	8H_10-28_27	3C_6-25_44	22504.889	1	94.433	3	8H	3C	H1028.27	C625.44	123.918	3	44486.1	93.828	3	54989.338	BB	BB	BB	BB	BB	BB	BB	BB	BB	BB	BB	BB	BB	BB	BB	BB	BB	BB	BB	BB	BB	BB	BB	BB	BB	BB	BB	BB	BB	BB
3610	8-Apr	cross31HC	45	8H_10-28_27	3C_6-25_44	21082.733	1	NA	0	8H	3C	H1028.27	C625.44	123.918	3	44486.1	93.828	3	54989.338	BB	BB	BB	BB	BB	BB	BB	BB	BB	BB	BB	BB	BB	BB	BB	BB	BB	BB	BB	BB	BB	BB	BB	BB	BB	BB	BB	BB	BB	BB
3611	8-Apr	cross31HC	45	8H_10-28_27	3C_6-25_44	25547.607	0	NA	0	8H	3C	H1028.27	C625.44	123.918	3	44486.1	93.828	3	54989.338	BB	BB	BB	BB	BB	BB	BB	BB	BB	BB	BB	BB	BB	BB	BB	BB	BB	BB	BB	BB	BB	BB	BB	BB	BB	BB	BB	BB	BB	BB
3612	8-Apr	cross31HC	45	8H_10-28_27	3C_6-25_44	23435.501	0	104.006	7	8H	3C	H1028.27	C625.44	123.918	3	44486.1	93.828	3	54989.338	BB	BB	BB	BB	BB	BB	BB	BB	BB	BB	BB	BB	BB	BB	BB	BB	BB	BB	BB	BB	BB	BB	BB	BB	BB	BB	BB	BB	BB	BB
3613	8-Apr	cross31HC	45	8H_10-28_27	3C_6-25_44	NA	0	NA	0	8H	3C	H1028.27	C625.44	123.918	3	44486.1	93.828	3	54989.338	BB	BB	BB	BB	BB	BB	BB	BB	BB	BB	BB	BB	BB	BB	BB	BB	BB	BB	BB	BB	BB	BB	BB	BB	BB	BB	BB	BB	BB	BB
3614	8-Apr	cross31HC	45	8H_10-28_27	3C_6-25_44	24534.35	0	NA	0	8H	3C	H1028.27	C625.44	123.918	3	44486.1	93.828	3	54989.338	BB	BB	BB	BB	BB	BB	BB	BB	BB	BB	BB	BB	BB	BB	BB	BB	BB	BB	BB	BB	BB	BB	BB	BB	BB	BB	BB	BB	BB	BB
3615	8-Apr	cross31HC	45	8H_10-28_27	3C_6-25_44	29806.606	1	98.655	6	8H	3C	H1028.27	C625.44	123.918	3	44486.1	93.828	3	54989.338	BB	BB	BB	BB	BB	BB	BB	BB	BB	BB	BB	BB	BB	BB	BB	BB	BB	BB	BB	BB	BB	BB	BB	BB	BB	BB	BB	BB	BB	BB
3616	8-Apr	cross31HC	45	8H_10-28_27	3C_6-25_44	27838.563	0	127.513	3	8H	3C	H1028.27	C625.44	123.918	3	44486.1	93.828	3	54989.338	BB	BB	BB	BB	BB	BB	BB	BB	BB	BB	BB	BB	BB	BB	BB	BB	BB	BB	BB	BB	BB	BB	BB	BB	BB	BB	BB	BB	BB	BB
3617	8-Apr	cross31HC	45	8H_10-28_27	3C_6-25_44	31236.623	1	169.411	14	8H	3C	H1028.27	C625.44	123.918	3	44486.1	93.828	3	54989.338	BB	BB	BB	BB	BB	BB	BB	BB	BB	BB	BB	BB	BB	BB	BB	BB	BB	BB	BB	BB	BB	BB	BB	BB	BB	BB	BB	BB	BB	BB
3618	8-Apr	cross31HC	45	8H_10-28_27	3C_6-25_44	26586.02	0	105.271	3	8H	3C	H1028.27	C625.44	123.918	3	44486.1	93.828	3	54989.338	BB	BB	BB	BB	BB	BB	BB	BB	BB	BB	BB	BB	BB	BB	BB	BB	BB	BB	BB	BB	BB	BB	BB	BB	BB	BB	BB	BB	BB	BB
3619	8-Apr	cross31HC	45	8H_10-28_27	3C_6-25_44	26486.277	1	161.119	2	8H	3C	H1028.27	C625.44	123.918	3	44486.1	93.828	3	54989.338	BB	BB	BB	BB	BB	BB	BB	BB	BB	BB	BB	BB	BB	BB	BB	BB	BB	BB	BB	BB	BB	BB	BB	BB	BB	BB	BB	BB	BB	BB
3620	8-Apr	cross31HC	45	8H_10-28_27	3C_6-25_44	25570.012	1	97.114	2	8H	3C	H1028.27	C625.44	123.918	3	44486.1	93.828	3	54989.338	BB	BB	BB	BB	BB	BB	BB	BB	BB	BB	BB	BB	BB	BB	BB	BB	BB	BB	BB	BB	BB	BB	BB	BB	BB	BB	BB	BB	BB	BB
3621	8-Apr	cross31HC	45	8H_10-28_27	3C_6-25_44	22719.706	1	NA	0	8H	3C	H1028.27	C625.44	123.918	3	44486.1	93.828	3	54989.338	BB	BB	BB	BB	BB	BB	BB	BB	BB	BB	BB	BB	BB	BB	BB	BB	BB	BB	BB	BB	BB	BB	BB	BB	BB	BB	BB	BB	BB	BB
3622	8-Apr	cross31HC	45	8H_10-28_27	3C_6-25_44	23736.599	1	96.951	4	8H	3C	H1028.27	C625.44	123.918	3	44486.1	93.828	3	54989.338	BB	BB	BB	BB	BB	BB	BB	BB	BB	BB	BB	BB	BB	BB	BB	BB	BB	BB	BB	BB	BB	BB	BB	BB	BB	BB	BB	BB	BB	BB
3623	8-Apr	cross31HC	45	8H_10-28_27	3C_6-25_44	27448.728	1	133.456	5	8H	3C	H1028.27	C625.44	123.918	3	44486.1	93.828	3	54989.338	BB	BB	BB	BB	BB	BB	BB	BB	BB	BB	BB	BB	BB	BB	BB	BB	BB	BB	BB	BB	BB	BB	BB	BB	BB	BB	BB	BB	BB	BB
3624	8-Apr	cross31HC	45	8H_10-28_27	3C_6-25_44	25944.517	1	87.123	2	8H	3C	H1028.27	C625.44	123.918	3	44486.1	93.828	3	54989.338	BB	BB	BB	BB	BB	BB	BB	BB	BB	BB	BB	BB	BB	BB	BB	BB	BB	BB	BB	BB	BB	BB	BB	BB	BB	BB	BB	BB	BB	BB
3625	8-Apr	cross31HC	45	8H_10-28_27	3C_6-25_44	21871.051	1	80.691	1	8H	3C	H1028.27	C625.44	123.918	3	44486.1	93.828	3	54989.338	BB	BB	BB	BB	BB	BB	BB	BB	BB	BB	BB	BB	BB	BB	BB	BB	BB	BB	BB	BB	BB	BB	BB	BB	BB	BB	BB	BB	BB	BB
3626	8-Apr	cross31HC	45	8H_10-28_27	3C_6-25_44	21270.035	1	NA	0	8H	3C	H1028.27	C625.44	123.918	3	44486.1	93.828	3	54989.338	BB	BB	BB	BB	BB	BB	BB	BB	BB	BB	BB	BB	BB	BB	BB	BB	BB	BB	BB	BB	BB	BB	BB	BB	BB	BB	BB	BB	BB	BB
3627	8-Apr	cross31HC	45	8H_10-28_27	3C_6-25_44	19171.294	0	59.479	2	8H	3C	H1028.27	C625.44	123.918	3	44486.1	93.828	3	54989.338	BB	BB	BB	BB	BB	BB	BB	BB	BB	BB	BB	BB	BB	BB	BB	BB	BB	BB	BB	BB	BB	BB	BB	BB	BB	BB	BB	BB	BB	BB
3628	8-Apr	cross31HC	45	8H_10-28_27	3C_6-25_44	19819.282	0	45.922	2	8H	3C	H1028.27	C625.44	123.918	3	44486.1	93.828	3	54989.338	BB	BB	BB	BB	BB	BB	BB	BB	BB	BB	BB	BB	BB	BB	BB	BB	BB	BB	BB	BB	BB	BB	BB	BB	BB	BB	BB	BB	BB	BB
3664	9-Apr	cross4FC	27	6F_6-25_2	3C_6-25_24	38657.639	1	173.256	3	6F	3C	F625.2	C625.24	154.061	5	46585.529	133.152	9	54491.308	BB	BB	BB	BB	BB	BB	BB	BB	BB	BB	BB	BB	BB	BB	BB	BB	BB	BB	BB	BB	BB	BB	BB	BB	BB	BB	BB	BB	BB	BB
3665	9-Apr	cross4FC	27	6F_6-25_2	3C_6-25_24	33561.875	1	123.467	1	6F	3C	F625.2	C625.24	154.061	5	46585.529	133.152	9	54491.308	BB	BB	BB	BB	BB	BB	BB	BB	BB	BB	BB	BB	BB	BB	BB	BB	BB	BB	BB	BB	BB	BB	BB	BB	BB	BB	BB	BB	BB	BB
3666	9-Apr	cross4FC	27	6F_6-25_2	3C_6-25_24	37581.981	0	186.336	11	6F	3C	F625.2	C625.24	154.061	5	46585.529	133.152	9	54491.308	BB	BB	BB	BB	BB	BB	BB	BB	BB	BB	BB	BB	BB	BB	BB	BB	BB	BB	BB	BB	BB	BB	BB	BB	BB	BB	BB	BB	BB	BB
3667	9-Apr	cross4FC	27	6F_6-25_2	3C_6-25_24	40515.03	0	162.34	16	6F	3C	F625.2	C625.24	154.061	5	46585.529	133.152	9	54491.308	BB	BB	BB	BB	BB	BB	BB	BB	BB	BB	BB	BB	BB	BB	BB	BB	BB	BB	BB	BB	BB	BB	BB	BB	BB	BB	BB	BB	BB	BB
3668	9-Apr	cross4FC	27	6F_6-25_2	3C_6-25_24	35586.227	1	196.517	21	6F	3C	F625.2	C625.24	154.061	5	46585.529	133.152	9	54491.308	BB	BB	BB	BB	BB	BB	BB	BB	BB	BB	BB	BB	BB	BB	BB	BB	BB	BB	BB	BB	BB	BB	BB	BB	BB	BB	BB	BB	BB	BB
3669	9-Apr	cross4FC	27	6F_6-25_2	3C_6-25_24	35231.965	1	132.314	10	6F	3C	F625.2	C625.24	154.061	5	46585.529	133.152	9	54491.308	BB	BB	BB	BB	BB	BB	BB	BB	BB	BB	BB	BB	BB	BB	BB	BB	BB	BB	BB	BB	BB	BB	BB	BB	BB	BB	BB	BB	BB	BB
3670	9-Apr	cross4FC	27	6F_6-25_2	3C_6-25_24	31185.523	1	102.989	5	6F	3C	F625.2	C625.24	154.061	5	46585.529	133.152	9	54491.308	BB	BB	BB	BB	BB	BB	BB	BB	BB	BB	BB	BB	BB	BB	BB	BB	BB	BB	BB	BB	BB	BB	BB	BB	BB	BB	BB	BB	BB	BB
3671	9-Apr	cross4FC	27	6F_6-25_2	3C_6-25_24	26707.973	1	81.432	1	6F	3C	F625.2	C625.24	154.061	5	46585.529	133.152	9	54491.308	BB	BB	BB	BB	BB	BB	BB	BB	BB	BB	BB	BB	BB	BB	BB	BB	BB	BB	BB	BB	BB	BB	BB	BB	BB	BB	BB	BB	BB	BB
3672	9-Apr	cross4FC	27	6F_6-25_2	3C_6-25_24	39338.745	1	140.323	14	6F	3C	F625.2	C625.24	154.061	5	46585.529	133.152	9	54491.308	BB	BB	BB	BB	BB	BB	BB	BB	BB	BB	BB	BB	BB	BB	BB	BB	BB	BB	BB	BB	BB	BB	BB	BB	BB	BB	BB	BB	BB	BB
3673	9-Apr	cross4FC	27	6F_6-25_2	3C_6-25_24	33251.344	1	108.281	6	6F	3C	F625.2	C625.24	154.061	5	46585.529	133.152	9	54491.308	BB	BB	BB	BB	BB	BB	BB	BB	BB	BB	BB	BB	BB	BB	BB	BB	BB	BB	BB	BB	BB	BB	BB	BB	BB	BB	BB	BB	BB	BB
3674	9-Apr	cross4FC	27	6F_6-25_2	3C_6-25_24	32323.385	0	191.325	18	6F	3C	F625.2	C625.24	154.061	5	46585.529	133.152	9	54491.308	BB	BB	BB	BB	BB	BB	BB	BB	BB	BB	BB	BB	BB	BB	BB	BB	BB	BB	BB	BB	BB	BB	BB	BB	BB	BB	BB	BB	BB	BB
3675	9-Apr	cross4FC	27	6F_6-25_2	3C_6-25_24	35485.009	1	139.705	10	6F	3C	F625.2	C625.24	154.061	5	46585.529	133.152	9	54491.308	BB	BB	BB	BB	BB	BB	BB	BB	BB	BB	BB	BB	BB	BB	BB	BB	BB	BB	BB	BB	BB	BB	BB	BB	BB	BB	BB	BB	BB	BB
3676	9-Apr	cross4FC	27	6F_6-25_2	3C_6-25_24	39536.463	1	196.206	16	6F	3C	F625.2	C625.24	154.061	5	46585.529	133.152	9	54491.308	BB	BB	BB	BB	BB	BB	BB	BB	BB	BB	BB	BB	BB	BB	BB	BB	BB	BB	BB	BB	BB	BB	BB	BB	BB	BB	BB	BB	BB	BB
3677	9-Apr	cross4FC	27	6F_6-25_2	3C_6-25_24	36235.1	0	103.714	12	6F	3C	F625.2	C625.24	154.061	5	46585.529	133.152	9	54491.308	BB	BB	BB	BB	BB	BB	BB	BB	BB	BB	BB	BB	BB	BB	BB	BB	BB	BB	BB	BB	BB	BB	BB	BB	BB	BB	BB	BB	BB	BB
3678	9-Apr	cross4FC	27	6F_6-25_2	3C_6-25_24	33379.684	1	169.44	18	6F	3C	F625.2	C625.24	154.061	5	46585.529	133.152	9	54491.308	BB	BB	BB	BB	BB	BB	BB	BB	BB	BB	BB	BB	BB	BB	BB	BB	BB	BB	BB	BB	BB	BB	BB	BB	BB	BB	BB	BB	BB	BB
3679	9-Apr	cross4FC	27	6F_6-25_2	3C_6-25_24	33358.556	0	162.922	10	6F	3C	F625.2	C625.24	154.061	5	46585.529	133.152	9	54491.308	BB	BB	BB	BB	BB	BB	BB	BB	BB	BB	BB	BB	BB	BB	BB	BB	BB	BB	BB	BB	BB	BB	BB	BB	BB	BB	BB	BB	BB	BB
3680	9-Apr	cross4FC	27	6F_6-25_2	3C_6-25_24	43261.564	1	167.61	17	6F	3C	F625.2	C625.24	154.061	5	46585.529	133.152	9	54491.308	BB	BB	BB	BB	BB	BB	BB	BB	BB	BB	BB	BB	BB	BB	BB	BB	BB	BB	BB	BB	BB	BB	BB	BB	BB	BB	BB	BB	BB	BB
3681	9-Apr	cross4FC	27	6F_6-25_2	3C_6-25_24	32966.362	1	174.071	3	6F	3C	F625.2	C625.24	154.061	5	46585.529	133.152	9	54491.308	BB	BB	BB	BB	BB	BB	BB	BB	BB	BB	BB	BB	BB	BB	BB	BB	BB	BB	BB	BB	BB	BB	BB	BB	BB	BB	BB	BB	BB	BB
3682	9-Apr	cross4FC	27	6F_6-25_2	3C_6-25_24	24720.472	0	127.129	3	6F	3C	F625.2	C625.24	154.061	5	46585.529	133.152	9	54491.308	BB	BB	BB	BB	BB	BB	BB	BB	BB	BB	BB	BB	BB	BB	BB	BB	BB	BB	BB	BB	BB	BB	BB	BB	BB	BB	BB	BB	BB	BB
3683	9-Apr	cross4FC	27	6F_6-25_2	3C_6-25_24	32181.386	0	NA	0	6F	3C	F625.2	C625.24	154.061	5	46585.529	133.152	9	54491.308	BB	BB	BB	BB	BB	BB	BB	BB	BB	BB	BB	BB	BB	BB	BB	BB	BB	BB	BB	BB	BB	BB	BB	BB	BB	BB	BB	BB	BB	BB
3684	9-Apr	cross4FC	27	6F_6-25_2	3C_6-25_24	36268.315	1	150.941	11	6F	3C	F625.2	C625.24	154.061	5	46585.529	133.152	9	54491.308	BB	BB	BB	BB	BB	BB	BB	BB	BB	BB	BB	BB	BB	BB	BB	BB	BB	BB	BB	BB	BB	BB	BB	BB	BB	BB	BB	BB	BB	BB
3685	9-Apr	cross4FC	27	6F_6-25_2	3C_6-25_24	33439.628	1	180.963	10	6F	3C	F625.2	C625.24	154.061	5	46585.529	133.152	9	54491.308	BB	BB	BB	BB	BB	BB	BB	BB	BB	BB	BB	BB	BB	BB	BB	BB	BB	BB	BB	BB	BB	BB	BB	BB	BB	BB	BB	BB	BB	BB
3686	9-Apr	cross4FC	27	6F_6-25_2	3C_6-25_24	30405.951	1	NA	8	6F	3C	F625.2	C625.24	154.061	5	46585.529	133.152	9	54491.308	BB	BB	BB	BB	BB	BB	BB	BB	BB	BB	BB	BB	BB	BB	BB	BB	BB	BB	BB	BB	BB	BB	BB	BB	BB	BB	BB	BB	BB	BB
3687	9-Apr	cross4FC	27	6F_6-25_2	3C_6-25_24	36528.926	1	175.236	18	6F	3C	F625.2	C625.24	154.061	5	46585.529	133.152	9	54491.308	BB	BB	BB	BB	BB	BB	BB	BB	BB	BB	BB	BB	BB	BB	BB	BB	BB	BB	BB	BB	BB	BB	BB	BB	BB	BB	BB	BB	BB	BB
3688	9-Apr	cross4FC	27	6F_6-25_2	3C_6-25_24	32342.941	1	80.182	1	6F	3C	F625.2	C625.24	154.061	5	46585.529	133.152	9	54491.308	BB	BB	BB	BB	BB	BB	BB	BB	BB	BB	BB	BB	BB	BB	BB	BB	BB	BB	BB	BB	BB	BB	BB	BB	BB	BB	BB	BB	BB	BB
3689	9-Apr	cross4FC	27	6F_6-25_2	3C_6-25_24	40106.622	1	197.16	11	6F	3C	F625.2	C625.24	154.061	5	46585.529	133.152	9	54491.308	BB	BB	BB	BB	BB	BB	BB	BB	BB	BB	BB	BB	BB	BB	BB	BB	BB	BB	BB	BB	BB	BB	BB	BB	BB	BB	BB	BB	BB	BB
4026	28-Apr	cross3FC	33	6F_6-19_14	3C_6-25_23	27947.347	1	146.628	4	6F	3C	F619.14	C625.23	191.907	4	53925.571	145.35	7	58133.666	BB	BB	BB	BB	BB	BB	BB	BB	BB	BB	BB	BB	BB	BB	BB	BB	BB	BB	BB	BB	BB	BB	BB	BB	BB	BB	BB	BB	BB	BB
4027	28-Apr	cross3FC	33	6F_6-19_14	3C_6-25_23	30396.321	1	NA	0	6F	3C	F619.14	C625.23	191.907	4	53925.571	145.35	7	58133.666	BB	BB	BB	BB	BB	BB	BB	BB	BB	BB	BB	BB	BB	BB	BB	BB	BB	BB	BB	BB	BB	BB	BB	BB	BB	BB	BB	BB	BB	BB
4028	28-Apr	cross3FC	33	6F_6-19_14	3C_6-25_23	26792.386	0	71.377	1	6F	3C	F619.14	C625.23	191.907	4	53925.571	145.35	7	58133.666	BB	BB	BB	BB	BB	BB	BB	BB	BB	BB	BB	BB	BB	BB	BB	BB	BB	BB	BB	BB	BB	BB	BB	BB	BB	BB	BB	BB	BB	BB
4029	28-Apr	cross3FC	33	6F_6-19_14	3C_6-25_23	32940.714	1	106.85	4	6F	3C	F619.14	C625.23	191.907	4	53925.571	145.35	7	58133.666	BB	BB	BB	BB	BB	BB	BB	BB	BB	BB	BB	BB	BB	BB	BB	BB	BB	BB	BB	BB	BB	BB	BB	BB	BB	BB	BB	BB	BB	BB
4030	28-Apr	cross3FC	33	6F_6-19_14	3C_6-25_23	33728.442	1	101.414	1	6F	3C	F619.14	C625.23	191.907	4	53925.571	145.35	7	58133.666	BB	BB	BB	BB	BB	BB	BB	BB	BB	BB	BB	BB	BB	BB	BB	BB	BB	BB	BB	BB	BB	BB	BB	BB	BB	BB	BB	BB	BB	BB
4031	28-Apr	cross3FC	33	6F_6-19_14	3C_6-25_23	24687.356	1	NA	0	6F	3C	F619.14	C625.23	191.907	4	53925.571	145.35	7	58133.666	BB	BB	BB	BB	BB	BB	BB	BB	BB	BB	BB	BB	BB	BB	BB	BB	BB	BB	BB	BB	BB	BB	BB	BB	BB	BB	BB	BB	BB	BB
4032	28-Apr	cross3FC	33	6F_6-19_14	3C_6-25_23	23472.155	1	NA	0	6F	3C	F619.14	C625.23	191.907	4	53925.571	145.35	7	58133.666	BB	BB	BB	BB	BB	BB	BB	BB	BB	BB	BB	BB	BB	BB	BB	BB	BB	BB	BB	BB	BB	BB	BB	BB	BB	BB	BB	BB	BB	BB
4033	28-Apr	cross3FC	33	6F_6-19_14	3C_6-25_23	32058.352	1	158.477	8	6F	3C	F619.14	C625.23	191.907	4	53925.571	145.35	7	58133.666	BB	BB	BB	BB	BB	BB	BB	BB	BB	BB	BB	BB	BB	BB	BB	BB	BB	BB	BB	BB	BB	BB	BB	BB	BB	BB	BB	BB	BB	BB
4034	28-Apr	cross3FC	33	6F_6-19_14	3C_6-25_23	28197.934	1	NA	2	6F	3C	F619.14	C625.23	191.907	4	53925.571	145.35	7	58133.666	BB	BB	BB	BB	BB	BB	BB	BB	BB	BB	BB	BB	BB	BB	BB	BB	BB	BB	BB	BB	BB	BB	BB	BB	BB	BB	BB	BB	BB	BB
4035	28-Apr	cross3FC	33	6F_6-19_14	3C_6-25_23	23344.995	1	126.925	4	6F	3C	F619.14	C625.23	191.907	4	53925.571	145.35	7	58133.666	BB	BB	BB	BB	BB	BB	BB	BB	BB	BB	BB	BB	BB	BB	BB	BB	BB	BB	BB	BB	BB	BB	BB	BB	BB	BB	BB	BB	BB	BB
4036	28-Apr	cross3FC	33	6F_6-19_14	3C_6-25_23	26627.785	0	NA	0	6F	3C	F619.14	C625.23	191.907	4	53925.571	145.35	7	58133.666	BB	BB	BB	BB	BB	BB	BB	BB	BB	BB	BB	BB	BB	BB	BB	BB	BB	BB	BB	BB	BB	BB	BB	BB	BB	BB	BB	BB	BB	BB
4037	28-Apr	cross3FC	33	6F_6-19_14	3C_6-25_23	25342.223	1	NA	2	6F	3C	F619.14	C625.23	191.907	4	53925.571	145.35	7	58133.666	BB	BB	BB	BB	BB	BB	BB	BB	BB	BB	BB	BB	BB	BB	BB	BB	BB	BB	BB	BB	BB	BB	BB	BB	BB	BB	BB	BB	BB	BB
4038	28-Apr	cross3FC	33	6F_6-19_14	3C_6-25_23	25340.16	0	NA	2	6F	3C	F619.14	C625.23	191.907	4	53925.571	145.35	7	58133.666	BB	BB	BB	BB	BB	BB	BB	BB	BB	BB	BB	BB	BB	BB	BB	BB	BB	BB	BB	BB	BB	BB	BB	BB	BB	BB	BB	BB	BB	BB
4039	28-Apr	cross3FC	33	6F_6-19_14	3C_6-25_23	35240.908	1	79.186	1	6F	3C	F619.14	C625.23	191.907	4	53925.571	145.35	7	58133.666	BB	BB	BB	BB	BB	BB	BB	BB	BB	BB	BB	BB	BB	BB	BB	BB	BB	BB	BB	BB	BB	BB	BB	BB	BB	BB	BB	BB	BB	BB
4040	28-Apr	cross3FC	33	6F_6-19_14	3C_6-25_23	27659.221	1	111.635	2	6F	3C	F619.14	C625.23	191.907	4	53925.571	145.35	7	58133.666	BB	BB	BB	BB	BB	BB	BB	BB	BB	BB	BB	BB	BB	BB	BB	BB	BB	BB	BB	BB	BB	BB	BB	BB	BB	BB	BB	BB	BB	BB
4041	28-Apr	cross3FC	33	6F_6-19_14	3C_6-25_23	28404.988	0	NA	0	6F	3C	F619.14	C625.23	191.907	4	53925.571	145.35	7	58133.666	BB	BB	BB	BB	BB	BB	BB	BB	BB	BB	BB	BB	BB	BB	BB	BB	BB	BB	BB	BB	BB	BB	BB	BB	BB	BB	BB	BB	BB	BB
4042	28-Apr	cross3FC	33	6F_6-19_14	3C_6-25_23	30754.513	0	NA	0	6F	3C	F619.14	C625.23	191.907	4	53925.571	145.35	7	58133.666	BB	BB	BB	BB	BB	BB	BB	BB	BB	BB	BB	BB	BB	BB	BB	BB	BB	BB	BB	BB	BB	BB	BB	BB	BB	BB	BB	BB	BB	BB
4043	28-Apr	cross3FC	33	6F_6-19_14	3C_6-25_23	25813.917	1	NA	0	6F	3C	F619.14	C625.23	191.907	4	53925.571	145.35	7	58133.666	BB	BB	BB	BB	BB	BB	BB	BB	BB	BB	BB	BB	BB	BB	BB	BB	BB	BB	BB	BB	BB	BB	BB	BB	BB	BB	BB	BB	BB	BB
4044	28-Apr	cross3FC	33	6F_6-19_14	3C_6-25_23	21199.772	1	NA	0	6F	3C	F619.14	C625.23	191.907	4	53925.571	145.35	7	58133.666	BB	BB	BB	BB	BB	BB	BB	BB	BB	BB	BB	BB	BB	BB	BB	BB	BB	BB	BB	BB	BB	BB	BB	BB	BB	BB	BB	BB	BB	BB
4045	28-Apr	cross3FC	33	6F_6-19_14	3C_6-25_23	25201.698	1	NA	0	6F	3C	F619.14	C625.23	191.907	4	53925.571	145.35	7	58133.666	BB	BB	BB	BB	BB	BB	BB	BB	BB	BB	BB	BB	BB	BB	BB	BB	BB	BB	BB	BB	BB	BB	BB	BB	BB	BB	BB	BB	BB	BB
4046	28-Apr	cross3FC	33	6F_6-19_14	3C_6-25_23	25208.872	0	141.056	2	6F	3C	F619.14	C625.23	191.907	4	53925.571	145.35	7	58133.666	BB	BB	BB	BB	BB	BB	BB	BB	BB	BB	BB	BB	BB	BB	BB	BB	BB	BB	BB	BB	BB	BB	BB	BB	BB	BB	BB	BB	BB	BB
4047	28-Apr	cross3FC	33	6F_6-19_14	3C_6-25_23	30187.4	1	131.485	3	6F	3C	F619.14	C625.23	191.907	4	53925.571	145.35	7	58133.666	BB	BB	BB	BB	BB	BB	BB	BB	BB	BB	BB	BB	BB	BB	BB	BB	BB	BB	BB	BB	BB	BB	BB	BB	BB	BB	BB	BB	BB	BB
4048	28-Apr	cross3FC	33	6F_6-19_14	3C_6-25_23	28313.303	1	180.905	6	6F	3C	F619.14	C625.23	191.907	4	53925.571	145.35	7	58133.666	BB	BB	BB	BB	BB	BB	BB	BB	BB	BB	BB	BB	BB	BB	BB	BB	BB	BB	BB	BB	BB	BB	BB	BB	BB	BB	BB	BB	BB	BB
4049	28-Apr	cross3FC	33	6F_6-19_14	3C_6-25_23	24366.211	1	NA	0	6F	3C	F619.14	C625.23	191.907	4	53925.571	145.35	7	58133.666	BB	BB	BB	BB	BB	BB	BB	BB	BB	BB	BB	BB	BB	BB	BB	BB	BB	BB	BB	BB	BB	BB	BB	BB	BB	BB	BB	BB	BB	BB
4050	28-Apr	cross3FC	33	6F_6-19_14	3C_6-25_23	26747.477	1	NA	2	6F	3C	F619.14	C625.23	191.907	4	53925.571	145.35	7	58133.666	BB	BB	BB	BB	BB	BB	BB	BB	BB	BB	BB	BB	BB	BB	BB	BB	BB	BB	BB	BB	BB	BB	BB	BB	BB	BB	BB	BB	BB	BB
4051	28-Apr	cross3FC	33	6F_6-19_14	3C_6-25_23	23144.034	1	108.992	1	6F	3C	F619.14	C625.23	191.907	4	53925.571	145.35	7	58133.666	BB	BB	BB	BB	BB	BB	BB	BB	BB	BB	BB	BB	BB	BB	BB	BB	BB	BB	BB	BB	BB	BB	BB	BB	BB	BB	BB	BB	BB	BB
4052	28-Apr	cross3FC	33	6F_6-19_14	3C_6-25_23	27413.154	1	154.134	5	6F	3C	F619.14	C625.23	191.907	4	53925.571	145.35	7	58133.666	BB	BB	BB	BB	BB	BB	BB	BB	BB	BB	BB	BB	BB	BB	BB	BB	BB	BB	BB	BB	BB	BB	BB	BB	BB	BB	BB	BB	BB	BB
4053	28-Apr	cross3FC	33	6F_6-19_14	3C_6-25_23	30370.181	1	130.944	3	6F	3C	F619.14	C625.23	191.907	4	53925.571	145.35	7	58133.666	BB	BB	BB	BB	BB	BB	BB	BB	BB	BB	BB	BB	BB	BB	BB	BB	BB	BB	BB	BB	BB	BB	BB	BB	BB	BB	BB	BB	BB	BB
4054	28-Apr	cross3FC	33	6F_6-19_14	3C_6-25_23	30338.735	0	156.216	6	6F	3C	F619.14	C625.23	191.907	4	53925.571	145.35	7	58133.666	BB	BB	BB	BB	BB	BB	BB	BB	BB	BB	BB	BB	BB	BB	BB	BB	BB	BB	BB	BB	BB	BB	BB	BB	BB	BB	BB	BB	BB	BB
4055	28-Apr	cross3FC	33	6F_6-19_14	3C_6-25_23	32203.89	1	181.621	6	6F	3C	F619.14	C625.23	191.907	4	53925.571	145.35	7	58133.666	BB	BB	BB	BB	BB	BB	BB	BB	BB	BB	BB	BB	BB	BB	BB	BB	BB	BB	BB	BB	BB	BB	BB	BB	BB	BB	BB	BB	BB	BB
4056	28-Apr	cross3FC	33	6F_6-19_14	3C_6-25_23	34581.225	1	147.495	3	6F	3C	F619.14	C625.23	191.907	4	53925.571	145.35	7	58133.666	BB	BB	BB	BB	BB	BB	BB	BB	BB	BB	BB	BB	BB	BB	BB	BB	BB	BB	BB	BB	BB	BB	BB	BB	BB	BB	BB	BB	BB	BB
4057	28-Apr	cross3FC	33	6F_6-19_14	3C_6-25_23	30052.181	1	179.13	4	6F	3C	F619.14	C625.23	191.907	4	53925.571	145.35	7	58133.666	BB	BB	BB	BB	BB	BB	BB	BB	BB	BB	BB	BB	BB	BB	BB	BB	BB	BB	BB	BB	BB	BB	BB	BB	BB	BB	BB	BB	BB	BB
4622	5-May	cross17A	20	1A_9-25_4	1A_6-10_18	35171.431	0	NA	0	1A	1A	A925.4	A610.18	NA	0	44538.674	126.374	9	62925.777	BB	BB	BB	BB	BB	BB	BB	BB	BB	BB	BB	BB	BB	BB	BB	BB	BB	BB	BB	BB	BB	BB	BB	BB	BB	BB	BB	BB	BB	BB
4623	5-May	cross17A	20	1A_9-25_4	1A_6-10_18	27972.111	0	68.128	3	1A	1A	A925.4	A610.18	NA	0	44538.674	126.374	9	62925.777	BB	BB	BB	BB	BB	BB	BB	BB	BB	BB	BB	BB	BB	BB	BB	BB	BB	BB	BB	BB	BB	BB	BB	BB	BB	BB	BB	BB	BB	BB
4624	5-May	cross17A	20	1A_9-25_4	1A_6-10_18	30096.894	0	72.492	2	1A	1A	A925.4	A610.18	NA	0	44538.674	126.374	9	62925.777	BB	BB	BB	BB	BB	BB	BB	BB	BB	BB	BB	BB	BB	BB	BB	BB	BB	BB	BB	BB	BB	BB	BB	BB	BB	BB	BB	BB	BB	BB
4625	5-May	cross17A	20	1A_9-25_4	1A_6-10_18	32322.599	0	118.944	4	1A	1A	A925.4	A610.18	NA	0	44538.674	126.374	9	62925.777	BB	BB	BB	BB	BB	BB	BB	BB	BB	BB	BB	BB	BB	BB	BB	BB	BB	BB	BB	BB	BB	BB	BB	BB	BB	BB	BB	BB	BB	BB
4626	5-May	cross17A	20	1A_9-25_4	1A_6-10_18	36707.973	1	106.373	2	1A	1A	A925.4	A610.18	NA	0	44538.674	126.374	9	62925.777	BB	BB	BB	BB	BB	BB	BB	BB	BB	BB	BB	BB	BB	BB	BB	BB	BB	BB	BB	BB	BB	BB	BB	BB	BB	BB	BB	BB	BB	BB
4627	5-May	cross17A	20	1A_9-25_4	1A_6-10_18	32935.113	1	NA	0	1A	1A	A925.4	A610.18	NA	0	44538.674	126.374	9	62925.777	BB	BB	BB	BB	BB	BB	BB	BB	BB	BB	BB	BB	BB	BB	BB	BB	BB	BB	BB	BB	BB	BB	BB	BB	BB	BB	BB	BB	BB	BB
4628	5-May	cross17A	20	1A_9-25_4	1A_6-10_18	35339.668	0	NA	0	1A	1A	A925.4	A610.18	NA	0	44538.674	126.374	9	62925.777	BB	BB	BB	BB	BB	BB	BB	BB	BB	BB	BB	BB	BB	BB	BB	BB	BB	BB	BB	BB	BB	BB	BB	BB	BB	BB	BB	BB	BB	BB
4629	5-May	cross17A	20	1A_9-25_4	1A_6-10_18	39730.25	1	NA	0	1A	1A	A925.4	A610.18	NA	0	44538.674	126.374	9	62925.777	BB	BB	BB	BB	BB	BB	BB	BB	BB	BB	BB	BB	BB	BB	BB	BB	BB	BB	BB	BB	BB	BB	BB	BB	BB	BB	BB	BB	BB	BB
4630	5-May	cross17A	20	1A_9-25_4	1A_6-10_18	35759.476	0	NA	0	1A	1A	A925.4	A610.18	NA	0	44538.674	126.374	9	62925.777	BB	BB	BB	BB	BB	BB	BB	BB	BB	BB	BB	BB	BB	BB	BB	BB	BB	BB	BB	BB	BB	BB	BB	BB	BB	BB	BB	BB	BB	BB
4631	5-May	cross17A	20	1A_9-25_4	1A_6-10_18	38314.679	1	62.536	2	1A	1A	A925.4	A610.18	NA	0	44538.674	126.374	9	62925.777	BB	BB	BB	BB	BB	BB	BB	BB	BB	BB	BB	BB	BB	BB	BB	BB	BB	BB	BB	BB	BB	BB	BB	BB	BB	BB	BB	BB	BB	BB
4632	5-May	cross17A	20	1A_9-25_4	1A_6-10_18	33062.372	1	38.755	1	1A	1A	A925.4	A610.18	NA	0	44538.674	126.374	9	62925.777	BB	BB	BB	BB	BB	BB	BB	BB	BB	BB	BB	BB	BB	BB	BB	BB	BB	BB	BB	BB	BB	BB	BB	BB	BB	BB	BB	BB	BB	BB
4633	5-May	cross17A	20	1A_9-25_4	1A_6-10_18	20169.515	1	NA	0	1A	1A	A925.4	A610.18	NA	0	44538.674	126.374	9	62925.777	BB	BB	BB	BB	BB	BB	BB	BB	BB	BB	BB	BB	BB	BB	BB	BB	BB	BB	BB	BB	BB	BB	BB	BB	BB	BB	BB	BB	BB	BB
4634	5-May	cross17A	20	1A_9-25_4	1A_6-10_18	25713.879	0	NA	0	1A	1A	A925.4	A610.18	NA	0	44538.674	126.374	9	62925.777	BB	BB	BB	BB	BB	BB	BB	BB	BB	BB	BB	BB	BB	BB	BB	BB	BB	BB	BB	BB	BB	BB	BB	BB	BB	BB	BB	BB	BB	BB
4635	5-May	cross17A	20	1A_9-25_4	1A_6-10_18	34149.429	1	NA	0	1A	1A	A925.4	A610.18	NA	0	44538.674	126.374	9	62925.777	BB	BB	BB	BB	BB	BB	BB	BB	BB	BB	BB	BB	BB	BB	BB	BB	BB	BB	BB	BB	BB	BB	BB	BB	BB	BB	BB	BB	BB	BB
4636	5-May	cross17A	20	1A_9-25_4	1A_6-10_18	35799.471	0	64.516	1	1A	1A	A925.4	A610.18	NA	0	44538.674	126.374	9	62925.777	BB	BB	BB	BB	BB	BB	BB	BB	BB	BB	BB	BB	BB	BB	BB	BB	BB	BB	BB	BB	BB	BB	BB	BB	BB	BB	BB	BB	BB	BB
4637	5-May	cross17A	20	1A_9-25_4	1A_6-10_18	33317.971	0	88.045	2	1A	1A	A925.4	A610.18	NA	0	44538.674	126.374	9	62925.777	BB	BB	BB	BB	BB	BB	BB	BB	BB	BB	BB	BB	BB	BB	BB	BB	BB	BB	BB	BB	BB	BB	BB	BB	BB	BB	BB	BB	BB	BB
4638	5-May	cross17A	20	1A_9-25_4	1A_6-10_18	31432.965	1	79.841	2	1A	1A	A925.4	A610.18	NA	0	44538.674	126.374	9	62925.777	BB	BB	BB	BB	BB	BB	BB	BB	BB	BB	BB	BB	BB	BB	BB	BB	BB	BB	BB	BB	BB	BB	BB	BB	BB	BB	BB	BB	BB	BB
4639	5-May	cross17A	20	1A_9-25_4	1A_6-10_18	33217.834	0	NA	0	1A	1A	A925.4	A610.18	NA	0	44538.674	126.374	9	62925.777	BB	BB	BB	BB	BB	BB	BB	BB	BB	BB	BB	BB	BB	BB	BB	BB	BB	BB	BB	BB	BB	BB	BB	BB	BB	BB	BB	BB	BB	BB
4640	5-May	cross17A	20	1A_9-25_4	1A_6-10_18	32566.995	1	41.682	1	1A	1A	A925.4	A610.18	NA	0	44538.674	126.374	9	62925.777	BB	BB	BB	BB	BB	BB	BB	BB	BB	BB	BB	BB	BB	BB	BB	BB	BB	BB	BB	BB	BB	BB	BB	BB	BB	BB	BB	BB	BB	BB
4641	5-May	cross17A	20	1A_9-25_4	1A_6-10_18	33163	0	NA	0	1A	1A	A925.4	A610.18	NA	0	44538.674	126.374	9	62925.777	BB	BB	BB	BB	BB	BB	BB	BB	BB	BB	BB	BB	BB	BB	BB	BB	BB	BB	BB	BB	BB	BB	BB	BB	BB	BB	BB	BB	BB	BB
4721	5-May	cross4F	17	6F_6-25_2	6F_6-25_34	21381.079	0	NA	0	6F	6F	F625.2	F625.34	154.061	5	46585.529	192.296	5	48512.593	BB	BB	BB	BB	BB	BB	BB	BB	BB	BB	BB	BB	BB	BB	BB	BB	BB	BB	BB	BB	BB	BB	BB	BB	BB	BB	BB	BB	BB	BB
4722	5-May	cross4F	17	6F_6-25_2	6F_6-25_34	25072.375	1	116.966	2	6F	6F	F625.2	F625.34	154.061	5	46585.529	192.296	5	48512.593	BB	BB	BB	BB	BB	BB	BB	BB	BB	BB	BB	BB	BB	BB	BB	BB	BB	BB	BB	BB	BB	BB	BB	BB	BB	BB	BB	BB	BB	BB
4723	5-May	cross4F	17	6F_6-25_2	6F_6-25_34	21779.464	0	NA	0	6F	6F	F625.2	F625.34	154.061	5	46585.529	192.296	5	48512.593	BB	BB	BB	BB	BB	BB	BB	BB	BB	BB	BB	BB	BB	BB	BB	BB	BB	BB	BB	BB	BB	BB	BB	BB	BB	BB	BB	BB	BB	BB
4724	5-May	cross4F	17	6F_6-25_2	6F_6-25_34	24929.983	1	NA	0	6F	6F	F625.2	F625.34	154.061	5	46585.529	192.296	5	48512.593	BB	BB	BB	BB	BB	BB	BB	BB	BB	BB	BB	BB	BB	BB	BB	BB	BB	BB	BB	BB	BB	BB	BB	BB	BB	BB	BB	BB	BB	BB
4725	5-May	cross4F	17	6F_6-25_2	6F_6-25_34	21798.233	1	192.991	3	6F	6F	F625.2	F625.34	154.061	5	46585.529	192.296	5	48512.593	BB	BB	BB	BB	BB	BB	BB	BB	BB	BB	BB	BB	BB	BB	BB	BB	BB	BB	BB	BB	BB	BB	BB	BB	BB	BB	BB	BB	BB	BB
4726	5-May	cross4F	17	6F_6-25_2	6F_6-25_34	27316.457	0	133.497	1	6F	6F	F625.2	F625.34	154.061	5	46585.529	192.296	5	48512.593	BB	BB	BB	BB	BB	BB	BB	BB	BB	BB	BB	BB	BB	BB	BB	BB	BB	BB	BB	BB	BB	BB	BB	BB	BB	BB	BB	BB	BB	BB
4727	5-May	cross4F	17	6F_6-25_2	6F_6-25_34	25800.356	0	142.839	7	6F	6F	F625.2	F625.34	154.061	5	46585.529	192.296	5	48512.593	BB	BB	BB	BB	BB	BB	BB	BB	BB	BB	BB	BB	BB	BB	BB	BB	BB	BB	BB	BB	BB	BB	BB	BB	BB	BB	BB	BB	BB	BB
4728	5-May	cross4F	17	6F_6-25_2	6F_6-25_34	18155.58	1	125.643	1	6F	6F	F625.2	F625.34	154.061	5	46585.529	192.296	5	48512.593	BB	BB	BB	BB	BB	BB	BB	BB	BB	BB	BB	BB	BB	BB	BB	BB	BB	BB	BB	BB	BB	BB	BB	BB	BB	BB	BB	BB	BB	BB
4729	5-May	cross4F	17	6F_6-25_2	6F_6-25_34	28834.131	1	183.644	7	6F	6F	F625.2	F625.34	154.061	5	46585.529	192.296	5	48512.593	BB	BB	BB	BB	BB	BB	BB	BB	BB	BB	BB	BB	BB	BB	BB	BB	BB	BB	BB	BB	BB	BB	BB	BB	BB	BB	BB	BB	BB	BB
4730	5-May	cross4F	17	6F_6-25_2	6F_6-25_34	23461.837	1	79.607	1	6F	6F	F625.2	F625.34	154.061	5	46585.529	192.296	5	48512.593	BB	BB	BB	BB	BB	BB	BB	BB	BB	BB	BB	BB	BB	BB	BB	BB	BB	BB	BB	BB	BB	BB	BB	BB	BB	BB	BB	BB	BB	BB
4731	5-May	cross4F	17	6F_6-25_2	6F_6-25_34	29110.268	1	NA	0	6F	6F	F625.2	F625.34	154.061	5	46585.529	192.296	5	48512.593	BB	BB	BB	BB	BB	BB	BB	BB	BB	BB	BB	BB	BB	BB	BB	BB	BB	BB	BB	BB	BB	BB	BB	BB	BB	BB	BB	BB	BB	BB
4732	5-May	cross4F	17	6F_6-25_2	6F_6-25_34	23067.776	0	NA	0	6F	6F	F625.2	F625.34	154.061	5	46585.529	192.296	5	48512.593	BB	BB	BB	BB	BB	BB	BB	BB	BB	BB	BB	BB	BB	BB	BB	BB	BB	BB	BB	BB	BB	BB	BB	BB	BB	BB	BB	BB	BB	BB
4733	5-May	cross4F	17	6F_6-25_2	6F_6-25_34	22283.684	0	NA	0	6F	6F	F625.2	F625.34	154.061	5	46585.529	192.296	5	48512.593	BB	BB	BB	BB	BB	BB	BB	BB	BB	BB	BB	BB	BB	BB	BB	BB	BB	BB	BB	BB	BB	BB	BB	BB	BB	BB	BB	BB	BB	BB
4734	5-May	cross4F	17	6F_6-25_2	6F_6-25_34	22226.197	0	NA	0	6F	6F	F625.2	F625.34	154.061	5	46585.529	192.296	5	48512.593	BB	BB	BB	BB	BB	BB	BB	BB	BB	BB	BB	BB	BB	BB	BB	BB	BB	BB	BB	BB	BB	BB	BB	BB	BB	BB	BB	BB	BB	BB
4735	5-May	cross4F	17	6F_6-25_2	6F_6-25_34	21881.86	1	141.75	2	6F	6F	F625.2	F625.34	154.061	5	46585.529	192.296	5	48512.593	BB	BB	BB	BB	BB	BB	BB	BB	BB	BB	BB	BB	BB	BB	BB	BB	BB	BB	BB	BB	BB	BB	BB	BB	BB	BB	BB	BB	BB	BB
4736	5-May	cross4F	17	6F_6-25_2	6F_6-25_34	23224.516	0	NA	0	6F	6F	F625.2	F625.34	154.061	5	46585.529	192.296	5	48512.593	BB	BB	BB	BB	BB	BB	BB	BB	BB	BB	BB	BB	BB	BB	BB	BB	BB	BB	BB	BB	BB	BB	BB	BB	BB	BB	BB	BB	BB	BB
4737	5-May	cross4F	17	6F_6-25_2	6F_6-25_34	21500.673	1	NA	0	6F	6F	F625.2	F625.34	154.061	5	46585.529	192.296	5	48512.593	BB	BB	BB	BB	BB	BB	BB	BB	BB	BB	BB	BB	BB	BB	BB	BB	BB	BB	BB	BB	BB	BB	BB	BB	BB	BB	BB	BB	BB	BB
345	19-Feb	cross5H	30	8H_6-25_13	8H_8-4_17	20357.308	1	92.154	2	8H	8H	H625.13	H84.17	117.928	1	59010.623	134.406	5	63709.967	BB	BB	BB	BB	BB	BB	BB	BB	BB	BB	BB	BB	BB	BB	BB	BB	BB	BB	BB	BB	BB	BB	BB	BB	BB	BB	BB	BB	BB	BB
346	19-Feb	cross5H	30	8H_6-25_13	8H_8-4_17	20224.939	1	79.158	2	8H	8H	H625.13	H84.17	117.928	1	59010.623	134.406	5	63709.967	BB	BB	BB	BB	BB	BB	BB	BB	BB	BB	BB	BB	BB	BB	BB	BB	BB	BB	BB	BB	BB	BB	BB	BB	BB	BB	BB	BB	BB	BB
347	19-Feb	cross5H	30	8H_6-25_13	8H_8-4_17	20131.583	0	56.663	2	8H	8H	H625.13	H84.17	117.928	1	59010.623	134.406	5	63709.967	BB	BB	BB	BB	BB	BB	BB	BB	BB	BB	BB	BB	BB	BB	BB	BB	BB	BB	BB	BB	BB	BB	BB	BB	BB	BB	BB	BB	BB	BB
348	19-Feb	cross5H	30	8H_6-25_13	8H_8-4_17	19800.808	1	NA	0	8H	8H	H625.13	H84.17	117.928	1	59010.623	134.406	5	63709.967	BB	BB	BB	BB	BB	BB	BB	BB	BB	BB	BB	BB	BB	BB	BB	BB	BB	BB	BB	BB	BB	BB	BB	BB	BB	BB	BB	BB	BB	BB
349	19-Feb	cross5H	30	8H_6-25_13	8H_8-4_17	17455.705	1	NA	0	8H	8H	H625.13	H84.17	117.928	1	59010.623	134.406	5	63709.967	BB	BB	BB	BB	BB	BB	BB	BB	BB	BB	BB	BB	BB	BB	BB	BB	BB	BB	BB	BB	BB	BB	BB	BB	BB	BB	BB	BB	BB	BB
350	19-Feb	cross5H	30	8H_6-25_13	8H_8-4_17	22304.812	1	139.313	2	8H	8H	H625.13	H84.17	117.928	1	59010.623	134.406	5	63709.967	BB	BB	BB	BB	BB	BB	BB	BB	BB	BB	BB	BB	BB	BB	BB	BB	BB	BB	BB	BB	BB	BB	BB	BB	BB	BB	BB	BB	BB	BB
351	19-Feb	cross5H	30	8H_6-25_13	8H_8-4_17	21070.646	1	NA	0	8H	8H	H625.13	H84.17	117.928	1	59010.623	134.406	5	63709.967	BB	BB	BB	BB	BB	BB	BB	BB	BB	BB	BB	BB	BB	BB	BB	BB	BB	BB	BB	BB	BB	BB	BB	BB	BB	BB	BB	BB	BB	BB
352	19-Feb	cross5H	30	8H_6-25_13	8H_8-4_17	23924.686	0	70.264	2	8H	8H	H625.13	H84.17	117.928	1	59010.623	134.406	5	63709.967	BB	BB	BB	BB	BB	BB	BB	BB	BB	BB	BB	BB	BB	BB	BB	BB	BB	BB	BB	BB	BB	BB	BB	BB	BB	BB	BB	BB	BB	BB
353	19-Feb	cross5H	30	8H_6-25_13	8H_8-4_17	19733.886	1	135.365	4	8H	8H	H625.13	H84.17	117.928	1	59010.623	134.406	5	63709.967	BB	BB	BB	BB	BB	BB	BB	BB	BB	BB	BB	BB	BB	BB	BB	BB	BB	BB	BB	BB	BB	BB	BB	BB	BB	BB	BB	BB	BB	BB
354	19-Feb	cross5H	30	8H_6-25_13	8H_8-4_17	21089.71	1	NA	0	8H	8H	H625.13	H84.17	117.928	1	59010.623	134.406	5	63709.967	BB	BB	BB	BB	BB	BB	BB	BB	BB	BB	BB	BB	BB	BB	BB	BB	BB	BB	BB	BB	BB	BB	BB	BB	BB	BB	BB	BB	BB	BB
355	19-Feb	cross5H	30	8H_6-25_13	8H_8-4_17	21104.156	1	NA	0	8H	8H	H625.13	H84.17	117.928	1	59010.623	134.406	5	63709.967	BB	BB	BB	BB	BB	BB	BB	BB	BB	BB	BB	BB	BB	BB	BB	BB	BB	BB	BB	BB	BB	BB	BB	BB	BB	BB	BB	BB	BB	BB
356	19-Feb	cross5H	30	8H_6-25_13	8H_8-4_17	24480.892	1	NA	1	8H	8H	H625.13	H84.17	117.928	1	59010.623	134.406	5	63709.967	BB	BB	BB	BB	BB	BB	BB	BB	BB	BB	BB	BB	BB	BB	BB	BB	BB	BB	BB	BB	BB	BB	BB	BB	BB	BB	BB	BB	BB	BB
357	19-Feb	cross5H	30	8H_6-25_13	8H_8-4_17	22055.503	0	NA	0	8H	8H	H625.13	H84.17	117.928	1	59010.623	134.406	5	63709.967	BB	BB	BB	BB	BB	BB	BB	BB	BB	BB	BB	BB	BB	BB	BB	BB	BB	BB	BB	BB	BB	BB	BB	BB	BB	BB	BB	BB	BB	BB
358	19-Feb	cross5H	30	8H_6-25_13	8H_8-4_17	22266.291	1	NA	0	8H	8H	H625.13	H84.17	117.928	1	59010.623	134.406	5	63709.967	BB	BB	BB	BB	BB	BB	BB	BB	BB	BB	BB	BB	BB	BB	BB	BB	BB	BB	BB	BB	BB	BB	BB	BB	BB	BB	BB	BB	BB	BB
359	19-Feb	cross5H	30	8H_6-25_13	8H_8-4_17	23583.888	1	133.72	2	8H	8H	H625.13	H84.17	117.928	1	59010.623	134.406	5	63709.967	BB	BB	BB	BB	BB	BB	BB	BB	BB	BB	BB	BB	BB	BB	BB	BB	BB	BB	BB	BB	BB	BB	BB	BB	BB	BB	BB	BB	BB	BB
360	19-Feb	cross5H	30	8H_6-25_13	8H_8-4_17	24844.685	1	NA	0	8H	8H	H625.13	H84.17	117.928	1	59010.623	134.406	5	63709.967	BB	BB	BB	BB	BB	BB	BB	BB	BB	BB	BB	BB	BB	BB	BB	BB	BB	BB	BB	BB	BB	BB	BB	BB	BB	BB	BB	BB	BB	BB
361	19-Feb	cross5H	30	8H_6-25_13	8H_8-4_17	26190.486	0	147.133	1	8H	8H	H625.13	H84.17	117.928	1	59010.623	134.406	5	63709.967	BB	BB	BB	BB	BB	BB	BB	BB	BB	BB	BB	BB	BB	BB	BB	BB	BB	BB	BB	BB	BB	BB	BB	BB	BB	BB	BB	BB	BB	BB
362	19-Feb	cross5H	30	8H_6-25_13	8H_8-4_17	25129.568	1	NA	0	8H	8H	H625.13	H84.17	117.928	1	59010.623	134.406	5	63709.967	BB	BB	BB	BB	BB	BB	BB	BB	BB	BB	BB	BB	BB	BB	BB	BB	BB	BB	BB	BB	BB	BB	BB	BB	BB	BB	BB	BB	BB	BB
363	19-Feb	cross5H	30	8H_6-25_13	8H_8-4_17	27392.813	1	154.804	3	8H	8H	H625.13	H84.17	117.928	1	59010.623	134.406	5	63709.967	BB	BB	BB	BB	BB	BB	BB	BB	BB	BB	BB	BB	BB	BB	BB	BB	BB	BB	BB	BB	BB	BB	BB	BB	BB	BB	BB	BB	BB	BB
364	19-Feb	cross5H	30	8H_6-25_13	8H_8-4_17	23568.263	1	136.01	4	8H	8H	H625.13	H84.17	117.928	1	59010.623	134.406	5	63709.967	BB	BB	BB	BB	BB	BB	BB	BB	BB	BB	BB	BB	BB	BB	BB	BB	BB	BB	BB	BB	BB	BB	BB	BB	BB	BB	BB	BB	BB	BB
365	19-Feb	cross5H	30	8H_6-25_13	8H_8-4_17	26682.226	1	NA	4	8H	8H	H625.13	H84.17	117.928	1	59010.623	134.406	5	63709.967	BB	BB	BB	BB	BB	BB	BB	BB	BB	BB	BB	BB	BB	BB	BB	BB	BB	BB	BB	BB	BB	BB	BB	BB	BB	BB	BB	BB	BB	BB
366	19-Feb	cross5H	30	8H_6-25_13	8H_8-4_17	28156.17	1	NA	0	8H	8H	H625.13	H84.17	117.928	1	59010.623	134.406	5	63709.967	BB	BB	BB	BB	BB	BB	BB	BB	BB	BB	BB	BB	BB	BB	BB	BB	BB	BB	BB	BB	BB	BB	BB	BB	BB	BB	BB	BB	BB	BB
367	19-Feb	cross5H	30	8H_6-25_13	8H_8-4_17	21630.782	1	113.626	1	8H	8H	H625.13	H84.17	117.928	1	59010.623	134.406	5	63709.967	BB	BB	BB	BB	BB	BB	BB	BB	BB	BB	BB	BB	BB	BB	BB	BB	BB	BB	BB	BB	BB	BB	BB	BB	BB	BB	BB	BB	BB	BB
368	19-Feb	cross5H	30	8H_6-25_13	8H_8-4_17	22424.308	0	NA	0	8H	8H	H625.13	H84.17	117.928	1	59010.623	134.406	5	63709.967	BB	BB	BB	BB	BB	BB	BB	BB	BB	BB	BB	BB	BB	BB	BB	BB	BB	BB	BB	BB	BB	BB	BB	BB	BB	BB	BB	BB	BB	BB
369	19-Feb	cross5H	30	8H_6-25_13	8H_8-4_17	19119.407	1	NA	0	8H	8H	H625.13	H84.17	117.928	1	59010.623	134.406	5	63709.967	BB	BB	BB	BB	BB	BB	BB	BB	BB	BB	BB	BB	BB	BB	BB	BB	BB	BB	BB	BB	BB	BB	BB	BB	BB	BB	BB	BB	BB	BB
370	19-Feb	cross5H	30	8H_6-25_13	8H_8-4_17	17429.467	1	NA	0	8H	8H	H625.13	H84.17	117.928	1	59010.623	134.406	5	63709.967	BB	BB	BB	BB	BB	BB	BB	BB	BB	BB	BB	BB	BB	BB	BB	BB	BB	BB	BB	BB	BB	BB	BB	BB	BB	BB	BB	BB	BB	BB
371	19-Feb	cross5H	30	8H_6-25_13	8H_8-4_17	20380.991	1	NA	0	8H	8H	H625.13	H84.17	117.928	1	59010.623	134.406	5	63709.967	BB	BB	BB	BB	BB	BB	BB	BB	BB	BB	BB	BB	BB	BB	BB	BB	BB	BB	BB	BB	BB	BB	BB	BB	BB	BB	BB	BB	BB	BB
372	19-Feb	cross5H	30	8H_6-25_13	8H_8-4_17	21872.82	1	111.606	2	8H	8H	H625.13	H84.17	117.928	1	59010.623	134.406	5	63709.967	BB	BB	BB	BB	BB	BB	BB	BB	BB	BB	BB	BB	BB	BB	BB	BB	BB	BB	BB	BB	BB	BB	BB	BB	BB	BB	BB	BB	BB	BB
373	19-Feb	cross5H	30	8H_6-25_13	8H_8-4_17	20758.837	0	NA	0	8H	8H	H625.13	H84.17	117.928	1	59010.623	134.406	5	63709.967	BB	BB	BB	BB	BB	BB	BB	BB	BB	BB	BB	BB	BB	BB	BB	BB	BB	BB	BB	BB	BB	BB	BB	BB	BB	BB	BB	BB	BB	BB
374	19-Feb	cross5H	30	8H_6-25_13	8H_8-4_17	21831.252	1	123.537	2	8H	8H	H625.13	H84.17	117.928	1	59010.623	134.406	5	63709.967	BB	BB	BB	BB	BB	BB	BB	BB	BB	BB	BB	BB	BB	BB	BB	BB	BB	BB	BB	BB	BB	BB	BB	BB	BB	BB	BB	BB	BB	BB
433	20-Feb	cross11H	23	8H_7-28_45	8H_8-4_29	27007.007	1	NA	0	8H	8H	H728.45	H84.29	NA	0	65459.95	87.183	6	64580.537	BB	BB	BB	BB	BB	BB	BB	BB	BB	BB	BB	BB	BB	BB	BB	BB	BB	BB	BB	BB	BB	BB	BB	BB	BB	BB	BB	BB	BB	BB
434	20-Feb	cross11H	23	8H_7-28_45	8H_8-4_29	22937.668	1	104.808	9	8H	8H	H728.45	H84.29	NA	0	65459.95	87.183	6	64580.537	BB	BB	BB	BB	BB	BB	BB	BB	BB	BB	BB	BB	BB	BB	BB	BB	BB	BB	BB	BB	BB	BB	BB	BB	BB	BB	BB	BB	BB	BB
435	20-Feb	cross11H	23	8H_7-28_45	8H_8-4_29	22759.21	1	75.3	1	8H	8H	H728.45	H84.29	NA	0	65459.95	87.183	6	64580.537	BB	BB	BB	BB	BB	BB	BB	BB	BB	BB	BB	BB	BB	BB	BB	BB	BB	BB	BB	BB	BB	BB	BB	BB	BB	BB	BB	BB	BB	BB
436	20-Feb	cross11H	23	8H_7-28_45	8H_8-4_29	31062.981	0	53.676	1	8H	8H	H728.45	H84.29	NA	0	65459.95	87.183	6	64580.537	BB	BB	BB	BB	BB	BB	BB	BB	BB	BB	BB	BB	BB	BB	BB	BB	BB	BB	BB	BB	BB	BB	BB	BB	BB	BB	BB	BB	BB	BB
437	20-Feb	cross11H	23	8H_7-28_45	8H_8-4_29	23287.9	0	125.049	13	8H	8H	H728.45	H84.29	NA	0	65459.95	87.183	6	64580.537	BB	BB	BB	BB	BB	BB	BB	BB	BB	BB	BB	BB	BB	BB	BB	BB	BB	BB	BB	BB	BB	BB	BB	BB	BB	BB	BB	BB	BB	BB
438	20-Feb	cross11H	23	8H_7-28_45	8H_8-4_29	22270.811	1	NA	0	8H	8H	H728.45	H84.29	NA	0	65459.95	87.183	6	64580.537	BB	BB	BB	BB	BB	BB	BB	BB	BB	BB	BB	BB	BB	BB	BB	BB	BB	BB	BB	BB	BB	BB	BB	BB	BB	BB	BB	BB	BB	BB
439	20-Feb	cross11H	23	8H_7-28_45	8H_8-4_29	22311.888	1	89.412	8	8H	8H	H728.45	H84.29	NA	0	65459.95	87.183	6	64580.537	BB	BB	BB	BB	BB	BB	BB	BB	BB	BB	BB	BB	BB	BB	BB	BB	BB	BB	BB	BB	BB	BB	BB	BB	BB	BB	BB	BB	BB	BB
440	20-Feb	cross11H	23	8H_7-28_45	8H_8-4_29	22764.615	1	NA	0	8H	8H	H728.45	H84.29	NA	0	65459.95	87.183	6	64580.537	BB	BB	BB	BB	BB	BB	BB	BB	BB	BB	BB	BB	BB	BB	BB	BB	BB	BB	BB	BB	BB	BB	BB	BB	BB	BB	BB	BB	BB	BB
441	20-Feb	cross11H	23	8H_7-28_45	8H_8-4_29	21735.439	0	106.23	10	8H	8H	H728.45	H84.29	NA	0	65459.95	87.183	6	64580.537	BB	BB	BB	BB	BB	BB	BB	BB	BB	BB	BB	BB	BB	BB	BB	BB	BB	BB	BB	BB	BB	BB	BB	BB	BB	BB	BB	BB	BB	BB
442	20-Feb	cross11H	23	8H_7-28_45	8H_8-4_29	24890.282	1	90.09	6	8H	8H	H728.45	H84.29	NA	0	65459.95	87.183	6	64580.537	BB	BB	BB	BB	BB	BB	BB	BB	BB	BB	BB	BB	BB	BB	BB	BB	BB	BB	BB	BB	BB	BB	BB	BB	BB	BB	BB	BB	BB	BB
443	20-Feb	cross11H	23	8H_7-28_45	8H_8-4_29	24424.19	1	70.602	8	8H	8H	H728.45	H84.29	NA	0	65459.95	87.183	6	64580.537	BB	BB	BB	BB	BB	BB	BB	BB	BB	BB	BB	BB	BB	BB	BB	BB	BB	BB	BB	BB	BB	BB	BB	BB	BB	BB	BB	BB	BB	BB
444	20-Feb	cross11H	23	8H_7-28_45	8H_8-4_29	24258.311	1	NA	0	8H	8H	H728.45	H84.29	NA	0	65459.95	87.183	6	64580.537	BB	BB	BB	BB	BB	BB	BB	BB	BB	BB	BB	BB	BB	BB	BB	BB	BB	BB	BB	BB	BB	BB	BB	BB	BB	BB	BB	BB	BB	BB
445	20-Feb	cross11H	23	8H_7-28_45	8H_8-4_29	24787.689	1	NA	8	8H	8H	H728.45	H84.29	NA	0	65459.95	87.183	6	64580.537	BB	BB	BB	BB	BB	BB	BB	BB	BB	BB	BB	BB	BB	BB	BB	BB	BB	BB	BB	BB	BB	BB	BB	BB	BB	BB	BB	BB	BB	BB
446	20-Feb	cross11H	23	8H_7-28_45	8H_8-4_29	24650.308	1	80.162	2	8H	8H	H728.45	H84.29	NA	0	65459.95	87.183	6	64580.537	BB	BB	BB	BB	BB	BB	BB	BB	BB	BB	BB	BB	BB	BB	BB	BB	BB	BB	BB	BB	BB	BB	BB	BB	BB	BB	BB	BB	BB	BB
447	20-Feb	cross11H	23	8H_7-28_45	8H_8-4_29	22714.989	1	103.395	13	8H	8H	H728.45	H84.29	NA	0	65459.95	87.183	6	64580.537	BB	BB	BB	BB	BB	BB	BB	BB	BB	BB	BB	BB	BB	BB	BB	BB	BB	BB	BB	BB	BB	BB	BB	BB	BB	BB	BB	BB	BB	BB
448	20-Feb	cross11H	23	8H_7-28_45	8H_8-4_29	26903.332	1	89.657	6	8H	8H	H728.45	H84.29	NA	0	65459.95	87.183	6	64580.537	BB	BB	BB	BB	BB	BB	BB	BB	BB	BB	BB	BB	BB	BB	BB	BB	BB	BB	BB	BB	BB	BB	BB	BB	BB	BB	BB	BB	BB	BB
449	20-Feb	cross11H	23	8H_7-28_45	8H_8-4_29	20169.515	1	NA	0	8H	8H	H728.45	H84.29	NA	0	65459.95	87.183	6	64580.537	BB	BB	BB	BB	BB	BB	BB	BB	BB	BB	BB	BB	BB	BB	BB	BB	BB	BB	BB	BB	BB	BB	BB	BB	BB	BB	BB	BB	BB	BB
450	20-Feb	cross11H	23	8H_7-28_45	8H_8-4_29	24355.794	1	NA	0	8H	8H	H728.45	H84.29	NA	0	65459.95	87.183	6	64580.537	BB	BB	BB	BB	BB	BB	BB	BB	BB	BB	BB	BB	BB	BB	BB	BB	BB	BB	BB	BB	BB	BB	BB	BB	BB	BB	BB	BB	BB	BB
451	20-Feb	cross11H	23	8H_7-28_45	8H_8-4_29	23290.062	1	92.154	4	8H	8H	H728.45	H84.29	NA	0	65459.95	87.183	6	64580.537	BB	BB	BB	BB	BB	BB	BB	BB	BB	BB	BB	BB	BB	BB	BB	BB	BB	BB	BB	BB	BB	BB	BB	BB	BB	BB	BB	BB	BB	BB
452	20-Feb	cross11H	23	8H_7-28_45	8H_8-4_29	23292.519	1	71.22	1	8H	8H	H728.45	H84.29	NA	0	65459.95	87.183	6	64580.537	BB	BB	BB	BB	BB	BB	BB	BB	BB	BB	BB	BB	BB	BB	BB	BB	BB	BB	BB	BB	BB	BB	BB	BB	BB	BB	BB	BB	BB	BB
453	20-Feb	cross11H	23	8H_7-28_45	8H_8-4_29	22973.929	1	54.675	3	8H	8H	H728.45	H84.29	NA	0	65459.95	87.183	6	64580.537	BB	BB	BB	BB	BB	BB	BB	BB	BB	BB	BB	BB	BB	BB	BB	BB	BB	BB	BB	BB	BB	BB	BB	BB	BB	BB	BB	BB	BB	BB
454	20-Feb	cross11H	23	8H_7-28_45	8H_8-4_29	22599.326	0	NA	0	8H	8H	H728.45	H84.29	NA	0	65459.95	87.183	6	64580.537	BB	BB	BB	BB	BB	BB	BB	BB	BB	BB	BB	BB	BB	BB	BB	BB	BB	BB	BB	BB	BB	BB	BB	BB	BB	BB	BB	BB	BB	BB
455	20-Feb	cross11H	23	8H_7-28_45	8H_8-4_29	21481.118	1	NA	0	8H	8H	H728.45	H84.29	NA	0	65459.95	87.183	6	64580.537	BB	BB	BB	BB	BB	BB	BB	BB	BB	BB	BB	BB	BB	BB	BB	BB	BB	BB	BB	BB	BB	BB	BB	BB	BB	BB	BB	BB	BB	BB
692	24-Feb	cross5H	14	8H_6-25_13	8H_8-4_17	19797.27	1	NA	0	8H	8H	H625.13	H84.17	117.928	1	59010.623	134.406	5	63709.967	BB	BB	BB	BB	BB	BB	BB	BB	BB	BB	BB	BB	BB	BB	BB	BB	BB	BB	BB	BB	BB	BB	BB	BB	BB	BB	BB	BB	BB	BB
693	24-Feb	cross5H	14	8H_6-25_13	8H_8-4_17	30209.904	1	89.491	1	8H	8H	H625.13	H84.17	117.928	1	59010.623	134.406	5	63709.967	BB	BB	BB	BB	BB	BB	BB	BB	BB	BB	BB	BB	BB	BB	BB	BB	BB	BB	BB	BB	BB	BB	BB	BB	BB	BB	BB	BB	BB	BB
694	24-Feb	cross5H	14	8H_6-25_13	8H_8-4_17	26266.939	1	20.063	1	8H	8H	H625.13	H84.17	117.928	1	59010.623	134.406	5	63709.967	BB	BB	BB	BB	BB	BB	BB	BB	BB	BB	BB	BB	BB	BB	BB	BB	BB	BB	BB	BB	BB	BB	BB	BB	BB	BB	BB	BB	BB	BB
695	24-Feb	cross5H	14	8H_6-25_13	8H_8-4_17	28451.568	1	103.583	1	8H	8H	H625.13	H84.17	117.928	1	59010.623	134.406	5	63709.967	BB	BB	BB	BB	BB	BB	BB	BB	BB	BB	BB	BB	BB	BB	BB	BB	BB	BB	BB	BB	BB	BB	BB	BB	BB	BB	BB	BB	BB	BB
696	24-Feb	cross5H	14	8H_6-25_13	8H_8-4_17	29715.019	0	NA	0	8H	8H	H625.13	H84.17	117.928	1	59010.623	134.406	5	63709.967	BB	BB	BB	BB	BB	BB	BB	BB	BB	BB	BB	BB	BB	BB	BB	BB	BB	BB	BB	BB	BB	BB	BB	BB	BB	BB	BB	BB	BB	BB
697	24-Feb	cross5H	14	8H_6-25_13	8H_8-4_17	30968.839	1	106.879	3	8H	8H	H625.13	H84.17	117.928	1	59010.623	134.406	5	63709.967	BB	BB	BB	BB	BB	BB	BB	BB	BB	BB	BB	BB	BB	BB	BB	BB	BB	BB	BB	BB	BB	BB	BB	BB	BB	BB	BB	BB	BB	BB
698	24-Feb	cross5H	14	8H_6-25_13	8H_8-4_17	21192.402	0	NA	0	8H	8H	H625.13	H84.17	117.928	1	59010.623	134.406	5	63709.967	BB	BB	BB	BB	BB	BB	BB	BB	BB	BB	BB	BB	BB	BB	BB	BB	BB	BB	BB	BB	BB	BB	BB	BB	BB	BB	BB	BB	BB	BB
699	24-Feb	cross5H	14	8H_6-25_13	8H_8-4_17	28443.018	1	69.592	1	8H	8H	H625.13	H84.17	117.928	1	59010.623	134.406	5	63709.967	BB	BB	BB	BB	BB	BB	BB	BB	BB	BB	BB	BB	BB	BB	BB	BB	BB	BB	BB	BB	BB	BB	BB	BB	BB	BB	BB	BB	BB	BB
700	24-Feb	cross5H	14	8H_6-25_13	8H_8-4_17	24357.072	1	96.031	1	8H	8H	H625.13	H84.17	117.928	1	59010.623	134.406	5	63709.967	BB	BB	BB	BB	BB	BB	BB	BB	BB	BB	BB	BB	BB	BB	BB	BB	BB	BB	BB	BB	BB	BB	BB	BB	BB	BB	BB	BB	BB	BB
701	24-Feb	cross5H	14	8H_6-25_13	8H_8-4_17	27378.76	1	NA	0	8H	8H	H625.13	H84.17	117.928	1	59010.623	134.406	5	63709.967	BB	BB	BB	BB	BB	BB	BB	BB	BB	BB	BB	BB	BB	BB	BB	BB	BB	BB	BB	BB	BB	BB	BB	BB	BB	BB	BB	BB	BB	BB
702	24-Feb	cross5H	14	8H_6-25_13	8H_8-4_17	27813.209	0	NA	0	8H	8H	H625.13	H84.17	117.928	1	59010.623	134.406	5	63709.967	BB	BB	BB	BB	BB	BB	BB	BB	BB	BB	BB	BB	BB	BB	BB	BB	BB	BB	BB	BB	BB	BB	BB	BB	BB	BB	BB	BB	BB	BB
703	24-Feb	cross5H	14	8H_6-25_13	8H_8-4_17	25747.88	1	NA	0	8H	8H	H625.13	H84.17	117.928	1	59010.623	134.406	5	63709.967	BB	BB	BB	BB	BB	BB	BB	BB	BB	BB	BB	BB	BB	BB	BB	BB	BB	BB	BB	BB	BB	BB	BB	BB	BB	BB	BB	BB	BB	BB
704	24-Feb	cross5H	14	8H_6-25_13	8H_8-4_17	25533.456	1	130.424	4	8H	8H	H625.13	H84.17	117.928	1	59010.623	134.406	5	63709.967	BB	BB	BB	BB	BB	BB	BB	BB	BB	BB	BB	BB	BB	BB	BB	BB	BB	BB	BB	BB	BB	BB	BB	BB	BB	BB	BB	BB	BB	BB
705	24-Feb	cross5H	14	8H_6-25_13	8H_8-4_17	24586.236	0	NA	0	8H	8H	H625.13	H84.17	117.928	1	59010.623	134.406	5	63709.967	BB	BB	BB	BB	BB	BB	BB	BB	BB	BB	BB	BB	BB	BB	BB	BB	BB	BB	BB	BB	BB	BB	BB	BB	BB	BB	BB	BB	BB	BB
1181	19-Mar	cross12HA	47	8H_7-28_47	1A_9-11_6	57092.403	0	181.179	11	8H	1A	H728.47	A911.6	199.138	10	63545.857	113.916	1	54710.646	BB	BB	BB	BB	BB	BB	BB	BB	BB	BB	BB	BB	BB	BB	BB	BB	BB	BB	BB	BB	BB	BB	BB	BB	BB	BB	BB	BB	BB	BB
1182	19-Mar	cross12HA	47	8H_7-28_47	1A_9-11_6	45493.853	1	225.855	12	8H	1A	H728.47	A911.6	199.138	10	63545.857	113.916	1	54710.646	BB	BB	BB	BB	BB	BB	BB	BB	BB	BB	BB	BB	BB	BB	BB	BB	BB	BB	BB	BB	BB	BB	BB	BB	BB	BB	BB	BB	BB	BB
1183	19-Mar	cross12HA	47	8H_7-28_47	1A_9-11_6	44447.48	0	175.089	11	8H	1A	H728.47	A911.6	199.138	10	63545.857	113.916	1	54710.646	BB	BB	BB	BB	BB	BB	BB	BB	BB	BB	BB	BB	BB	BB	BB	BB	BB	BB	BB	BB	BB	BB	BB	BB	BB	BB	BB	BB	BB	BB
1184	19-Mar	cross12HA	47	8H_7-28_47	1A_9-11_6	38800.228	0	90.048	2	8H	1A	H728.47	A911.6	199.138	10	63545.857	113.916	1	54710.646	BB	BB	BB	BB	BB	BB	BB	BB	BB	BB	BB	BB	BB	BB	BB	BB	BB	BB	BB	BB	BB	BB	BB	BB	BB	BB	BB	BB	BB	BB
1185	19-Mar	cross12HA	47	8H_7-28_47	1A_9-11_6	40797.555	0	105.848	2	8H	1A	H728.47	A911.6	199.138	10	63545.857	113.916	1	54710.646	BB	BB	BB	BB	BB	BB	BB	BB	BB	BB	BB	BB	BB	BB	BB	BB	BB	BB	BB	BB	BB	BB	BB	BB	BB	BB	BB	BB	BB	BB
1186	19-Mar	cross12HA	47	8H_7-28_47	1A_9-11_6	40193.591	1	70.738	1	8H	1A	H728.47	A911.6	199.138	10	63545.857	113.916	1	54710.646	BB	BB	BB	BB	BB	BB	BB	BB	BB	BB	BB	BB	BB	BB	BB	BB	BB	BB	BB	BB	BB	BB	BB	BB	BB	BB	BB	BB	BB	BB
1187	19-Mar	cross12HA	47	8H_7-28_47	1A_9-11_6	42232.191	1	224.011	7	8H	1A	H728.47	A911.6	199.138	10	63545.857	113.916	1	54710.646	BB	BB	BB	BB	BB	BB	BB	BB	BB	BB	BB	BB	BB	BB	BB	BB	BB	BB	BB	BB	BB	BB	BB	BB	BB	BB	BB	BB	BB	BB
1188	19-Mar	cross12HA	47	8H_7-28_47	1A_9-11_6	41541.75	1	157.046	3	8H	1A	H728.47	A911.6	199.138	10	63545.857	113.916	1	54710.646	BB	BB	BB	BB	BB	BB	BB	BB	BB	BB	BB	BB	BB	BB	BB	BB	BB	BB	BB	BB	BB	BB	BB	BB	BB	BB	BB	BB	BB	BB
1189	19-Mar	cross12HA	47	8H_7-28_47	1A_9-11_6	33885.378	1	164.852	5	8H	1A	H728.47	A911.6	199.138	10	63545.857	113.916	1	54710.646	BB	BB	BB	BB	BB	BB	BB	BB	BB	BB	BB	BB	BB	BB	BB	BB	BB	BB	BB	BB	BB	BB	BB	BB	BB	BB	BB	BB	BB	BB
1190	19-Mar	cross12HA	47	8H_7-28_47	1A_9-11_6	38291.978	1	165.16	5	8H	1A	H728.47	A911.6	199.138	10	63545.857	113.916	1	54710.646	BB	BB	BB	BB	BB	BB	BB	BB	BB	BB	BB	BB	BB	BB	BB	BB	BB	BB	BB	BB	BB	BB	BB	BB	BB	BB	BB	BB	BB	BB
1191	19-Mar	cross12HA	47	8H_7-28_47	1A_9-11_6	47699.119	1	206.934	14	8H	1A	H728.47	A911.6	199.138	10	63545.857	113.916	1	54710.646	BB	BB	BB	BB	BB	BB	BB	BB	BB	BB	BB	BB	BB	BB	BB	BB	BB	BB	BB	BB	BB	BB	BB	BB	BB	BB	BB	BB	BB	BB
1192	19-Mar	cross12HA	47	8H_7-28_47	1A_9-11_6	47180.747	0	120.09	3	8H	1A	H728.47	A911.6	199.138	10	63545.857	113.916	1	54710.646	BB	BB	BB	BB	BB	BB	BB	BB	BB	BB	BB	BB	BB	BB	BB	BB	BB	BB	BB	BB	BB	BB	BB	BB	BB	BB	BB	BB	BB	BB
1193	19-Mar	cross12HA	47	8H_7-28_47	1A_9-11_6	37489.018	1	133.148	2	8H	1A	H728.47	A911.6	199.138	10	63545.857	113.916	1	54710.646	BB	BB	BB	BB	BB	BB	BB	BB	BB	BB	BB	BB	BB	BB	BB	BB	BB	BB	BB	BB	BB	BB	BB	BB	BB	BB	BB	BB	BB	BB
1194	19-Mar	cross12HA	47	8H_7-28_47	1A_9-11_6	41017.679	1	125.157	8	8H	1A	H728.47	A911.6	199.138	10	63545.857	113.916	1	54710.646	BB	BB	BB	BB	BB	BB	BB	BB	BB	BB	BB	BB	BB	BB	BB	BB	BB	BB	BB	BB	BB	BB	BB	BB	BB	BB	BB	BB	BB	BB
1195	19-Mar	cross12HA	47	8H_7-28_47	1A_9-11_6	39410.58	1	157.174	8	8H	1A	H728.47	A911.6	199.138	10	63545.857	113.916	1	54710.646	BB	BB	BB	BB	BB	BB	BB	BB	BB	BB	BB	BB	BB	BB	BB	BB	BB	BB	BB	BB	BB	BB	BB	BB	BB	BB	BB	BB	BB	BB
1196	19-Mar	cross12HA	47	8H_7-28_47	1A_9-11_6	37298.769	1	198.423	5	8H	1A	H728.47	A911.6	199.138	10	63545.857	113.916	1	54710.646	BB	BB	BB	BB	BB	BB	BB	BB	BB	BB	BB	BB	BB	BB	BB	BB	BB	BB	BB	BB	BB	BB	BB	BB	BB	BB	BB	BB	BB	BB
1197	19-Mar	cross12HA	47	8H_7-28_47	1A_9-11_6	36148.524	1	57.793	1	8H	1A	H728.47	A911.6	199.138	10	63545.857	113.916	1	54710.646	BB	BB	BB	BB	BB	BB	BB	BB	BB	BB	BB	BB	BB	BB	BB	BB	BB	BB	BB	BB	BB	BB	BB	BB	BB	BB	BB	BB	BB	BB
1198	19-Mar	cross12HA	47	8H_7-28_47	1A_9-11_6	49245.094	1	191.676	4	8H	1A	H728.47	A911.6	199.138	10	63545.857	113.916	1	54710.646	BB	BB	BB	BB	BB	BB	BB	BB	BB	BB	BB	BB	BB	BB	BB	BB	BB	BB	BB	BB	BB	BB	BB	BB	BB	BB	BB	BB	BB	BB
1199	19-Mar	cross12HA	47	8H_7-28_47	1A_9-11_6	48695.276	1	197.188	13	8H	1A	H728.47	A911.6	199.138	10	63545.857	113.916	1	54710.646	BB	BB	BB	BB	BB	BB	BB	BB	BB	BB	BB	BB	BB	BB	BB	BB	BB	BB	BB	BB	BB	BB	BB	BB	BB	BB	BB	BB	BB	BB
1200	19-Mar	cross12HA	47	8H_7-28_47	1A_9-11_6	35115.024	1	112.661	4	8H	1A	H728.47	A911.6	199.138	10	63545.857	113.916	1	54710.646	BB	BB	BB	BB	BB	BB	BB	BB	BB	BB	BB	BB	BB	BB	BB	BB	BB	BB	BB	BB	BB	BB	BB	BB	BB	BB	BB	BB	BB	BB
1201	19-Mar	cross12HA	47	8H_7-28_47	1A_9-11_6	42357.681	1	181.162	7	8H	1A	H728.47	A911.6	199.138	10	63545.857	113.916	1	54710.646	BB	BB	BB	BB	BB	BB	BB	BB	BB	BB	BB	BB	BB	BB	BB	BB	BB	BB	BB	BB	BB	BB	BB	BB	BB	BB	BB	BB	BB	BB
1202	19-Mar	cross12HA	47	8H_7-28_47	1A_9-11_6	39640.137	1	111.852	7	8H	1A	H728.47	A911.6	199.138	10	63545.857	113.916	1	54710.646	BB	BB	BB	BB	BB	BB	BB	BB	BB	BB	BB	BB	BB	BB	BB	BB	BB	BB	BB	BB	BB	BB	BB	BB	BB	BB	BB	BB	BB	BB
1203	19-Mar	cross12HA	47	8H_7-28_47	1A_9-11_6	42559.035	1	202.397	14	8H	1A	H728.47	A911.6	199.138	10	63545.857	113.916	1	54710.646	BB	BB	BB	BB	BB	BB	BB	BB	BB	BB	BB	BB	BB	BB	BB	BB	BB	BB	BB	BB	BB	BB	BB	BB	BB	BB	BB	BB	BB	BB
1204	19-Mar	cross12HA	47	8H_7-28_47	1A_9-11_6	41270.329	0	65.351	1	8H	1A	H728.47	A911.6	199.138	10	63545.857	113.916	1	54710.646	BB	BB	BB	BB	BB	BB	BB	BB	BB	BB	BB	BB	BB	BB	BB	BB	BB	BB	BB	BB	BB	BB	BB	BB	BB	BB	BB	BB	BB	BB
1205	19-Mar	cross12HA	47	8H_7-28_47	1A_9-11_6	42812.276	1	149.864	9	8H	1A	H728.47	A911.6	199.138	10	63545.857	113.916	1	54710.646	BB	BB	BB	BB	BB	BB	BB	BB	BB	BB	BB	BB	BB	BB	BB	BB	BB	BB	BB	BB	BB	BB	BB	BB	BB	BB	BB	BB	BB	BB
1206	19-Mar	cross12HA	47	8H_7-28_47	1A_9-11_6	30242.824	0	123.393	2	8H	1A	H728.47	A911.6	199.138	10	63545.857	113.916	1	54710.646	BB	BB	BB	BB	BB	BB	BB	BB	BB	BB	BB	BB	BB	BB	BB	BB	BB	BB	BB	BB	BB	BB	BB	BB	BB	BB	BB	BB	BB	BB
1207	19-Mar	cross12HA	47	8H_7-28_47	1A_9-11_6	40850.227	1	206.556	13	8H	1A	H728.47	A911.6	199.138	10	63545.857	113.916	1	54710.646	BB	BB	BB	BB	BB	BB	BB	BB	BB	BB	BB	BB	BB	BB	BB	BB	BB	BB	BB	BB	BB	BB	BB	BB	BB	BB	BB	BB	BB	BB
1208	19-Mar	cross12HA	47	8H_7-28_47	1A_9-11_6	43399.338	0	200.012	10	8H	1A	H728.47	A911.6	199.138	10	63545.857	113.916	1	54710.646	BB	BB	BB	BB	BB	BB	BB	BB	BB	BB	BB	BB	BB	BB	BB	BB	BB	BB	BB	BB	BB	BB	BB	BB	BB	BB	BB	BB	BB	BB
1209	19-Mar	cross12HA	47	8H_7-28_47	1A_9-11_6	42529.161	1	190.842	11	8H	1A	H728.47	A911.6	199.138	10	63545.857	113.916	1	54710.646	BB	BB	BB	BB	BB	BB	BB	BB	BB	BB	BB	BB	BB	BB	BB	BB	BB	BB	BB	BB	BB	BB	BB	BB	BB	BB	BB	BB	BB	BB
1210	19-Mar	cross12HA	47	8H_7-28_47	1A_9-11_6	35747.094	1	129.049	2	8H	1A	H728.47	A911.6	199.138	10	63545.857	113.916	1	54710.646	BB	BB	BB	BB	BB	BB	BB	BB	BB	BB	BB	BB	BB	BB	BB	BB	BB	BB	BB	BB	BB	BB	BB	BB	BB	BB	BB	BB	BB	BB
1211	19-Mar	cross12HA	47	8H_7-28_47	1A_9-11_6	40010.81	1	168.467	5	8H	1A	H728.47	A911.6	199.138	10	63545.857	113.916	1	54710.646	BB	BB	BB	BB	BB	BB	BB	BB	BB	BB	BB	BB	BB	BB	BB	BB	BB	BB	BB	BB	BB	BB	BB	BB	BB	BB	BB	BB	BB	BB
1212	19-Mar	cross12HA	47	8H_7-28_47	1A_9-11_6	35058.913	1	120.819	2	8H	1A	H728.47	A911.6	199.138	10	63545.857	113.916	1	54710.646	BB	BB	BB	BB	BB	BB	BB	BB	BB	BB	BB	BB	BB	BB	BB	BB	BB	BB	BB	BB	BB	BB	BB	BB	BB	BB	BB	BB	BB	BB
1213	19-Mar	cross12HA	47	8H_7-28_47	1A_9-11_6	32637.946	0	169.052	3	8H	1A	H728.47	A911.6	199.138	10	63545.857	113.916	1	54710.646	BB	BB	BB	BB	BB	BB	BB	BB	BB	BB	BB	BB	BB	BB	BB	BB	BB	BB	BB	BB	BB	BB	BB	BB	BB	BB	BB	BB	BB	BB
1214	19-Mar	cross12HA	47	8H_7-28_47	1A_9-11_6	44739.045	1	188.974	5	8H	1A	H728.47	A911.6	199.138	10	63545.857	113.916	1	54710.646	BB	BB	BB	BB	BB	BB	BB	BB	BB	BB	BB	BB	BB	BB	BB	BB	BB	BB	BB	BB	BB	BB	BB	BB	BB	BB	BB	BB	BB	BB
1215	19-Mar	cross12HA	47	8H_7-28_47	1A_9-11_6	39211.289	1	83.295	1	8H	1A	H728.47	A911.6	199.138	10	63545.857	113.916	1	54710.646	BB	BB	BB	BB	BB	BB	BB	BB	BB	BB	BB	BB	BB	BB	BB	BB	BB	BB	BB	BB	BB	BB	BB	BB	BB	BB	BB	BB	BB	BB
1216	19-Mar	cross12HA	47	8H_7-28_47	1A_9-11_6	34292.411	1	NA	0	8H	1A	H728.47	A911.6	199.138	10	63545.857	113.916	1	54710.646	BB	BB	BB	BB	BB	BB	BB	BB	BB	BB	BB	BB	BB	BB	BB	BB	BB	BB	BB	BB	BB	BB	BB	BB	BB	BB	BB	BB	BB	BB
1217	19-Mar	cross12HA	47	8H_7-28_47	1A_9-11_6	41357.298	0	77.489	2	8H	1A	H728.47	A911.6	199.138	10	63545.857	113.916	1	54710.646	BB	BB	BB	BB	BB	BB	BB	BB	BB	BB	BB	BB	BB	BB	BB	BB	BB	BB	BB	BB	BB	BB	BB	BB	BB	BB	BB	BB	BB	BB
1218	19-Mar	cross12HA	47	8H_7-28_47	1A_9-11_6	37968.77	1	125.836	3	8H	1A	H728.47	A911.6	199.138	10	63545.857	113.916	1	54710.646	BB	BB	BB	BB	BB	BB	BB	BB	BB	BB	BB	BB	BB	BB	BB	BB	BB	BB	BB	BB	BB	BB	BB	BB	BB	BB	BB	BB	BB	BB
1219	19-Mar	cross12HA	47	8H_7-28_47	1A_9-11_6	36910.703	1	NA	0	8H	1A	H728.47	A911.6	199.138	10	63545.857	113.916	1	54710.646	BB	BB	BB	BB	BB	BB	BB	BB	BB	BB	BB	BB	BB	BB	BB	BB	BB	BB	BB	BB	BB	BB	BB	BB	BB	BB	BB	BB	BB	BB
1220	19-Mar	cross12HA	47	8H_7-28_47	1A_9-11_6	35758.198	1	182.718	10	8H	1A	H728.47	A911.6	199.138	10	63545.857	113.916	1	54710.646	BB	BB	BB	BB	BB	BB	BB	BB	BB	BB	BB	BB	BB	BB	BB	BB	BB	BB	BB	BB	BB	BB	BB	BB	BB	BB	BB	BB	BB	BB
1221	19-Mar	cross12HA	47	8H_7-28_47	1A_9-11_6	35521.664	1	165.539	10	8H	1A	H728.47	A911.6	199.138	10	63545.857	113.916	1	54710.646	BB	BB	BB	BB	BB	BB	BB	BB	BB	BB	BB	BB	BB	BB	BB	BB	BB	BB	BB	BB	BB	BB	BB	BB	BB	BB	BB	BB	BB	BB
1222	19-Mar	cross12HA	47	8H_7-28_47	1A_9-11_6	37218.089	1	160.119	7	8H	1A	H728.47	A911.6	199.138	10	63545.857	113.916	1	54710.646	BB	BB	BB	BB	BB	BB	BB	BB	BB	BB	BB	BB	BB	BB	BB	BB	BB	BB	BB	BB	BB	BB	BB	BB	BB	BB	BB	BB	BB	BB
1223	19-Mar	cross12HA	47	8H_7-28_47	1A_9-11_6	49028.017	0	192.626	8	8H	1A	H728.47	A911.6	199.138	10	63545.857	113.916	1	54710.646	BB	BB	BB	BB	BB	BB	BB	BB	BB	BB	BB	BB	BB	BB	BB	BB	BB	BB	BB	BB	BB	BB	BB	BB	BB	BB	BB	BB	BB	BB
1224	19-Mar	cross12HA	47	8H_7-28_47	1A_9-11_6	44523.737	1	185.967	6	8H	1A	H728.47	A911.6	199.138	10	63545.857	113.916	1	54710.646	BB	BB	BB	BB	BB	BB	BB	BB	BB	BB	BB	BB	BB	BB	BB	BB	BB	BB	BB	BB	BB	BB	BB	BB	BB	BB	BB	BB	BB	BB
1225	19-Mar	cross12HA	47	8H_7-28_47	1A_9-11_6	46461.414	1	201.673	9	8H	1A	H728.47	A911.6	199.138	10	63545.857	113.916	1	54710.646	BB	BB	BB	BB	BB	BB	BB	BB	BB	BB	BB	BB	BB	BB	BB	BB	BB	BB	BB	BB	BB	BB	BB	BB	BB	BB	BB	BB	BB	BB
1226	19-Mar	cross12HA	47	8H_7-28_47	1A_9-11_6	49126.188	0	140.477	9	8H	1A	H728.47	A911.6	199.138	10	63545.857	113.916	1	54710.646	BB	BB	BB	BB	BB	BB	BB	BB	BB	BB	BB	BB	BB	BB	BB	BB	BB	BB	BB	BB	BB	BB	BB	BB	BB	BB	BB	BB	BB	BB
1227	19-Mar	cross12HA	47	8H_7-28_47	1A_9-11_6	39695.561	1	173.744	7	8H	1A	H728.47	A911.6	199.138	10	63545.857	113.916	1	54710.646	BB	BB	BB	BB	BB	BB	BB	BB	BB	BB	BB	BB	BB	BB	BB	BB	BB	BB	BB	BB	BB	BB	BB	BB	BB	BB	BB	BB	BB	BB
1410	24-Mar	cross8FC	57	6F_9-26_29	3C_6-25_41	27607.335	1	127.423	6	6F	3C	F926.29	C625.41	78.82	6	55323.651	154.691	3	57771.641	BB	BB	BB	BB	BB	BB	BB	BB	BB	BB	BB	BB	BB	BB	BB	BB	BB	BB	BB	BB	BB	BB	BB	BB	BB	BB	BB	BB	BB	BB
1411	24-Mar	cross8FC	57	6F_9-26_29	3C_6-25_41	25294.071	1	133.198	4	6F	3C	F926.29	C625.41	78.82	6	55323.651	154.691	3	57771.641	BB	BB	BB	BB	BB	BB	BB	BB	BB	BB	BB	BB	BB	BB	BB	BB	BB	BB	BB	BB	BB	BB	BB	BB	BB	BB	BB	BB	BB	BB
1412	24-Mar	cross8FC	57	6F_9-26_29	3C_6-25_41	24365.523	1	197.044	10	6F	3C	F926.29	C625.41	78.82	6	55323.651	154.691	3	57771.641	BB	BB	BB	BB	BB	BB	BB	BB	BB	BB	BB	BB	BB	BB	BB	BB	BB	BB	BB	BB	BB	BB	BB	BB	BB	BB	BB	BB	BB	BB
1413	24-Mar	cross8FC	57	6F_9-26_29	3C_6-25_41	22430.106	1	141.6	9	6F	3C	F926.29	C625.41	78.82	6	55323.651	154.691	3	57771.641	BB	BB	BB	BB	BB	BB	BB	BB	BB	BB	BB	BB	BB	BB	BB	BB	BB	BB	BB	BB	BB	BB	BB	BB	BB	BB	BB	BB	BB	BB
1414	24-Mar	cross8FC	57	6F_9-26_29	3C_6-25_41	27514.568	1	210.847	10	6F	3C	F926.29	C625.41	78.82	6	55323.651	154.691	3	57771.641	BB	BB	BB	BB	BB	BB	BB	BB	BB	BB	BB	BB	BB	BB	BB	BB	BB	BB	BB	BB	BB	BB	BB	BB	BB	BB	BB	BB	BB	BB
1415	24-Mar	cross8FC	57	6F_9-26_29	3C_6-25_41	25606.863	1	159.97	8	6F	3C	F926.29	C625.41	78.82	6	55323.651	154.691	3	57771.641	BB	BB	BB	BB	BB	BB	BB	BB	BB	BB	BB	BB	BB	BB	BB	BB	BB	BB	BB	BB	BB	BB	BB	BB	BB	BB	BB	BB	BB	BB
1416	24-Mar	cross8FC	57	6F_9-26_29	3C_6-25_41	27441.161	1	112.082	6	6F	3C	F926.29	C625.41	78.82	6	55323.651	154.691	3	57771.641	BB	BB	BB	BB	BB	BB	BB	BB	BB	BB	BB	BB	BB	BB	BB	BB	BB	BB	BB	BB	BB	BB	BB	BB	BB	BB	BB	BB	BB	BB
1417	24-Mar	cross8FC	57	6F_9-26_29	3C_6-25_41	26018.514	1	112.049	1	6F	3C	F926.29	C625.41	78.82	6	55323.651	154.691	3	57771.641	BB	BB	BB	BB	BB	BB	BB	BB	BB	BB	BB	BB	BB	BB	BB	BB	BB	BB	BB	BB	BB	BB	BB	BB	BB	BB	BB	BB	BB	BB
1418	24-Mar	cross8FC	57	6F_9-26_29	3C_6-25_41	23697.389	1	131.765	9	6F	3C	F926.29	C625.41	78.82	6	55323.651	154.691	3	57771.641	BB	BB	BB	BB	BB	BB	BB	BB	BB	BB	BB	BB	BB	BB	BB	BB	BB	BB	BB	BB	BB	BB	BB	BB	BB	BB	BB	BB	BB	BB
1419	24-Mar	cross8FC	57	6F_9-26_29	3C_6-25_41	23631.352	1	110.829	5	6F	3C	F926.29	C625.41	78.82	6	55323.651	154.691	3	57771.641	BB	BB	BB	BB	BB	BB	BB	BB	BB	BB	BB	BB	BB	BB	BB	BB	BB	BB	BB	BB	BB	BB	BB	BB	BB	BB	BB	BB	BB	BB
1420	24-Mar	cross8FC	57	6F_9-26_29	3C_6-25_41	23739.154	1	110.124	3	6F	3C	F926.29	C625.41	78.82	6	55323.651	154.691	3	57771.641	BB	BB	BB	BB	BB	BB	BB	BB	BB	BB	BB	BB	BB	BB	BB	BB	BB	BB	BB	BB	BB	BB	BB	BB	BB	BB	BB	BB	BB	BB
1421	24-Mar	cross8FC	57	6F_9-26_29	3C_6-25_41	27992.846	1	NA	11	6F	3C	F926.29	C625.41	78.82	6	55323.651	154.691	3	57771.641	BB	BB	BB	BB	BB	BB	BB	BB	BB	BB	BB	BB	BB	BB	BB	BB	BB	BB	BB	BB	BB	BB	BB	BB	BB	BB	BB	BB	BB	BB
1422	24-Mar	cross8FC	57	6F_9-26_29	3C_6-25_41	22537.907	1	NA	0	6F	3C	F926.29	C625.41	78.82	6	55323.651	154.691	3	57771.641	BB	BB	BB	BB	BB	BB	BB	BB	BB	BB	BB	BB	BB	BB	BB	BB	BB	BB	BB	BB	BB	BB	BB	BB	BB	BB	BB	BB	BB	BB
1423	24-Mar	cross8FC	57	6F_9-26_29	3C_6-25_41	NA	0	156.885	8	6F	3C	F926.29	C625.41	78.82	6	55323.651	154.691	3	57771.641	BB	BB	BB	BB	BB	BB	BB	BB	BB	BB	BB	BB	BB	BB	BB	BB	BB	BB	BB	BB	BB	BB	BB	BB	BB	BB	BB	BB	BB	BB
1424	24-Mar	cross8FC	57	6F_9-26_29	3C_6-25_41	22576.92	1	87.783	3	6F	3C	F926.29	C625.41	78.82	6	55323.651	154.691	3	57771.641	BB	BB	BB	BB	BB	BB	BB	BB	BB	BB	BB	BB	BB	BB	BB	BB	BB	BB	BB	BB	BB	BB	BB	BB	BB	BB	BB	BB	BB	BB
1425	24-Mar	cross8FC	57	6F_9-26_29	3C_6-25_41	NA	1	139.387	5	6F	3C	F926.29	C625.41	78.82	6	55323.651	154.691	3	57771.641	BB	BB	BB	BB	BB	BB	BB	BB	BB	BB	BB	BB	BB	BB	BB	BB	BB	BB	BB	BB	BB	BB	BB	BB	BB	BB	BB	BB	BB	BB
1426	24-Mar	cross8FC	57	6F_9-26_29	3C_6-25_41	26874.245	1	136.056	13	6F	3C	F926.29	C625.41	78.82	6	55323.651	154.691	3	57771.641	BB	BB	BB	BB	BB	BB	BB	BB	BB	BB	BB	BB	BB	BB	BB	BB	BB	BB	BB	BB	BB	BB	BB	BB	BB	BB	BB	BB	BB	BB
1427	24-Mar	cross8FC	57	6F_9-26_29	3C_6-25_41	26763.986	1	166.395	10	6F	3C	F926.29	C625.41	78.82	6	55323.651	154.691	3	57771.641	BB	BB	BB	BB	BB	BB	BB	BB	BB	BB	BB	BB	BB	BB	BB	BB	BB	BB	BB	BB	BB	BB	BB	BB	BB	BB	BB	BB	BB	BB
1428	24-Mar	cross8FC	57	6F_9-26_29	3C_6-25_41	30286.947	1	186.475	13	6F	3C	F926.29	C625.41	78.82	6	55323.651	154.691	3	57771.641	BB	BB	BB	BB	BB	BB	BB	BB	BB	BB	BB	BB	BB	BB	BB	BB	BB	BB	BB	BB	BB	BB	BB	BB	BB	BB	BB	BB	BB	BB
1429	24-Mar	cross8FC	57	6F_9-26_29	3C_6-25_41	25350.38	1	140.982	10	6F	3C	F926.29	C625.41	78.82	6	55323.651	154.691	3	57771.641	BB	BB	BB	BB	BB	BB	BB	BB	BB	BB	BB	BB	BB	BB	BB	BB	BB	BB	BB	BB	BB	BB	BB	BB	BB	BB	BB	BB	BB	BB
1430	24-Mar	cross8FC	57	6F_9-26_29	3C_6-25_41	28258.96	1	NA	1	6F	3C	F926.29	C625.41	78.82	6	55323.651	154.691	3	57771.641	BB	BB	BB	BB	BB	BB	BB	BB	BB	BB	BB	BB	BB	BB	BB	BB	BB	BB	BB	BB	BB	BB	BB	BB	BB	BB	BB	BB	BB	BB
1431	24-Mar	cross8FC	57	6F_9-26_29	3C_6-25_41	29492.635	1	160.321	11	6F	3C	F926.29	C625.41	78.82	6	55323.651	154.691	3	57771.641	BB	BB	BB	BB	BB	BB	BB	BB	BB	BB	BB	BB	BB	BB	BB	BB	BB	BB	BB	BB	BB	BB	BB	BB	BB	BB	BB	BB	BB	BB
1432	24-Mar	cross8FC	57	6F_9-26_29	3C_6-25_41	25610.794	1	144.594	7	6F	3C	F926.29	C625.41	78.82	6	55323.651	154.691	3	57771.641	BB	BB	BB	BB	BB	BB	BB	BB	BB	BB	BB	BB	BB	BB	BB	BB	BB	BB	BB	BB	BB	BB	BB	BB	BB	BB	BB	BB	BB	BB
1433	24-Mar	cross8FC	57	6F_9-26_29	3C_6-25_41	26414.343	1	128.276	6	6F	3C	F926.29	C625.41	78.82	6	55323.651	154.691	3	57771.641	BB	BB	BB	BB	BB	BB	BB	BB	BB	BB	BB	BB	BB	BB	BB	BB	BB	BB	BB	BB	BB	BB	BB	BB	BB	BB	BB	BB	BB	BB
1434	24-Mar	cross8FC	57	6F_9-26_29	3C_6-25_41	22486.807	1	NA	1	6F	3C	F926.29	C625.41	78.82	6	55323.651	154.691	3	57771.641	BB	BB	BB	BB	BB	BB	BB	BB	BB	BB	BB	BB	BB	BB	BB	BB	BB	BB	BB	BB	BB	BB	BB	BB	BB	BB	BB	BB	BB	BB
1435	24-Mar	cross8FC	57	6F_9-26_29	3C_6-25_41	25436.071	1	149.476	7	6F	3C	F926.29	C625.41	78.82	6	55323.651	154.691	3	57771.641	BB	BB	BB	BB	BB	BB	BB	BB	BB	BB	BB	BB	BB	BB	BB	BB	BB	BB	BB	BB	BB	BB	BB	BB	BB	BB	BB	BB	BB	BB
1436	24-Mar	cross8FC	57	6F_9-26_29	3C_6-25_41	24315.013	1	NA	0	6F	3C	F926.29	C625.41	78.82	6	55323.651	154.691	3	57771.641	BB	BB	BB	BB	BB	BB	BB	BB	BB	BB	BB	BB	BB	BB	BB	BB	BB	BB	BB	BB	BB	BB	BB	BB	BB	BB	BB	BB	BB	BB
1437	24-Mar	cross8FC	57	6F_9-26_29	3C_6-25_41	24101.178	1	108.884	11	6F	3C	F926.29	C625.41	78.82	6	55323.651	154.691	3	57771.641	BB	BB	BB	BB	BB	BB	BB	BB	BB	BB	BB	BB	BB	BB	BB	BB	BB	BB	BB	BB	BB	BB	BB	BB	BB	BB	BB	BB	BB	BB
1438	24-Mar	cross8FC	57	6F_9-26_29	3C_6-25_41	25136.644	1	115.374	3	6F	3C	F926.29	C625.41	78.82	6	55323.651	154.691	3	57771.641	BB	BB	BB	BB	BB	BB	BB	BB	BB	BB	BB	BB	BB	BB	BB	BB	BB	BB	BB	BB	BB	BB	BB	BB	BB	BB	BB	BB	BB	BB
1439	24-Mar	cross8FC	57	6F_9-26_29	3C_6-25_41	23056.279	1	100.608	2	6F	3C	F926.29	C625.41	78.82	6	55323.651	154.691	3	57771.641	BB	BB	BB	BB	BB	BB	BB	BB	BB	BB	BB	BB	BB	BB	BB	BB	BB	BB	BB	BB	BB	BB	BB	BB	BB	BB	BB	BB	BB	BB
1440	24-Mar	cross8FC	57	6F_9-26_29	3C_6-25_41	18026.356	1	NA	1	6F	3C	F926.29	C625.41	78.82	6	55323.651	154.691	3	57771.641	BB	BB	BB	BB	BB	BB	BB	BB	BB	BB	BB	BB	BB	BB	BB	BB	BB	BB	BB	BB	BB	BB	BB	BB	BB	BB	BB	BB	BB	BB
1441	24-Mar	cross8FC	57	6F_9-26_29	3C_6-25_41	25468.008	1	NA	0	6F	3C	F926.29	C625.41	78.82	6	55323.651	154.691	3	57771.641	BB	BB	BB	BB	BB	BB	BB	BB	BB	BB	BB	BB	BB	BB	BB	BB	BB	BB	BB	BB	BB	BB	BB	BB	BB	BB	BB	BB	BB	BB
1442	24-Mar	cross8FC	57	6F_9-26_29	3C_6-25_41	26242.667	1	180.742	13	6F	3C	F926.29	C625.41	78.82	6	55323.651	154.691	3	57771.641	BB	BB	BB	BB	BB	BB	BB	BB	BB	BB	BB	BB	BB	BB	BB	BB	BB	BB	BB	BB	BB	BB	BB	BB	BB	BB	BB	BB	BB	BB
1443	24-Mar	cross8FC	57	6F_9-26_29	3C_6-25_41	22078.596	1	154.626	3	6F	3C	F926.29	C625.41	78.82	6	55323.651	154.691	3	57771.641	BB	BB	BB	BB	BB	BB	BB	BB	BB	BB	BB	BB	BB	BB	BB	BB	BB	BB	BB	BB	BB	BB	BB	BB	BB	BB	BB	BB	BB	BB
1444	24-Mar	cross8FC	57	6F_9-26_29	3C_6-25_41	25360.305	1	212.745	13	6F	3C	F926.29	C625.41	78.82	6	55323.651	154.691	3	57771.641	BB	BB	BB	BB	BB	BB	BB	BB	BB	BB	BB	BB	BB	BB	BB	BB	BB	BB	BB	BB	BB	BB	BB	BB	BB	BB	BB	BB	BB	BB
1445	24-Mar	cross8FC	57	6F_9-26_29	3C_6-25_41	21283.105	1	118.601	6	6F	3C	F926.29	C625.41	78.82	6	55323.651	154.691	3	57771.641	BB	BB	BB	BB	BB	BB	BB	BB	BB	BB	BB	BB	BB	BB	BB	BB	BB	BB	BB	BB	BB	BB	BB	BB	BB	BB	BB	BB	BB	BB
1446	24-Mar	cross8FC	57	6F_9-26_29	3C_6-25_41	22822.889	1	NA	0	6F	3C	F926.29	C625.41	78.82	6	55323.651	154.691	3	57771.641	BB	BB	BB	BB	BB	BB	BB	BB	BB	BB	BB	BB	BB	BB	BB	BB	BB	BB	BB	BB	BB	BB	BB	BB	BB	BB	BB	BB	BB	BB
1447	24-Mar	cross8FC	57	6F_9-26_29	3C_6-25_41	24488.95	1	128.021	4	6F	3C	F926.29	C625.41	78.82	6	55323.651	154.691	3	57771.641	BB	BB	BB	BB	BB	BB	BB	BB	BB	BB	BB	BB	BB	BB	BB	BB	BB	BB	BB	BB	BB	BB	BB	BB	BB	BB	BB	BB	BB	BB
1448	24-Mar	cross8FC	57	6F_9-26_29	3C_6-25_41	27098.495	1	146.771	4	6F	3C	F926.29	C625.41	78.82	6	55323.651	154.691	3	57771.641	BB	BB	BB	BB	BB	BB	BB	BB	BB	BB	BB	BB	BB	BB	BB	BB	BB	BB	BB	BB	BB	BB	BB	BB	BB	BB	BB	BB	BB	BB
1449	24-Mar	cross8FC	57	6F_9-26_29	3C_6-25_41	22694.844	1	109.546	6	6F	3C	F926.29	C625.41	78.82	6	55323.651	154.691	3	57771.641	BB	BB	BB	BB	BB	BB	BB	BB	BB	BB	BB	BB	BB	BB	BB	BB	BB	BB	BB	BB	BB	BB	BB	BB	BB	BB	BB	BB	BB	BB
1450	24-Mar	cross8FC	57	6F_9-26_29	3C_6-25_41	24722.045	1	126.219	11	6F	3C	F926.29	C625.41	78.82	6	55323.651	154.691	3	57771.641	BB	BB	BB	BB	BB	BB	BB	BB	BB	BB	BB	BB	BB	BB	BB	BB	BB	BB	BB	BB	BB	BB	BB	BB	BB	BB	BB	BB	BB	BB
1451	24-Mar	cross8FC	57	6F_9-26_29	3C_6-25_41	28263.971	1	182.451	17	6F	3C	F926.29	C625.41	78.82	6	55323.651	154.691	3	57771.641	BB	BB	BB	BB	BB	BB	BB	BB	BB	BB	BB	BB	BB	BB	BB	BB	BB	BB	BB	BB	BB	BB	BB	BB	BB	BB	BB	BB	BB	BB
1452	24-Mar	cross8FC	57	6F_9-26_29	3C_6-25_41	23819.243	1	NA	10	6F	3C	F926.29	C625.41	78.82	6	55323.651	154.691	3	57771.641	BB	BB	BB	BB	BB	BB	BB	BB	BB	BB	BB	BB	BB	BB	BB	BB	BB	BB	BB	BB	BB	BB	BB	BB	BB	BB	BB	BB	BB	BB
1453	24-Mar	cross8FC	57	6F_9-26_29	3C_6-25_41	25874.647	1	141.219	4	6F	3C	F926.29	C625.41	78.82	6	55323.651	154.691	3	57771.641	BB	BB	BB	BB	BB	BB	BB	BB	BB	BB	BB	BB	BB	BB	BB	BB	BB	BB	BB	BB	BB	BB	BB	BB	BB	BB	BB	BB	BB	BB
1454	24-Mar	cross8FC	57	6F_9-26_29	3C_6-25_41	21983.962	1	NA	7	6F	3C	F926.29	C625.41	78.82	6	55323.651	154.691	3	57771.641	BB	BB	BB	BB	BB	BB	BB	BB	BB	BB	BB	BB	BB	BB	BB	BB	BB	BB	BB	BB	BB	BB	BB	BB	BB	BB	BB	BB	BB	BB
1455	24-Mar	cross8FC	57	6F_9-26_29	3C_6-25_41	24627.411	1	161.58	9	6F	3C	F926.29	C625.41	78.82	6	55323.651	154.691	3	57771.641	BB	BB	BB	BB	BB	BB	BB	BB	BB	BB	BB	BB	BB	BB	BB	BB	BB	BB	BB	BB	BB	BB	BB	BB	BB	BB	BB	BB	BB	BB
1456	24-Mar	cross8FC	57	6F_9-26_29	3C_6-25_41	25386.936	1	155.964	7	6F	3C	F926.29	C625.41	78.82	6	55323.651	154.691	3	57771.641	BB	BB	BB	BB	BB	BB	BB	BB	BB	BB	BB	BB	BB	BB	BB	BB	BB	BB	BB	BB	BB	BB	BB	BB	BB	BB	BB	BB	BB	BB
1457	24-Mar	cross8FC	57	6F_9-26_29	3C_6-25_41	25443.146	1	141.423	12	6F	3C	F926.29	C625.41	78.82	6	55323.651	154.691	3	57771.641	BB	BB	BB	BB	BB	BB	BB	BB	BB	BB	BB	BB	BB	BB	BB	BB	BB	BB	BB	BB	BB	BB	BB	BB	BB	BB	BB	BB	BB	BB
1458	24-Mar	cross8FC	57	6F_9-26_29	3C_6-25_41	23210.169	1	151.313	3	6F	3C	F926.29	C625.41	78.82	6	55323.651	154.691	3	57771.641	BB	BB	BB	BB	BB	BB	BB	BB	BB	BB	BB	BB	BB	BB	BB	BB	BB	BB	BB	BB	BB	BB	BB	BB	BB	BB	BB	BB	BB	BB
1459	24-Mar	cross8FC	57	6F_9-26_29	3C_6-25_41	25910.811	1	182.641	12	6F	3C	F926.29	C625.41	78.82	6	55323.651	154.691	3	57771.641	BB	BB	BB	BB	BB	BB	BB	BB	BB	BB	BB	BB	BB	BB	BB	BB	BB	BB	BB	BB	BB	BB	BB	BB	BB	BB	BB	BB	BB	BB
1460	24-Mar	cross8FC	57	6F_9-26_29	3C_6-25_41	26094.378	1	137.408	13	6F	3C	F926.29	C625.41	78.82	6	55323.651	154.691	3	57771.641	BB	BB	BB	BB	BB	BB	BB	BB	BB	BB	BB	BB	BB	BB	BB	BB	BB	BB	BB	BB	BB	BB	BB	BB	BB	BB	BB	BB	BB	BB
1461	24-Mar	cross8FC	57	6F_9-26_29	3C_6-25_41	26507.306	1	65.071	1	6F	3C	F926.29	C625.41	78.82	6	55323.651	154.691	3	57771.641	BB	BB	BB	BB	BB	BB	BB	BB	BB	BB	BB	BB	BB	BB	BB	BB	BB	BB	BB	BB	BB	BB	BB	BB	BB	BB	BB	BB	BB	BB
1462	24-Mar	cross8FC	57	6F_9-26_29	3C_6-25_41	27012.706	1	129.622	5	6F	3C	F926.29	C625.41	78.82	6	55323.651	154.691	3	57771.641	BB	BB	BB	BB	BB	BB	BB	BB	BB	BB	BB	BB	BB	BB	BB	BB	BB	BB	BB	BB	BB	BB	BB	BB	BB	BB	BB	BB	BB	BB
1463	24-Mar	cross8FC	57	6F_9-26_29	3C_6-25_41	26638.201	1	140.912	7	6F	3C	F926.29	C625.41	78.82	6	55323.651	154.691	3	57771.641	BB	BB	BB	BB	BB	BB	BB	BB	BB	BB	BB	BB	BB	BB	BB	BB	BB	BB	BB	BB	BB	BB	BB	BB	BB	BB	BB	BB	BB	BB
1464	24-Mar	cross8FC	57	6F_9-26_29	3C_6-25_41	25148.338	1	105.62	8	6F	3C	F926.29	C625.41	78.82	6	55323.651	154.691	3	57771.641	BB	BB	BB	BB	BB	BB	BB	BB	BB	BB	BB	BB	BB	BB	BB	BB	BB	BB	BB	BB	BB	BB	BB	BB	BB	BB	BB	BB	BB	BB
1465	24-Mar	cross8FC	57	6F_9-26_29	3C_6-25_41	23109.344	1	NA	7	6F	3C	F926.29	C625.41	78.82	6	55323.651	154.691	3	57771.641	BB	BB	BB	BB	BB	BB	BB	BB	BB	BB	BB	BB	BB	BB	BB	BB	BB	BB	BB	BB	BB	BB	BB	BB	BB	BB	BB	BB	BB	BB
2962	21-Apr	cross18	4	3C_7-3_16	3C_6-10_29	22636.472	1	203.44	2	3C	3C	C73.16	C610.29	222.206	7	54670.355	237.223	11	54314.816	BB	BB	BB	BB	BB	BB	BB	BB	BB	BB	BB	BB	BB	BB	BB	BB	BB	BB	BB	BB	BB	BB	BB	BB	BB	BB	BB	BB	BB	BB
2963	21-Apr	cross18	4	3C_7-3_16	3C_6-10_29	26792.288	1	209.259	4	3C	3C	C73.16	C610.29	222.206	7	54670.355	237.223	11	54314.816	BB	BB	BB	BB	BB	BB	BB	BB	BB	BB	BB	BB	BB	BB	BB	BB	BB	BB	BB	BB	BB	BB	BB	BB	BB	BB	BB	BB	BB	BB
2964	21-Apr	cross18	4	3C_7-3_16	3C_6-10_29	22467.252	1	NA	0	3C	3C	C73.16	C610.29	222.206	7	54670.355	237.223	11	54314.816	BB	BB	BB	BB	BB	BB	BB	BB	BB	BB	BB	BB	BB	BB	BB	BB	BB	BB	BB	BB	BB	BB	BB	BB	BB	BB	BB	BB	BB	BB
2965	21-Apr	cross18	4	3C_7-3_16	3C_6-10_29	24351.274	0	59.873	2	3C	3C	C73.16	C610.29	222.206	7	54670.355	237.223	11	54314.816	BB	BB	BB	BB	BB	BB	BB	BB	BB	BB	BB	BB	BB	BB	BB	BB	BB	BB	BB	BB	BB	BB	BB	BB	BB	BB	BB	BB	BB	BB
3735	23-Apr	cross12A	35	1A_5-26_8	1A_9-11_23	37121.687	1	95.489	3	1A	1A	A526.8	A911.23	171.536	2	46060.672	102.83	3	61216.38	BB	BB	BB	BB	BB	BB	BB	BB	BB	BB	BB	BB	BB	BB	BB	BB	BB	BB	BB	BB	BB	BB	BB	BB	BB	BB	BB	BB	BB	BB
3736	23-Apr	cross12A	35	1A_5-26_8	1A_9-11_23	27431.826	0	74.513	1	1A	1A	A526.8	A911.23	171.536	2	46060.672	102.83	3	61216.38	BB	BB	BB	BB	BB	BB	BB	BB	BB	BB	BB	BB	BB	BB	BB	BB	BB	BB	BB	BB	BB	BB	BB	BB	BB	BB	BB	BB	BB	BB
3737	23-Apr	cross12A	35	1A_5-26_8	1A_9-11_23	36251.904	1	NA	2	1A	1A	A526.8	A911.23	171.536	2	46060.672	102.83	3	61216.38	BB	BB	BB	BB	BB	BB	BB	BB	BB	BB	BB	BB	BB	BB	BB	BB	BB	BB	BB	BB	BB	BB	BB	BB	BB	BB	BB	BB	BB	BB
3738	23-Apr	cross12A	35	1A_5-26_8	1A_9-11_23	35799.57	1	NA	0	1A	1A	A526.8	A911.23	171.536	2	46060.672	102.83	3	61216.38	BB	BB	BB	BB	BB	BB	BB	BB	BB	BB	BB	BB	BB	BB	BB	BB	BB	BB	BB	BB	BB	BB	BB	BB	BB	BB	BB	BB	BB	BB
3739	23-Apr	cross12A	35	1A_5-26_8	1A_9-11_23	31148.181	0	101.77	2	1A	1A	A526.8	A911.23	171.536	2	46060.672	102.83	3	61216.38	BB	BB	BB	BB	BB	BB	BB	BB	BB	BB	BB	BB	BB	BB	BB	BB	BB	BB	BB	BB	BB	BB	BB	BB	BB	BB	BB	BB	BB	BB
3740	23-Apr	cross12A	35	1A_5-26_8	1A_9-11_23	33864.84	0	NA	0	1A	1A	A526.8	A911.23	171.536	2	46060.672	102.83	3	61216.38	BB	BB	BB	BB	BB	BB	BB	BB	BB	BB	BB	BB	BB	BB	BB	BB	BB	BB	BB	BB	BB	BB	BB	BB	BB	BB	BB	BB	BB	BB
3741	23-Apr	cross12A	35	1A_5-26_8	1A_9-11_23	32472.558	0	147.039	2	1A	1A	A526.8	A911.23	171.536	2	46060.672	102.83	3	61216.38	BB	BB	BB	BB	BB	BB	BB	BB	BB	BB	BB	BB	BB	BB	BB	BB	BB	BB	BB	BB	BB	BB	BB	BB	BB	BB	BB	BB	BB	BB
3742	23-Apr	cross12A	35	1A_5-26_8	1A_9-11_23	36107.939	0	77.675	1	1A	1A	A526.8	A911.23	171.536	2	46060.672	102.83	3	61216.38	BB	BB	BB	BB	BB	BB	BB	BB	BB	BB	BB	BB	BB	BB	BB	BB	BB	BB	BB	BB	BB	BB	BB	BB	BB	BB	BB	BB	BB	BB
3743	23-Apr	cross12A	35	1A_5-26_8	1A_9-11_23	35377.011	0	165.105	4	1A	1A	A526.8	A911.23	171.536	2	46060.672	102.83	3	61216.38	BB	BB	BB	BB	BB	BB	BB	BB	BB	BB	BB	BB	BB	BB	BB	BB	BB	BB	BB	BB	BB	BB	BB	BB	BB	BB	BB	BB	BB	BB
3744	23-Apr	cross12A	35	1A_5-26_8	1A_9-11_23	37418.657	1	147.551	3	1A	1A	A526.8	A911.23	171.536	2	46060.672	102.83	3	61216.38	BB	BB	BB	BB	BB	BB	BB	BB	BB	BB	BB	BB	BB	BB	BB	BB	BB	BB	BB	BB	BB	BB	BB	BB	BB	BB	BB	BB	BB	BB
3745	23-Apr	cross12A	35	1A_5-26_8	1A_9-11_23	32432.071	1	NA	0	1A	1A	A526.8	A911.23	171.536	2	46060.672	102.83	3	61216.38	BB	BB	BB	BB	BB	BB	BB	BB	BB	BB	BB	BB	BB	BB	BB	BB	BB	BB	BB	BB	BB	BB	BB	BB	BB	BB	BB	BB	BB	BB
3746	23-Apr	cross12A	35	1A_5-26_8	1A_9-11_23	31096.982	0	NA	0	1A	1A	A526.8	A911.23	171.536	2	46060.672	102.83	3	61216.38	BB	BB	BB	BB	BB	BB	BB	BB	BB	BB	BB	BB	BB	BB	BB	BB	BB	BB	BB	BB	BB	BB	BB	BB	BB	BB	BB	BB	BB	BB
3747	23-Apr	cross12A	35	1A_5-26_8	1A_9-11_23	36530.4	1	182.514	4	1A	1A	A526.8	A911.23	171.536	2	46060.672	102.83	3	61216.38	BB	BB	BB	BB	BB	BB	BB	BB	BB	BB	BB	BB	BB	BB	BB	BB	BB	BB	BB	BB	BB	BB	BB	BB	BB	BB	BB	BB	BB	BB
3748	23-Apr	cross12A	35	1A_5-26_8	1A_9-11_23	31346.881	1	117.87	4	1A	1A	A526.8	A911.23	171.536	2	46060.672	102.83	3	61216.38	BB	BB	BB	BB	BB	BB	BB	BB	BB	BB	BB	BB	BB	BB	BB	BB	BB	BB	BB	BB	BB	BB	BB	BB	BB	BB	BB	BB	BB	BB
3749	23-Apr	cross12A	35	1A_5-26_8	1A_9-11_23	31870.461	1	105.899	4	1A	1A	A526.8	A911.23	171.536	2	46060.672	102.83	3	61216.38	BB	BB	BB	BB	BB	BB	BB	BB	BB	BB	BB	BB	BB	BB	BB	BB	BB	BB	BB	BB	BB	BB	BB	BB	BB	BB	BB	BB	BB	BB
3750	23-Apr	cross12A	35	1A_5-26_8	1A_9-11_23	31493.303	0	NA	0	1A	1A	A526.8	A911.23	171.536	2	46060.672	102.83	3	61216.38	BB	BB	BB	BB	BB	BB	BB	BB	BB	BB	BB	BB	BB	BB	BB	BB	BB	BB	BB	BB	BB	BB	BB	BB	BB	BB	BB	BB	BB	BB
3751	23-Apr	cross12A	35	1A_5-26_8	1A_9-11_23	32038.6	1	155.923	2	1A	1A	A526.8	A911.23	171.536	2	46060.672	102.83	3	61216.38	BB	BB	BB	BB	BB	BB	BB	BB	BB	BB	BB	BB	BB	BB	BB	BB	BB	BB	BB	BB	BB	BB	BB	BB	BB	BB	BB	BB	BB	BB
3752	23-Apr	cross12A	35	1A_5-26_8	1A_9-11_23	34129.283	0	NA	0	1A	1A	A526.8	A911.23	171.536	2	46060.672	102.83	3	61216.38	BB	BB	BB	BB	BB	BB	BB	BB	BB	BB	BB	BB	BB	BB	BB	BB	BB	BB	BB	BB	BB	BB	BB	BB	BB	BB	BB	BB	BB	BB
3753	23-Apr	cross12A	35	1A_5-26_8	1A_9-11_23	35358.438	1	79.045	1	1A	1A	A526.8	A911.23	171.536	2	46060.672	102.83	3	61216.38	BB	BB	BB	BB	BB	BB	BB	BB	BB	BB	BB	BB	BB	BB	BB	BB	BB	BB	BB	BB	BB	BB	BB	BB	BB	BB	BB	BB	BB	BB
3754	23-Apr	cross12A	35	1A_5-26_8	1A_9-11_23	37367.066	1	NA	0	1A	1A	A526.8	A911.23	171.536	2	46060.672	102.83	3	61216.38	BB	BB	BB	BB	BB	BB	BB	BB	BB	BB	BB	BB	BB	BB	BB	BB	BB	BB	BB	BB	BB	BB	BB	BB	BB	BB	BB	BB	BB	BB
3755	23-Apr	cross12A	35	1A_5-26_8	1A_9-11_23	29479.27	1	165.066	1	1A	1A	A526.8	A911.23	171.536	2	46060.672	102.83	3	61216.38	BB	BB	BB	BB	BB	BB	BB	BB	BB	BB	BB	BB	BB	BB	BB	BB	BB	BB	BB	BB	BB	BB	BB	BB	BB	BB	BB	BB	BB	BB
3756	23-Apr	cross12A	35	1A_5-26_8	1A_9-11_23	31756.665	1	161.076	2	1A	1A	A526.8	A911.23	171.536	2	46060.672	102.83	3	61216.38	BB	BB	BB	BB	BB	BB	BB	BB	BB	BB	BB	BB	BB	BB	BB	BB	BB	BB	BB	BB	BB	BB	BB	BB	BB	BB	BB	BB	BB	BB
3757	23-Apr	cross12A	35	1A_5-26_8	1A_9-11_23	35440.788	1	73.378	1	1A	1A	A526.8	A911.23	171.536	2	46060.672	102.83	3	61216.38	BB	BB	BB	BB	BB	BB	BB	BB	BB	BB	BB	BB	BB	BB	BB	BB	BB	BB	BB	BB	BB	BB	BB	BB	BB	BB	BB	BB	BB	BB
3758	23-Apr	cross12A	35	1A_5-26_8	1A_9-11_23	35285.62	1	160.163	6	1A	1A	A526.8	A911.23	171.536	2	46060.672	102.83	3	61216.38	BB	BB	BB	BB	BB	BB	BB	BB	BB	BB	BB	BB	BB	BB	BB	BB	BB	BB	BB	BB	BB	BB	BB	BB	BB	BB	BB	BB	BB	BB
3759	23-Apr	cross12A	35	1A_5-26_8	1A_9-11_23	31631.372	0	176.27	4	1A	1A	A526.8	A911.23	171.536	2	46060.672	102.83	3	61216.38	BB	BB	BB	BB	BB	BB	BB	BB	BB	BB	BB	BB	BB	BB	BB	BB	BB	BB	BB	BB	BB	BB	BB	BB	BB	BB	BB	BB	BB	BB
3760	23-Apr	cross12A	35	1A_5-26_8	1A_9-11_23	32473.344	0	144.436	2	1A	1A	A526.8	A911.23	171.536	2	46060.672	102.83	3	61216.38	BB	BB	BB	BB	BB	BB	BB	BB	BB	BB	BB	BB	BB	BB	BB	BB	BB	BB	BB	BB	BB	BB	BB	BB	BB	BB	BB	BB	BB	BB
3761	23-Apr	cross12A	35	1A_5-26_8	1A_9-11_23	30047.857	0	129.818	6	1A	1A	A526.8	A911.23	171.536	2	46060.672	102.83	3	61216.38	BB	BB	BB	BB	BB	BB	BB	BB	BB	BB	BB	BB	BB	BB	BB	BB	BB	BB	BB	BB	BB	BB	BB	BB	BB	BB	BB	BB	BB	BB
3762	23-Apr	cross12A	35	1A_5-26_8	1A_9-11_23	32190.132	1	142.754	2	1A	1A	A526.8	A911.23	171.536	2	46060.672	102.83	3	61216.38	BB	BB	BB	BB	BB	BB	BB	BB	BB	BB	BB	BB	BB	BB	BB	BB	BB	BB	BB	BB	BB	BB	BB	BB	BB	BB	BB	BB	BB	BB
3763	23-Apr	cross12A	35	1A_5-26_8	1A_9-11_23	27908.039	0	NA	0	1A	1A	A526.8	A911.23	171.536	2	46060.672	102.83	3	61216.38	BB	BB	BB	BB	BB	BB	BB	BB	BB	BB	BB	BB	BB	BB	BB	BB	BB	BB	BB	BB	BB	BB	BB	BB	BB	BB	BB	BB	BB	BB
3764	23-Apr	cross12A	35	1A_5-26_8	1A_9-11_23	41772.388	1	50.051	4	1A	1A	A526.8	A911.23	171.536	2	46060.672	102.83	3	61216.38	BB	BB	BB	BB	BB	BB	BB	BB	BB	BB	BB	BB	BB	BB	BB	BB	BB	BB	BB	BB	BB	BB	BB	BB	BB	BB	BB	BB	BB	BB
3765	23-Apr	cross12A	35	1A_5-26_8	1A_9-11_23	35616.1	1	NA	0	1A	1A	A526.8	A911.23	171.536	2	46060.672	102.83	3	61216.38	BB	BB	BB	BB	BB	BB	BB	BB	BB	BB	BB	BB	BB	BB	BB	BB	BB	BB	BB	BB	BB	BB	BB	BB	BB	BB	BB	BB	BB	BB
3766	23-Apr	cross12A	35	1A_5-26_8	1A_9-11_23	33541.141	0	216.079	1	1A	1A	A526.8	A911.23	171.536	2	46060.672	102.83	3	61216.38	BB	BB	BB	BB	BB	BB	BB	BB	BB	BB	BB	BB	BB	BB	BB	BB	BB	BB	BB	BB	BB	BB	BB	BB	BB	BB	BB	BB	BB	BB
3767	23-Apr	cross12A	35	1A_5-26_8	1A_9-11_23	27894.282	1	157.832	2	1A	1A	A526.8	A911.23	171.536	2	46060.672	102.83	3	61216.38	BB	BB	BB	BB	BB	BB	BB	BB	BB	BB	BB	BB	BB	BB	BB	BB	BB	BB	BB	BB	BB	BB	BB	BB	BB	BB	BB	BB	BB	BB
3768	23-Apr	cross12A	35	1A_5-26_8	1A_9-11_23	39417.557	1	242.371	4	1A	1A	A526.8	A911.23	171.536	2	46060.672	102.83	3	61216.38	BB	BB	BB	BB	BB	BB	BB	BB	BB	BB	BB	BB	BB	BB	BB	BB	BB	BB	BB	BB	BB	BB	BB	BB	BB	BB	BB	BB	BB	BB
3769	23-Apr	cross12A	35	1A_5-26_8	1A_9-11_23	33792.809	0	NA	0	1A	1A	A526.8	A911.23	171.536	2	46060.672	102.83	3	61216.38	BB	BB	BB	BB	BB	BB	BB	BB	BB	BB	BB	BB	BB	BB	BB	BB	BB	BB	BB	BB	BB	BB	BB	BB	BB	BB	BB	BB	BB	BB
3825	24-Apr	cross4AC	20	1A_6-25_5	3C_6-2_27	44963.296	1	214.03	7	1A	3C	A625.5	C62.27	169.968	16	44330.343	116.097	2	31089.219	BB	BB	BB	BB	BB	BB	BB	BB	BB	BB	BB	BB	BB	BB	BB	BB	BB	BB	BB	BB	BB	BB	BB	BB	BB	BB	BB	BB	BB	BB
3826	24-Apr	cross4AC	20	1A_6-25_5	3C_6-2_27	30503.336	1	85.462	2	1A	3C	A625.5	C62.27	169.968	16	44330.343	116.097	2	31089.219	BB	BB	BB	BB	BB	BB	BB	BB	BB	BB	BB	BB	BB	BB	BB	BB	BB	BB	BB	BB	BB	BB	BB	BB	BB	BB	BB	BB	BB	BB
3827	24-Apr	cross4AC	20	1A_6-25_5	3C_6-2_27	26109.02	1	200.566	10	1A	3C	A625.5	C62.27	169.968	16	44330.343	116.097	2	31089.219	BB	BB	BB	BB	BB	BB	BB	BB	BB	BB	BB	BB	BB	BB	BB	BB	BB	BB	BB	BB	BB	BB	BB	BB	BB	BB	BB	BB	BB	BB
3828	24-Apr	cross4AC	20	1A_6-25_5	3C_6-2_27	34727.744	1	NA	0	1A	3C	A625.5	C62.27	169.968	16	44330.343	116.097	2	31089.219	BB	BB	BB	BB	BB	BB	BB	BB	BB	BB	BB	BB	BB	BB	BB	BB	BB	BB	BB	BB	BB	BB	BB	BB	BB	BB	BB	BB	BB	BB
3829	24-Apr	cross4AC	20	1A_6-25_5	3C_6-2_27	26223.602	0	NA	0	1A	3C	A625.5	C62.27	169.968	16	44330.343	116.097	2	31089.219	BB	BB	BB	BB	BB	BB	BB	BB	BB	BB	BB	BB	BB	BB	BB	BB	BB	BB	BB	BB	BB	BB	BB	BB	BB	BB	BB	BB	BB	BB
3830	24-Apr	cross4AC	20	1A_6-25_5	3C_6-2_27	NA	1	189.272	4	1A	3C	A625.5	C62.27	169.968	16	44330.343	116.097	2	31089.219	BB	BB	BB	BB	BB	BB	BB	BB	BB	BB	BB	BB	BB	BB	BB	BB	BB	BB	BB	BB	BB	BB	BB	BB	BB	BB	BB	BB	BB	BB
3831	24-Apr	cross4AC	20	1A_6-25_5	3C_6-2_27	33233.459	1	183.551	2	1A	3C	A625.5	C62.27	169.968	16	44330.343	116.097	2	31089.219	BB	BB	BB	BB	BB	BB	BB	BB	BB	BB	BB	BB	BB	BB	BB	BB	BB	BB	BB	BB	BB	BB	BB	BB	BB	BB	BB	BB	BB	BB
3832	24-Apr	cross4AC	20	1A_6-25_5	3C_6-2_27	43828.579	1	149.288	4	1A	3C	A625.5	C62.27	169.968	16	44330.343	116.097	2	31089.219	BB	BB	BB	BB	BB	BB	BB	BB	BB	BB	BB	BB	BB	BB	BB	BB	BB	BB	BB	BB	BB	BB	BB	BB	BB	BB	BB	BB	BB	BB
3833	24-Apr	cross4AC	20	1A_6-25_5	3C_6-2_27	40150.942	1	148.298	5	1A	3C	A625.5	C62.27	169.968	16	44330.343	116.097	2	31089.219	BB	BB	BB	BB	BB	BB	BB	BB	BB	BB	BB	BB	BB	BB	BB	BB	BB	BB	BB	BB	BB	BB	BB	BB	BB	BB	BB	BB	BB	BB
3834	24-Apr	cross4AC	20	1A_6-25_5	3C_6-2_27	35372.392	1	236.102	10	1A	3C	A625.5	C62.27	169.968	16	44330.343	116.097	2	31089.219	BB	BB	BB	BB	BB	BB	BB	BB	BB	BB	BB	BB	BB	BB	BB	BB	BB	BB	BB	BB	BB	BB	BB	BB	BB	BB	BB	BB	BB	BB
3835	24-Apr	cross4AC	20	1A_6-25_5	3C_6-2_27	39770.737	1	217.535	4	1A	3C	A625.5	C62.27	169.968	16	44330.343	116.097	2	31089.219	BB	BB	BB	BB	BB	BB	BB	BB	BB	BB	BB	BB	BB	BB	BB	BB	BB	BB	BB	BB	BB	BB	BB	BB	BB	BB	BB	BB	BB	BB
3836	24-Apr	cross4AC	20	1A_6-25_5	3C_6-2_27	38750.405	1	219.678	10	1A	3C	A625.5	C62.27	169.968	16	44330.343	116.097	2	31089.219	BB	BB	BB	BB	BB	BB	BB	BB	BB	BB	BB	BB	BB	BB	BB	BB	BB	BB	BB	BB	BB	BB	BB	BB	BB	BB	BB	BB	BB	BB
3837	24-Apr	cross4AC	20	1A_6-25_5	3C_6-2_27	33477.56	1	NA	0	1A	3C	A625.5	C62.27	169.968	16	44330.343	116.097	2	31089.219	BB	BB	BB	BB	BB	BB	BB	BB	BB	BB	BB	BB	BB	BB	BB	BB	BB	BB	BB	BB	BB	BB	BB	BB	BB	BB	BB	BB	BB	BB
3838	24-Apr	cross4AC	20	1A_6-25_5	3C_6-2_27	34691.778	1	170.226	4	1A	3C	A625.5	C62.27	169.968	16	44330.343	116.097	2	31089.219	BB	BB	BB	BB	BB	BB	BB	BB	BB	BB	BB	BB	BB	BB	BB	BB	BB	BB	BB	BB	BB	BB	BB	BB	BB	BB	BB	BB	BB	BB
3839	24-Apr	cross4AC	20	1A_6-25_5	3C_6-2_27	33702.302	1	147.974	2	1A	3C	A625.5	C62.27	169.968	16	44330.343	116.097	2	31089.219	BB	BB	BB	BB	BB	BB	BB	BB	BB	BB	BB	BB	BB	BB	BB	BB	BB	BB	BB	BB	BB	BB	BB	BB	BB	BB	BB	BB	BB	BB
3840	24-Apr	cross4AC	20	1A_6-25_5	3C_6-2_27	35275.204	1	182.304	5	1A	3C	A625.5	C62.27	169.968	16	44330.343	116.097	2	31089.219	BB	BB	BB	BB	BB	BB	BB	BB	BB	BB	BB	BB	BB	BB	BB	BB	BB	BB	BB	BB	BB	BB	BB	BB	BB	BB	BB	BB	BB	BB
3841	24-Apr	cross4AC	20	1A_6-25_5	3C_6-2_27	37859.593	1	208.852	6	1A	3C	A625.5	C62.27	169.968	16	44330.343	116.097	2	31089.219	BB	BB	BB	BB	BB	BB	BB	BB	BB	BB	BB	BB	BB	BB	BB	BB	BB	BB	BB	BB	BB	BB	BB	BB	BB	BB	BB	BB	BB	BB
3842	24-Apr	cross4AC	20	1A_6-25_5	3C_6-2_27	41530.154	1	203.066	10	1A	3C	A625.5	C62.27	169.968	16	44330.343	116.097	2	31089.219	BB	BB	BB	BB	BB	BB	BB	BB	BB	BB	BB	BB	BB	BB	BB	BB	BB	BB	BB	BB	BB	BB	BB	BB	BB	BB	BB	BB	BB	BB
3843	24-Apr	cross4AC	20	1A_6-25_5	3C_6-2_27	26275.39	1	143.577	5	1A	3C	A625.5	C62.27	169.968	16	44330.343	116.097	2	31089.219	BB	BB	BB	BB	BB	BB	BB	BB	BB	BB	BB	BB	BB	BB	BB	BB	BB	BB	BB	BB	BB	BB	BB	BB	BB	BB	BB	BB	BB	BB
4133	29-Apr	cross10A	40	1A_6-10_25	1A_9-11_32	36348.306	0	58.774	2	1A	1A	A610.25	A911.32	132.293	8	63226.482	122.577	2	55531.982	BB	BB	BB	BB	BB	BB	BB	BB	BB	BB	BB	BB	BB	BB	BB	BB	BB	BB	BB	BB	BB	BB	BB	BB	BB	BB	BB	BB	BB	BB
4134	29-Apr	cross10A	40	1A_6-10_25	1A_9-11_32	20539.794	1	NA	0	1A	1A	A610.25	A911.32	132.293	8	63226.482	122.577	2	55531.982	BB	BB	BB	BB	BB	BB	BB	BB	BB	BB	BB	BB	BB	BB	BB	BB	BB	BB	BB	BB	BB	BB	BB	BB	BB	BB	BB	BB	BB	BB
4135	29-Apr	cross10A	40	1A_6-10_25	1A_9-11_32	22453.003	1	113.37	3	1A	1A	A610.25	A911.32	132.293	8	63226.482	122.577	2	55531.982	BB	BB	BB	BB	BB	BB	BB	BB	BB	BB	BB	BB	BB	BB	BB	BB	BB	BB	BB	BB	BB	BB	BB	BB	BB	BB	BB	BB	BB	BB
4136	29-Apr	cross10A	40	1A_6-10_25	1A_9-11_32	22363.872	1	NA	0	1A	1A	A610.25	A911.32	132.293	8	63226.482	122.577	2	55531.982	BB	BB	BB	BB	BB	BB	BB	BB	BB	BB	BB	BB	BB	BB	BB	BB	BB	BB	BB	BB	BB	BB	BB	BB	BB	BB	BB	BB	BB	BB
4137	29-Apr	cross10A	40	1A_6-10_25	1A_9-11_32	24826.309	0	131.529	4	1A	1A	A610.25	A911.32	132.293	8	63226.482	122.577	2	55531.982	BB	BB	BB	BB	BB	BB	BB	BB	BB	BB	BB	BB	BB	BB	BB	BB	BB	BB	BB	BB	BB	BB	BB	BB	BB	BB	BB	BB	BB	BB
4138	29-Apr	cross10A	40	1A_6-10_25	1A_9-11_32	29620.582	1	NA	0	1A	1A	A610.25	A911.32	132.293	8	63226.482	122.577	2	55531.982	BB	BB	BB	BB	BB	BB	BB	BB	BB	BB	BB	BB	BB	BB	BB	BB	BB	BB	BB	BB	BB	BB	BB	BB	BB	BB	BB	BB	BB	BB
4139	29-Apr	cross10A	40	1A_6-10_25	1A_9-11_32	25533.947	0	62.809	1	1A	1A	A610.25	A911.32	132.293	8	63226.482	122.577	2	55531.982	BB	BB	BB	BB	BB	BB	BB	BB	BB	BB	BB	BB	BB	BB	BB	BB	BB	BB	BB	BB	BB	BB	BB	BB	BB	BB	BB	BB	BB	BB
4140	29-Apr	cross10A	40	1A_6-10_25	1A_9-11_32	25034.738	1	140.689	2	1A	1A	A610.25	A911.32	132.293	8	63226.482	122.577	2	55531.982	BB	BB	BB	BB	BB	BB	BB	BB	BB	BB	BB	BB	BB	BB	BB	BB	BB	BB	BB	BB	BB	BB	BB	BB	BB	BB	BB	BB	BB	BB
4141	29-Apr	cross10A	40	1A_6-10_25	1A_9-11_32	23884.396	1	98.036	4	1A	1A	A610.25	A911.32	132.293	8	63226.482	122.577	2	55531.982	BB	BB	BB	BB	BB	BB	BB	BB	BB	BB	BB	BB	BB	BB	BB	BB	BB	BB	BB	BB	BB	BB	BB	BB	BB	BB	BB	BB	BB	BB
4142	29-Apr	cross10A	40	1A_6-10_25	1A_9-11_32	22105.03	0	NA	0	1A	1A	A610.25	A911.32	132.293	8	63226.482	122.577	2	55531.982	BB	BB	BB	BB	BB	BB	BB	BB	BB	BB	BB	BB	BB	BB	BB	BB	BB	BB	BB	BB	BB	BB	BB	BB	BB	BB	BB	BB	BB	BB
4143	29-Apr	cross10A	40	1A_6-10_25	1A_9-11_32	26851.937	0	136.006	5	1A	1A	A610.25	A911.32	132.293	8	63226.482	122.577	2	55531.982	BB	BB	BB	BB	BB	BB	BB	BB	BB	BB	BB	BB	BB	BB	BB	BB	BB	BB	BB	BB	BB	BB	BB	BB	BB	BB	BB	BB	BB	BB
4144	29-Apr	cross10A	40	1A_6-10_25	1A_9-11_32	28191.94	1	NA	1	1A	1A	A610.25	A911.32	132.293	8	63226.482	122.577	2	55531.982	BB	BB	BB	BB	BB	BB	BB	BB	BB	BB	BB	BB	BB	BB	BB	BB	BB	BB	BB	BB	BB	BB	BB	BB	BB	BB	BB	BB	BB	BB
4145	29-Apr	cross10A	40	1A_6-10_25	1A_9-11_32	23385.973	0	NA	0	1A	1A	A610.25	A911.32	132.293	8	63226.482	122.577	2	55531.982	BB	BB	BB	BB	BB	BB	BB	BB	BB	BB	BB	BB	BB	BB	BB	BB	BB	BB	BB	BB	BB	BB	BB	BB	BB	BB	BB	BB	BB	BB
4146	29-Apr	cross10A	40	1A_6-10_25	1A_9-11_32	23851.377	0	69.148	2	1A	1A	A610.25	A911.32	132.293	8	63226.482	122.577	2	55531.982	BB	BB	BB	BB	BB	BB	BB	BB	BB	BB	BB	BB	BB	BB	BB	BB	BB	BB	BB	BB	BB	BB	BB	BB	BB	BB	BB	BB	BB	BB
4147	29-Apr	cross10A	40	1A_6-10_25	1A_9-11_32	24525.408	0	NA	0	1A	1A	A610.25	A911.32	132.293	8	63226.482	122.577	2	55531.982	BB	BB	BB	BB	BB	BB	BB	BB	BB	BB	BB	BB	BB	BB	BB	BB	BB	BB	BB	BB	BB	BB	BB	BB	BB	BB	BB	BB	BB	BB
4148	29-Apr	cross10A	40	1A_6-10_25	1A_9-11_32	24695.61	1	64.944	3	1A	1A	A610.25	A911.32	132.293	8	63226.482	122.577	2	55531.982	BB	BB	BB	BB	BB	BB	BB	BB	BB	BB	BB	BB	BB	BB	BB	BB	BB	BB	BB	BB	BB	BB	BB	BB	BB	BB	BB	BB	BB	BB
4149	29-Apr	cross10A	40	1A_6-10_25	1A_9-11_32	24145.596	1	NA	0	1A	1A	A610.25	A911.32	132.293	8	63226.482	122.577	2	55531.982	BB	BB	BB	BB	BB	BB	BB	BB	BB	BB	BB	BB	BB	BB	BB	BB	BB	BB	BB	BB	BB	BB	BB	BB	BB	BB	BB	BB	BB	BB
4150	29-Apr	cross10A	40	1A_6-10_25	1A_9-11_32	26776.27	1	NA	4	1A	1A	A610.25	A911.32	132.293	8	63226.482	122.577	2	55531.982	BB	BB	BB	BB	BB	BB	BB	BB	BB	BB	BB	BB	BB	BB	BB	BB	BB	BB	BB	BB	BB	BB	BB	BB	BB	BB	BB	BB	BB	BB
4151	29-Apr	cross10A	40	1A_6-10_25	1A_9-11_32	23798.213	0	NA	0	1A	1A	A610.25	A911.32	132.293	8	63226.482	122.577	2	55531.982	BB	BB	BB	BB	BB	BB	BB	BB	BB	BB	BB	BB	BB	BB	BB	BB	BB	BB	BB	BB	BB	BB	BB	BB	BB	BB	BB	BB	BB	BB
4152	29-Apr	cross10A	40	1A_6-10_25	1A_9-11_32	25635.853	0	NA	0	1A	1A	A610.25	A911.32	132.293	8	63226.482	122.577	2	55531.982	BB	BB	BB	BB	BB	BB	BB	BB	BB	BB	BB	BB	BB	BB	BB	BB	BB	BB	BB	BB	BB	BB	BB	BB	BB	BB	BB	BB	BB	BB
4153	29-Apr	cross10A	40	1A_6-10_25	1A_9-11_32	25456.511	0	124.56	5	1A	1A	A610.25	A911.32	132.293	8	63226.482	122.577	2	55531.982	BB	BB	BB	BB	BB	BB	BB	BB	BB	BB	BB	BB	BB	BB	BB	BB	BB	BB	BB	BB	BB	BB	BB	BB	BB	BB	BB	BB	BB	BB
4154	29-Apr	cross10A	40	1A_6-10_25	1A_9-11_32	23827.596	0	NA	0	1A	1A	A610.25	A911.32	132.293	8	63226.482	122.577	2	55531.982	BB	BB	BB	BB	BB	BB	BB	BB	BB	BB	BB	BB	BB	BB	BB	BB	BB	BB	BB	BB	BB	BB	BB	BB	BB	BB	BB	BB	BB	BB
4155	29-Apr	cross10A	40	1A_6-10_25	1A_9-11_32	27295.526	1	NA	0	1A	1A	A610.25	A911.32	132.293	8	63226.482	122.577	2	55531.982	BB	BB	BB	BB	BB	BB	BB	BB	BB	BB	BB	BB	BB	BB	BB	BB	BB	BB	BB	BB	BB	BB	BB	BB	BB	BB	BB	BB	BB	BB
4156	29-Apr	cross10A	40	1A_6-10_25	1A_9-11_32	24439.324	1	107.085	2	1A	1A	A610.25	A911.32	132.293	8	63226.482	122.577	2	55531.982	BB	BB	BB	BB	BB	BB	BB	BB	BB	BB	BB	BB	BB	BB	BB	BB	BB	BB	BB	BB	BB	BB	BB	BB	BB	BB	BB	BB	BB	BB
4157	29-Apr	cross10A	40	1A_6-10_25	1A_9-11_32	28534.802	0	126.335	2	1A	1A	A610.25	A911.32	132.293	8	63226.482	122.577	2	55531.982	BB	BB	BB	BB	BB	BB	BB	BB	BB	BB	BB	BB	BB	BB	BB	BB	BB	BB	BB	BB	BB	BB	BB	BB	BB	BB	BB	BB	BB	BB
4158	29-Apr	cross10A	40	1A_6-10_25	1A_9-11_32	24784.642	0	119.699	2	1A	1A	A610.25	A911.32	132.293	8	63226.482	122.577	2	55531.982	BB	BB	BB	BB	BB	BB	BB	BB	BB	BB	BB	BB	BB	BB	BB	BB	BB	BB	BB	BB	BB	BB	BB	BB	BB	BB	BB	BB	BB	BB
4159	29-Apr	cross10A	40	1A_6-10_25	1A_9-11_32	26683.897	0	NA	0	1A	1A	A610.25	A911.32	132.293	8	63226.482	122.577	2	55531.982	BB	BB	BB	BB	BB	BB	BB	BB	BB	BB	BB	BB	BB	BB	BB	BB	BB	BB	BB	BB	BB	BB	BB	BB	BB	BB	BB	BB	BB	BB
4160	29-Apr	cross10A	40	1A_6-10_25	1A_9-11_32	25690.982	1	106.428	2	1A	1A	A610.25	A911.32	132.293	8	63226.482	122.577	2	55531.982	BB	BB	BB	BB	BB	BB	BB	BB	BB	BB	BB	BB	BB	BB	BB	BB	BB	BB	BB	BB	BB	BB	BB	BB	BB	BB	BB	BB	BB	BB
4161	29-Apr	cross10A	40	1A_6-10_25	1A_9-11_32	22551.96	0	178.769	2	1A	1A	A610.25	A911.32	132.293	8	63226.482	122.577	2	55531.982	BB	BB	BB	BB	BB	BB	BB	BB	BB	BB	BB	BB	BB	BB	BB	BB	BB	BB	BB	BB	BB	BB	BB	BB	BB	BB	BB	BB	BB	BB
4162	29-Apr	cross10A	40	1A_6-10_25	1A_9-11_32	28774.088	0	120.15	5	1A	1A	A610.25	A911.32	132.293	8	63226.482	122.577	2	55531.982	BB	BB	BB	BB	BB	BB	BB	BB	BB	BB	BB	BB	BB	BB	BB	BB	BB	BB	BB	BB	BB	BB	BB	BB	BB	BB	BB	BB	BB	BB
4163	29-Apr	cross10A	40	1A_6-10_25	1A_9-11_32	24916.913	0	154.26	3	1A	1A	A610.25	A911.32	132.293	8	63226.482	122.577	2	55531.982	BB	BB	BB	BB	BB	BB	BB	BB	BB	BB	BB	BB	BB	BB	BB	BB	BB	BB	BB	BB	BB	BB	BB	BB	BB	BB	BB	BB	BB	BB
4164	29-Apr	cross10A	40	1A_6-10_25	1A_9-11_32	13423.807	1	112.149	2	1A	1A	A610.25	A911.32	132.293	8	63226.482	122.577	2	55531.982	BB	BB	BB	BB	BB	BB	BB	BB	BB	BB	BB	BB	BB	BB	BB	BB	BB	BB	BB	BB	BB	BB	BB	BB	BB	BB	BB	BB	BB	BB
4165	29-Apr	cross10A	40	1A_6-10_25	1A_9-11_32	28341.703	1	139.605	3	1A	1A	A610.25	A911.32	132.293	8	63226.482	122.577	2	55531.982	BB	BB	BB	BB	BB	BB	BB	BB	BB	BB	BB	BB	BB	BB	BB	BB	BB	BB	BB	BB	BB	BB	BB	BB	BB	BB	BB	BB	BB	BB
4166	29-Apr	cross10A	40	1A_6-10_25	1A_9-11_32	16922.888	1	112.38	2	1A	1A	A610.25	A911.32	132.293	8	63226.482	122.577	2	55531.982	BB	BB	BB	BB	BB	BB	BB	BB	BB	BB	BB	BB	BB	BB	BB	BB	BB	BB	BB	BB	BB	BB	BB	BB	BB	BB	BB	BB	BB	BB
4167	29-Apr	cross10A	40	1A_6-10_25	1A_9-11_32	25695.011	1	93.627	2	1A	1A	A610.25	A911.32	132.293	8	63226.482	122.577	2	55531.982	BB	BB	BB	BB	BB	BB	BB	BB	BB	BB	BB	BB	BB	BB	BB	BB	BB	BB	BB	BB	BB	BB	BB	BB	BB	BB	BB	BB	BB	BB
4168	29-Apr	cross10A	40	1A_6-10_25	1A_9-11_32	28508.859	0	119.775	2	1A	1A	A610.25	A911.32	132.293	8	63226.482	122.577	2	55531.982	BB	BB	BB	BB	BB	BB	BB	BB	BB	BB	BB	BB	BB	BB	BB	BB	BB	BB	BB	BB	BB	BB	BB	BB	BB	BB	BB	BB	BB	BB
4169	29-Apr	cross10A	40	1A_6-10_25	1A_9-11_32	23105.217	0	121.036	3	1A	1A	A610.25	A911.32	132.293	8	63226.482	122.577	2	55531.982	BB	BB	BB	BB	BB	BB	BB	BB	BB	BB	BB	BB	BB	BB	BB	BB	BB	BB	BB	BB	BB	BB	BB	BB	BB	BB	BB	BB	BB	BB
4170	29-Apr	cross10A	40	1A_6-10_25	1A_9-11_32	22904.354	0	121.722	2	1A	1A	A610.25	A911.32	132.293	8	63226.482	122.577	2	55531.982	BB	BB	BB	BB	BB	BB	BB	BB	BB	BB	BB	BB	BB	BB	BB	BB	BB	BB	BB	BB	BB	BB	BB	BB	BB	BB	BB	BB	BB	BB
4171	29-Apr	cross10A	40	1A_6-10_25	1A_9-11_32	24914.85	1	118.911	2	1A	1A	A610.25	A911.32	132.293	8	63226.482	122.577	2	55531.982	BB	BB	BB	BB	BB	BB	BB	BB	BB	BB	BB	BB	BB	BB	BB	BB	BB	BB	BB	BB	BB	BB	BB	BB	BB	BB	BB	BB	BB	BB
4172	29-Apr	cross12A	12	1A_5-26_8	1A_9-11_23	34445.416	0	121.092	3	1A	1A	A526.8	A911.23	171.536	2	46060.672	102.83	3	61216.38	BB	BB	BB	BB	BB	BB	BB	BB	BB	BB	BB	BB	BB	BB	BB	BB	BB	BB	BB	BB	BB	BB	BB	BB	BB	BB	BB	BB	BB	BB
4173	29-Apr	cross12A	12	1A_5-26_8	1A_9-11_23	26348.503	0	NA	0	1A	1A	A526.8	A911.23	171.536	2	46060.672	102.83	3	61216.38	BB	BB	BB	BB	BB	BB	BB	BB	BB	BB	BB	BB	BB	BB	BB	BB	BB	BB	BB	BB	BB	BB	BB	BB	BB	BB	BB	BB	BB	BB
4174	29-Apr	cross12A	12	1A_5-26_8	1A_9-11_23	23049.105	1	123.991	3	1A	1A	A526.8	A911.23	171.536	2	46060.672	102.83	3	61216.38	BB	BB	BB	BB	BB	BB	BB	BB	BB	BB	BB	BB	BB	BB	BB	BB	BB	BB	BB	BB	BB	BB	BB	BB	BB	BB	BB	BB	BB	BB
4175	29-Apr	cross12A	12	1A_5-26_8	1A_9-11_23	33181.376	0	153.119	3	1A	1A	A526.8	A911.23	171.536	2	46060.672	102.83	3	61216.38	BB	BB	BB	BB	BB	BB	BB	BB	BB	BB	BB	BB	BB	BB	BB	BB	BB	BB	BB	BB	BB	BB	BB	BB	BB	BB	BB	BB	BB	BB
4176	29-Apr	cross12A	12	1A_5-26_8	1A_9-11_23	31580.37	1	NA	0	1A	1A	A526.8	A911.23	171.536	2	46060.672	102.83	3	61216.38	BB	BB	BB	BB	BB	BB	BB	BB	BB	BB	BB	BB	BB	BB	BB	BB	BB	BB	BB	BB	BB	BB	BB	BB	BB	BB	BB	BB	BB	BB
4177	29-Apr	cross12A	12	1A_5-26_8	1A_9-11_23	31759.515	0	NA	0	1A	1A	A526.8	A911.23	171.536	2	46060.672	102.83	3	61216.38	BB	BB	BB	BB	BB	BB	BB	BB	BB	BB	BB	BB	BB	BB	BB	BB	BB	BB	BB	BB	BB	BB	BB	BB	BB	BB	BB	BB	BB	BB
4178	29-Apr	cross12A	12	1A_5-26_8	1A_9-11_23	29794.813	0	155.324	7	1A	1A	A526.8	A911.23	171.536	2	46060.672	102.83	3	61216.38	BB	BB	BB	BB	BB	BB	BB	BB	BB	BB	BB	BB	BB	BB	BB	BB	BB	BB	BB	BB	BB	BB	BB	BB	BB	BB	BB	BB	BB	BB
4179	29-Apr	cross12A	12	1A_5-26_8	1A_9-11_23	26109.905	0	164.441	3	1A	1A	A526.8	A911.23	171.536	2	46060.672	102.83	3	61216.38	BB	BB	BB	BB	BB	BB	BB	BB	BB	BB	BB	BB	BB	BB	BB	BB	BB	BB	BB	BB	BB	BB	BB	BB	BB	BB	BB	BB	BB	BB
4180	29-Apr	cross12A	12	1A_5-26_8	1A_9-11_23	22464.598	0	119.035	2	1A	1A	A526.8	A911.23	171.536	2	46060.672	102.83	3	61216.38	BB	BB	BB	BB	BB	BB	BB	BB	BB	BB	BB	BB	BB	BB	BB	BB	BB	BB	BB	BB	BB	BB	BB	BB	BB	BB	BB	BB	BB	BB
4181	29-Apr	cross12A	12	1A_5-26_8	1A_9-11_23	24890.184	1	98.702	2	1A	1A	A526.8	A911.23	171.536	2	46060.672	102.83	3	61216.38	BB	BB	BB	BB	BB	BB	BB	BB	BB	BB	BB	BB	BB	BB	BB	BB	BB	BB	BB	BB	BB	BB	BB	BB	BB	BB	BB	BB	BB	BB
4182	29-Apr	cross12A	12	1A_5-26_8	1A_9-11_23	27782.844	0	NA	0	1A	1A	A526.8	A911.23	171.536	2	46060.672	102.83	3	61216.38	BB	BB	BB	BB	BB	BB	BB	BB	BB	BB	BB	BB	BB	BB	BB	BB	BB	BB	BB	BB	BB	BB	BB	BB	BB	BB	BB	BB	BB	BB
4231	30-Apr	cross18	24	3C_7-3_16	3C_6-10_29	21864.565	1	155.991	6	3C	3C	C73.16	C610.29	222.206	7	54670.355	237.223	11	54314.816	BB	BB	BB	BB	BB	BB	BB	BB	BB	BB	BB	BB	BB	BB	BB	BB	BB	BB	BB	BB	BB	BB	BB	BB	BB	BB	BB	BB	BB	BB
4232	30-Apr	cross18	24	3C_7-3_16	3C_6-10_29	19695.463	1	213.463	8	3C	3C	C73.16	C610.29	222.206	7	54670.355	237.223	11	54314.816	BB	BB	BB	BB	BB	BB	BB	BB	BB	BB	BB	BB	BB	BB	BB	BB	BB	BB	BB	BB	BB	BB	BB	BB	BB	BB	BB	BB	BB	BB
4233	30-Apr	cross18	24	3C_7-3_16	3C_6-10_29	20341.88	1	116.975	3	3C	3C	C73.16	C610.29	222.206	7	54670.355	237.223	11	54314.816	BB	BB	BB	BB	BB	BB	BB	BB	BB	BB	BB	BB	BB	BB	BB	BB	BB	BB	BB	BB	BB	BB	BB	BB	BB	BB	BB	BB	BB	BB
4234	30-Apr	cross18	24	3C_7-3_16	3C_6-10_29	17432.12	1	137.445	3	3C	3C	C73.16	C610.29	222.206	7	54670.355	237.223	11	54314.816	BB	BB	BB	BB	BB	BB	BB	BB	BB	BB	BB	BB	BB	BB	BB	BB	BB	BB	BB	BB	BB	BB	BB	BB	BB	BB	BB	BB	BB	BB
4235	30-Apr	cross18	24	3C_7-3_16	3C_6-10_29	18441.643	1	NA	0	3C	3C	C73.16	C610.29	222.206	7	54670.355	237.223	11	54314.816	BB	BB	BB	BB	BB	BB	BB	BB	BB	BB	BB	BB	BB	BB	BB	BB	BB	BB	BB	BB	BB	BB	BB	BB	BB	BB	BB	BB	BB	BB
4236	30-Apr	cross18	24	3C_7-3_16	3C_6-10_29	25909.435	1	224.728	5	3C	3C	C73.16	C610.29	222.206	7	54670.355	237.223	11	54314.816	BB	BB	BB	BB	BB	BB	BB	BB	BB	BB	BB	BB	BB	BB	BB	BB	BB	BB	BB	BB	BB	BB	BB	BB	BB	BB	BB	BB	BB	BB
4237	30-Apr	cross18	24	3C_7-3_16	3C_6-10_29	18757.186	1	173.947	2	3C	3C	C73.16	C610.29	222.206	7	54670.355	237.223	11	54314.816	BB	BB	BB	BB	BB	BB	BB	BB	BB	BB	BB	BB	BB	BB	BB	BB	BB	BB	BB	BB	BB	BB	BB	BB	BB	BB	BB	BB	BB	BB
4238	30-Apr	cross18	24	3C_7-3_16	3C_6-10_29	21563.566	1	159.196	5	3C	3C	C73.16	C610.29	222.206	7	54670.355	237.223	11	54314.816	BB	BB	BB	BB	BB	BB	BB	BB	BB	BB	BB	BB	BB	BB	BB	BB	BB	BB	BB	BB	BB	BB	BB	BB	BB	BB	BB	BB	BB	BB
4239	30-Apr	cross18	24	3C_7-3_16	3C_6-10_29	25391.85	1	176.116	4	3C	3C	C73.16	C610.29	222.206	7	54670.355	237.223	11	54314.816	BB	BB	BB	BB	BB	BB	BB	BB	BB	BB	BB	BB	BB	BB	BB	BB	BB	BB	BB	BB	BB	BB	BB	BB	BB	BB	BB	BB	BB	BB
4240	30-Apr	cross18	24	3C_7-3_16	3C_6-10_29	20243.807	1	NA	0	3C	3C	C73.16	C610.29	222.206	7	54670.355	237.223	11	54314.816	BB	BB	BB	BB	BB	BB	BB	BB	BB	BB	BB	BB	BB	BB	BB	BB	BB	BB	BB	BB	BB	BB	BB	BB	BB	BB	BB	BB	BB	BB
4241	30-Apr	cross18	24	3C_7-3_16	3C_6-10_29	18094.162	1	57.383	1	3C	3C	C73.16	C610.29	222.206	7	54670.355	237.223	11	54314.816	BB	BB	BB	BB	BB	BB	BB	BB	BB	BB	BB	BB	BB	BB	BB	BB	BB	BB	BB	BB	BB	BB	BB	BB	BB	BB	BB	BB	BB	BB
4242	30-Apr	cross18	24	3C_7-3_16	3C_6-10_29	28986.056	1	196.002	10	3C	3C	C73.16	C610.29	222.206	7	54670.355	237.223	11	54314.816	BB	BB	BB	BB	BB	BB	BB	BB	BB	BB	BB	BB	BB	BB	BB	BB	BB	BB	BB	BB	BB	BB	BB	BB	BB	BB	BB	BB	BB	BB
4243	30-Apr	cross18	24	3C_7-3_16	3C_6-10_29	29922.564	0	NA	0	3C	3C	C73.16	C610.29	222.206	7	54670.355	237.223	11	54314.816	BB	BB	BB	BB	BB	BB	BB	BB	BB	BB	BB	BB	BB	BB	BB	BB	BB	BB	BB	BB	BB	BB	BB	BB	BB	BB	BB	BB	BB	BB
4244	30-Apr	cross18	24	3C_7-3_16	3C_6-10_29	14866.108	1	NA	0	3C	3C	C73.16	C610.29	222.206	7	54670.355	237.223	11	54314.816	BB	BB	BB	BB	BB	BB	BB	BB	BB	BB	BB	BB	BB	BB	BB	BB	BB	BB	BB	BB	BB	BB	BB	BB	BB	BB	BB	BB	BB	BB
4245	30-Apr	cross18	24	3C_7-3_16	3C_6-10_29	22542.428	1	128.811	9	3C	3C	C73.16	C610.29	222.206	7	54670.355	237.223	11	54314.816	BB	BB	BB	BB	BB	BB	BB	BB	BB	BB	BB	BB	BB	BB	BB	BB	BB	BB	BB	BB	BB	BB	BB	BB	BB	BB	BB	BB	BB	BB
4246	30-Apr	cross18	24	3C_7-3_16	3C_6-10_29	19604.171	1	73.955	2	3C	3C	C73.16	C610.29	222.206	7	54670.355	237.223	11	54314.816	BB	BB	BB	BB	BB	BB	BB	BB	BB	BB	BB	BB	BB	BB	BB	BB	BB	BB	BB	BB	BB	BB	BB	BB	BB	BB	BB	BB	BB	BB
4247	30-Apr	cross18	24	3C_7-3_16	3C_6-10_29	26265.858	1	225.536	9	3C	3C	C73.16	C610.29	222.206	7	54670.355	237.223	11	54314.816	BB	BB	BB	BB	BB	BB	BB	BB	BB	BB	BB	BB	BB	BB	BB	BB	BB	BB	BB	BB	BB	BB	BB	BB	BB	BB	BB	BB	BB	BB
4248	30-Apr	cross18	24	3C_7-3_16	3C_6-10_29	26089.563	1	183.88	9	3C	3C	C73.16	C610.29	222.206	7	54670.355	237.223	11	54314.816	BB	BB	BB	BB	BB	BB	BB	BB	BB	BB	BB	BB	BB	BB	BB	BB	BB	BB	BB	BB	BB	BB	BB	BB	BB	BB	BB	BB	BB	BB
4249	30-Apr	cross18	24	3C_7-3_16	3C_6-10_29	18526.744	0	161.897	5	3C	3C	C73.16	C610.29	222.206	7	54670.355	237.223	11	54314.816	BB	BB	BB	BB	BB	BB	BB	BB	BB	BB	BB	BB	BB	BB	BB	BB	BB	BB	BB	BB	BB	BB	BB	BB	BB	BB	BB	BB	BB	BB
4250	30-Apr	cross18	24	3C_7-3_16	3C_6-10_29	27923.763	1	248.238	13	3C	3C	C73.16	C610.29	222.206	7	54670.355	237.223	11	54314.816	BB	BB	BB	BB	BB	BB	BB	BB	BB	BB	BB	BB	BB	BB	BB	BB	BB	BB	BB	BB	BB	BB	BB	BB	BB	BB	BB	BB	BB	BB
4251	30-Apr	cross18	24	3C_7-3_16	3C_6-10_29	21867.218	0	188.272	5	3C	3C	C73.16	C610.29	222.206	7	54670.355	237.223	11	54314.816	BB	BB	BB	BB	BB	BB	BB	BB	BB	BB	BB	BB	BB	BB	BB	BB	BB	BB	BB	BB	BB	BB	BB	BB	BB	BB	BB	BB	BB	BB
4252	30-Apr	cross18	24	3C_7-3_16	3C_6-10_29	22698.087	1	217.479	6	3C	3C	C73.16	C610.29	222.206	7	54670.355	237.223	11	54314.816	BB	BB	BB	BB	BB	BB	BB	BB	BB	BB	BB	BB	BB	BB	BB	BB	BB	BB	BB	BB	BB	BB	BB	BB	BB	BB	BB	BB	BB	BB
4253	30-Apr	cross18	24	3C_7-3_16	3C_6-10_29	28353.495	1	171.155	8	3C	3C	C73.16	C610.29	222.206	7	54670.355	237.223	11	54314.816	BB	BB	BB	BB	BB	BB	BB	BB	BB	BB	BB	BB	BB	BB	BB	BB	BB	BB	BB	BB	BB	BB	BB	BB	BB	BB	BB	BB	BB	BB
4254	30-Apr	cross18	24	3C_7-3_16	3C_6-10_29	21825.061	1	199.278	8	3C	3C	C73.16	C610.29	222.206	7	54670.355	237.223	11	54314.816	BB	BB	BB	BB	BB	BB	BB	BB	BB	BB	BB	BB	BB	BB	BB	BB	BB	BB	BB	BB	BB	BB	BB	BB	BB	BB	BB	BB	BB	BB
4423	21-May	cross24HA	6	8H_10-28_7	1A_9-11_31	22024.548	1	NA	0	8H	1A	H1028.7	A911.31	102.686	4	47043.956	170.464	3	59895.54	BB	BB	BB	BB	BB	BB	BB	BB	BB	BB	BB	BB	BB	BB	BB	BB	BB	BB	BB	BB	BB	BB	BB	BB	BB	BB	BB	BB	BB	BB
4424	21-May	cross24HA	6	8H_10-28_7	1A_9-11_31	31119.486	1	164.277	16	8H	1A	H1028.7	A911.31	102.686	4	47043.956	170.464	3	59895.54	BB	BB	BB	BB	BB	BB	BB	BB	BB	BB	BB	BB	BB	BB	BB	BB	BB	BB	BB	BB	BB	BB	BB	BB	BB	BB	BB	BB	BB	BB
4425	21-May	cross24HA	6	8H_10-28_7	1A_9-11_31	30277.808	1	156.26	3	8H	1A	H1028.7	A911.31	102.686	4	47043.956	170.464	3	59895.54	BB	BB	BB	BB	BB	BB	BB	BB	BB	BB	BB	BB	BB	BB	BB	BB	BB	BB	BB	BB	BB	BB	BB	BB	BB	BB	BB	BB	BB	BB
4426	21-May	cross24HA	6	8H_10-28_7	1A_9-11_31	42847.161	1	198.807	16	8H	1A	H1028.7	A911.31	102.686	4	47043.956	170.464	3	59895.54	BB	BB	BB	BB	BB	BB	BB	BB	BB	BB	BB	BB	BB	BB	BB	BB	BB	BB	BB	BB	BB	BB	BB	BB	BB	BB	BB	BB	BB	BB
4427	21-May	cross24HA	6	8H_10-28_7	1A_9-11_31	34847.24	1	210.479	9	8H	1A	H1028.7	A911.31	102.686	4	47043.956	170.464	3	59895.54	BB	BB	BB	BB	BB	BB	BB	BB	BB	BB	BB	BB	BB	BB	BB	BB	BB	BB	BB	BB	BB	BB	BB	BB	BB	BB	BB	BB	BB	BB
4428	21-May	cross24HA	6	8H_10-28_7	1A_9-11_31	26122.483	0	134.627	5	8H	1A	H1028.7	A911.31	102.686	4	47043.956	170.464	3	59895.54	BB	BB	BB	BB	BB	BB	BB	BB	BB	BB	BB	BB	BB	BB	BB	BB	BB	BB	BB	BB	BB	BB	BB	BB	BB	BB	BB	BB	BB	BB
4532	4-May	cross14HF	12	8H_7-28_5	6F_9-18_45	26118.356	1	NA	0	8H	6F	H728.5	F918.45	NA	0	58936.036	139.343	2	81428.15	BB	BB	BB	BB	BB	BB	BB	BB	BB	BB	BB	BB	BB	BB	BB	BB	BB	BB	BB	BB	BB	BB	BB	BB	BB	BB	BB	BB	BB	BB
4533	4-May	cross14HF	12	8H_7-28_5	6F_9-18_45	33884.199	1	55.357	1	8H	6F	H728.5	F918.45	NA	0	58936.036	139.343	2	81428.15	BB	BB	BB	BB	BB	BB	BB	BB	BB	BB	BB	BB	BB	BB	BB	BB	BB	BB	BB	BB	BB	BB	BB	BB	BB	BB	BB	BB	BB	BB
4534	4-May	cross14HF	12	8H_7-28_5	6F_9-18_45	19920.598	1	NA	0	8H	6F	H728.5	F918.45	NA	0	58936.036	139.343	2	81428.15	BB	BB	BB	BB	BB	BB	BB	BB	BB	BB	BB	BB	BB	BB	BB	BB	BB	BB	BB	BB	BB	BB	BB	BB	BB	BB	BB	BB	BB	BB
4535	4-May	cross14HF	12	8H_7-28_5	6F_9-18_45	25036.802	1	NA	0	8H	6F	H728.5	F918.45	NA	0	58936.036	139.343	2	81428.15	BB	BB	BB	BB	BB	BB	BB	BB	BB	BB	BB	BB	BB	BB	BB	BB	BB	BB	BB	BB	BB	BB	BB	BB	BB	BB	BB	BB	BB	BB
4536	4-May	cross14HF	12	8H_7-28_5	6F_9-18_45	25004.373	0	143.532	1	8H	6F	H728.5	F918.45	NA	0	58936.036	139.343	2	81428.15	BB	BB	BB	BB	BB	BB	BB	BB	BB	BB	BB	BB	BB	BB	BB	BB	BB	BB	BB	BB	BB	BB	BB	BB	BB	BB	BB	BB	BB	BB
4537	4-May	cross14HF	12	8H_7-28_5	6F_9-18_45	22911.528	0	NA	0	8H	6F	H728.5	F918.45	NA	0	58936.036	139.343	2	81428.15	BB	BB	BB	BB	BB	BB	BB	BB	BB	BB	BB	BB	BB	BB	BB	BB	BB	BB	BB	BB	BB	BB	BB	BB	BB	BB	BB	BB	BB	BB
4538	4-May	cross14HF	12	8H_7-28_5	6F_9-18_45	21286.839	0	NA	0	8H	6F	H728.5	F918.45	NA	0	58936.036	139.343	2	81428.15	BB	BB	BB	BB	BB	BB	BB	BB	BB	BB	BB	BB	BB	BB	BB	BB	BB	BB	BB	BB	BB	BB	BB	BB	BB	BB	BB	BB	BB	BB
4539	4-May	cross14HF	12	8H_7-28_5	6F_9-18_45	25604.21	1	NA	0	8H	6F	H728.5	F918.45	NA	0	58936.036	139.343	2	81428.15	BB	BB	BB	BB	BB	BB	BB	BB	BB	BB	BB	BB	BB	BB	BB	BB	BB	BB	BB	BB	BB	BB	BB	BB	BB	BB	BB	BB	BB	BB
4540	4-May	cross14HF	12	8H_7-28_5	6F_9-18_45	22680.103	0	NA	0	8H	6F	H728.5	F918.45	NA	0	58936.036	139.343	2	81428.15	BB	BB	BB	BB	BB	BB	BB	BB	BB	BB	BB	BB	BB	BB	BB	BB	BB	BB	BB	BB	BB	BB	BB	BB	BB	BB	BB	BB	BB	BB
4541	4-May	cross14HF	12	8H_7-28_5	6F_9-18_45	19834.219	0	NA	0	8H	6F	H728.5	F918.45	NA	0	58936.036	139.343	2	81428.15	BB	BB	BB	BB	BB	BB	BB	BB	BB	BB	BB	BB	BB	BB	BB	BB	BB	BB	BB	BB	BB	BB	BB	BB	BB	BB	BB	BB	BB	BB
4738	5-May	cross6AH	54	1A_9-11_30	8H_9-4_14	22659.369	0	90.873	3	1A	8H	A911.30	H94.14	NA	0	57482.631	129.768	4	57565.57	BB	BB	BB	BB	BB	BB	BB	BB	BB	BB	BB	BB	BB	BB	BB	BB	BB	BB	BB	BB	BB	BB	BB	BB	BB	BB	BB	BB	BB	BB
4739	5-May	cross6AH	54	1A_9-11_30	8H_9-4_14	24529.633	1	145.902	6	1A	8H	A911.30	H94.14	NA	0	57482.631	129.768	4	57565.57	BB	BB	BB	BB	BB	BB	BB	BB	BB	BB	BB	BB	BB	BB	BB	BB	BB	BB	BB	BB	BB	BB	BB	BB	BB	BB	BB	BB	BB	BB
4740	5-May	cross6AH	54	1A_9-11_30	8H_9-4_14	23708.69	1	161.284	4	1A	8H	A911.30	H94.14	NA	0	57482.631	129.768	4	57565.57	BB	BB	BB	BB	BB	BB	BB	BB	BB	BB	BB	BB	BB	BB	BB	BB	BB	BB	BB	BB	BB	BB	BB	BB	BB	BB	BB	BB	BB	BB
4741	5-May	cross6AH	54	1A_9-11_30	8H_9-4_14	20812.394	1	75.28	4	1A	8H	A911.30	H94.14	NA	0	57482.631	129.768	4	57565.57	BB	BB	BB	BB	BB	BB	BB	BB	BB	BB	BB	BB	BB	BB	BB	BB	BB	BB	BB	BB	BB	BB	BB	BB	BB	BB	BB	BB	BB	BB
4742	5-May	cross6AH	54	1A_9-11_30	8H_9-4_14	20722.969	0	131.8	6	1A	8H	A911.30	H94.14	NA	0	57482.631	129.768	4	57565.57	BB	BB	BB	BB	BB	BB	BB	BB	BB	BB	BB	BB	BB	BB	BB	BB	BB	BB	BB	BB	BB	BB	BB	BB	BB	BB	BB	BB	BB	BB
4743	5-May	cross6AH	54	1A_9-11_30	8H_9-4_14	18737.434	1	77.411	3	1A	8H	A911.30	H94.14	NA	0	57482.631	129.768	4	57565.57	BB	BB	BB	BB	BB	BB	BB	BB	BB	BB	BB	BB	BB	BB	BB	BB	BB	BB	BB	BB	BB	BB	BB	BB	BB	BB	BB	BB	BB	BB
4744	5-May	cross6AH	54	1A_9-11_30	8H_9-4_14	18260.532	0	103.188	4	1A	8H	A911.30	H94.14	NA	0	57482.631	129.768	4	57565.57	BB	BB	BB	BB	BB	BB	BB	BB	BB	BB	BB	BB	BB	BB	BB	BB	BB	BB	BB	BB	BB	BB	BB	BB	BB	BB	BB	BB	BB	BB
4745	5-May	cross6AH	54	1A_9-11_30	8H_9-4_14	18113.619	0	82.509	7	1A	8H	A911.30	H94.14	NA	0	57482.631	129.768	4	57565.57	BB	BB	BB	BB	BB	BB	BB	BB	BB	BB	BB	BB	BB	BB	BB	BB	BB	BB	BB	BB	BB	BB	BB	BB	BB	BB	BB	BB	BB	BB
4746	5-May	cross6AH	54	1A_9-11_30	8H_9-4_14	21855.328	0	131.832	9	1A	8H	A911.30	H94.14	NA	0	57482.631	129.768	4	57565.57	BB	BB	BB	BB	BB	BB	BB	BB	BB	BB	BB	BB	BB	BB	BB	BB	BB	BB	BB	BB	BB	BB	BB	BB	BB	BB	BB	BB	BB	BB
4747	5-May	cross6AH	54	1A_9-11_30	8H_9-4_14	17805.741	0	102.703	6	1A	8H	A911.30	H94.14	NA	0	57482.631	129.768	4	57565.57	BB	BB	BB	BB	BB	BB	BB	BB	BB	BB	BB	BB	BB	BB	BB	BB	BB	BB	BB	BB	BB	BB	BB	BB	BB	BB	BB	BB	BB	BB
4748	5-May	cross6AH	54	1A_9-11_30	8H_9-4_14	22854.827	0	88.868	5	1A	8H	A911.30	H94.14	NA	0	57482.631	129.768	4	57565.57	BB	BB	BB	BB	BB	BB	BB	BB	BB	BB	BB	BB	BB	BB	BB	BB	BB	BB	BB	BB	BB	BB	BB	BB	BB	BB	BB	BB	BB	BB
4749	5-May	cross6AH	54	1A_9-11_30	8H_9-4_14	18900.856	0	88.121	3	1A	8H	A911.30	H94.14	NA	0	57482.631	129.768	4	57565.57	BB	BB	BB	BB	BB	BB	BB	BB	BB	BB	BB	BB	BB	BB	BB	BB	BB	BB	BB	BB	BB	BB	BB	BB	BB	BB	BB	BB	BB	BB
4750	5-May	cross6AH	54	1A_9-11_30	8H_9-4_14	22002.83	0	100.442	4	1A	8H	A911.30	H94.14	NA	0	57482.631	129.768	4	57565.57	BB	BB	BB	BB	BB	BB	BB	BB	BB	BB	BB	BB	BB	BB	BB	BB	BB	BB	BB	BB	BB	BB	BB	BB	BB	BB	BB	BB	BB	BB
4751	5-May	cross6AH	54	1A_9-11_30	8H_9-4_14	20810.92	0	74.587	5	1A	8H	A911.30	H94.14	NA	0	57482.631	129.768	4	57565.57	BB	BB	BB	BB	BB	BB	BB	BB	BB	BB	BB	BB	BB	BB	BB	BB	BB	BB	BB	BB	BB	BB	BB	BB	BB	BB	BB	BB	BB	BB
4752	5-May	cross6AH	54	1A_9-11_30	8H_9-4_14	17839.939	0	63.134	3	1A	8H	A911.30	H94.14	NA	0	57482.631	129.768	4	57565.57	BB	BB	BB	BB	BB	BB	BB	BB	BB	BB	BB	BB	BB	BB	BB	BB	BB	BB	BB	BB	BB	BB	BB	BB	BB	BB	BB	BB	BB	BB
4753	5-May	cross6AH	54	1A_9-11_30	8H_9-4_14	21161.545	0	104.986	6	1A	8H	A911.30	H94.14	NA	0	57482.631	129.768	4	57565.57	BB	BB	BB	BB	BB	BB	BB	BB	BB	BB	BB	BB	BB	BB	BB	BB	BB	BB	BB	BB	BB	BB	BB	BB	BB	BB	BB	BB	BB	BB
4754	5-May	cross6AH	54	1A_9-11_30	8H_9-4_14	22909.17	0	90.372	7	1A	8H	A911.30	H94.14	NA	0	57482.631	129.768	4	57565.57	BB	BB	BB	BB	BB	BB	BB	BB	BB	BB	BB	BB	BB	BB	BB	BB	BB	BB	BB	BB	BB	BB	BB	BB	BB	BB	BB	BB	BB	BB
4755	5-May	cross6AH	54	1A_9-11_30	8H_9-4_14	18248.74	1	99.449	5	1A	8H	A911.30	H94.14	NA	0	57482.631	129.768	4	57565.57	BB	BB	BB	BB	BB	BB	BB	BB	BB	BB	BB	BB	BB	BB	BB	BB	BB	BB	BB	BB	BB	BB	BB	BB	BB	BB	BB	BB	BB	BB
4756	5-May	cross6AH	54	1A_9-11_30	8H_9-4_14	21217.067	1	107.085	5	1A	8H	A911.30	H94.14	NA	0	57482.631	129.768	4	57565.57	BB	BB	BB	BB	BB	BB	BB	BB	BB	BB	BB	BB	BB	BB	BB	BB	BB	BB	BB	BB	BB	BB	BB	BB	BB	BB	BB	BB	BB	BB
4757	5-May	cross6AH	54	1A_9-11_30	8H_9-4_14	21829.483	0	172.147	2	1A	8H	A911.30	H94.14	NA	0	57482.631	129.768	4	57565.57	BB	BB	BB	BB	BB	BB	BB	BB	BB	BB	BB	BB	BB	BB	BB	BB	BB	BB	BB	BB	BB	BB	BB	BB	BB	BB	BB	BB	BB	BB
4758	5-May	cross6AH	54	1A_9-11_30	8H_9-4_14	19406.354	1	91.33	6	1A	8H	A911.30	H94.14	NA	0	57482.631	129.768	4	57565.57	BB	BB	BB	BB	BB	BB	BB	BB	BB	BB	BB	BB	BB	BB	BB	BB	BB	BB	BB	BB	BB	BB	BB	BB	BB	BB	BB	BB	BB	BB
4759	5-May	cross6AH	54	1A_9-11_30	8H_9-4_14	21902.694	0	96.189	7	1A	8H	A911.30	H94.14	NA	0	57482.631	129.768	4	57565.57	BB	BB	BB	BB	BB	BB	BB	BB	BB	BB	BB	BB	BB	BB	BB	BB	BB	BB	BB	BB	BB	BB	BB	BB	BB	BB	BB	BB	BB	BB
4760	5-May	cross6AH	54	1A_9-11_30	8H_9-4_14	23926.652	0	148.682	6	1A	8H	A911.30	H94.14	NA	0	57482.631	129.768	4	57565.57	BB	BB	BB	BB	BB	BB	BB	BB	BB	BB	BB	BB	BB	BB	BB	BB	BB	BB	BB	BB	BB	BB	BB	BB	BB	BB	BB	BB	BB	BB
4761	5-May	cross6AH	54	1A_9-11_30	8H_9-4_14	23016.578	1	89.841	4	1A	8H	A911.30	H94.14	NA	0	57482.631	129.768	4	57565.57	BB	BB	BB	BB	BB	BB	BB	BB	BB	BB	BB	BB	BB	BB	BB	BB	BB	BB	BB	BB	BB	BB	BB	BB	BB	BB	BB	BB	BB	BB
4762	5-May	cross6AH	54	1A_9-11_30	8H_9-4_14	20397.303	1	129.697	6	1A	8H	A911.30	H94.14	NA	0	57482.631	129.768	4	57565.57	BB	BB	BB	BB	BB	BB	BB	BB	BB	BB	BB	BB	BB	BB	BB	BB	BB	BB	BB	BB	BB	BB	BB	BB	BB	BB	BB	BB	BB	BB
4763	5-May	cross6AH	54	1A_9-11_30	8H_9-4_14	17131.219	0	170.041	4	1A	8H	A911.30	H94.14	NA	0	57482.631	129.768	4	57565.57	BB	BB	BB	BB	BB	BB	BB	BB	BB	BB	BB	BB	BB	BB	BB	BB	BB	BB	BB	BB	BB	BB	BB	BB	BB	BB	BB	BB	BB	BB
4764	5-May	cross6AH	54	1A_9-11_30	8H_9-4_14	18487.731	1	88.043	4	1A	8H	A911.30	H94.14	NA	0	57482.631	129.768	4	57565.57	BB	BB	BB	BB	BB	BB	BB	BB	BB	BB	BB	BB	BB	BB	BB	BB	BB	BB	BB	BB	BB	BB	BB	BB	BB	BB	BB	BB	BB	BB
4765	5-May	cross6AH	54	1A_9-11_30	8H_9-4_14	19485.854	0	112.316	6	1A	8H	A911.30	H94.14	NA	0	57482.631	129.768	4	57565.57	BB	BB	BB	BB	BB	BB	BB	BB	BB	BB	BB	BB	BB	BB	BB	BB	BB	BB	BB	BB	BB	BB	BB	BB	BB	BB	BB	BB	BB	BB
4766	5-May	cross6AH	54	1A_9-11_30	8H_9-4_14	18523.796	1	104.45	5	1A	8H	A911.30	H94.14	NA	0	57482.631	129.768	4	57565.57	BB	BB	BB	BB	BB	BB	BB	BB	BB	BB	BB	BB	BB	BB	BB	BB	BB	BB	BB	BB	BB	BB	BB	BB	BB	BB	BB	BB	BB	BB
4767	5-May	cross6AH	54	1A_9-11_30	8H_9-4_14	20067.02	0	105.583	4	1A	8H	A911.30	H94.14	NA	0	57482.631	129.768	4	57565.57	BB	BB	BB	BB	BB	BB	BB	BB	BB	BB	BB	BB	BB	BB	BB	BB	BB	BB	BB	BB	BB	BB	BB	BB	BB	BB	BB	BB	BB	BB
4768	5-May	cross6AH	54	1A_9-11_30	8H_9-4_14	21051.778	0	91.125	7	1A	8H	A911.30	H94.14	NA	0	57482.631	129.768	4	57565.57	BB	BB	BB	BB	BB	BB	BB	BB	BB	BB	BB	BB	BB	BB	BB	BB	BB	BB	BB	BB	BB	BB	BB	BB	BB	BB	BB	BB	BB	BB
4769	5-May	cross6AH	54	1A_9-11_30	8H_9-4_14	19580.586	0	87.055	6	1A	8H	A911.30	H94.14	NA	0	57482.631	129.768	4	57565.57	BB	BB	BB	BB	BB	BB	BB	BB	BB	BB	BB	BB	BB	BB	BB	BB	BB	BB	BB	BB	BB	BB	BB	BB	BB	BB	BB	BB	BB	BB
4770	5-May	cross6AH	54	1A_9-11_30	8H_9-4_14	20653.59	0	114.317	5	1A	8H	A911.30	H94.14	NA	0	57482.631	129.768	4	57565.57	BB	BB	BB	BB	BB	BB	BB	BB	BB	BB	BB	BB	BB	BB	BB	BB	BB	BB	BB	BB	BB	BB	BB	BB	BB	BB	BB	BB	BB	BB
4771	5-May	cross6AH	54	1A_9-11_30	8H_9-4_14	19715.215	1	63.146	3	1A	8H	A911.30	H94.14	NA	0	57482.631	129.768	4	57565.57	BB	BB	BB	BB	BB	BB	BB	BB	BB	BB	BB	BB	BB	BB	BB	BB	BB	BB	BB	BB	BB	BB	BB	BB	BB	BB	BB	BB	BB	BB
4772	5-May	cross6AH	54	1A_9-11_30	8H_9-4_14	19980.15	0	125.515	6	1A	8H	A911.30	H94.14	NA	0	57482.631	129.768	4	57565.57	BB	BB	BB	BB	BB	BB	BB	BB	BB	BB	BB	BB	BB	BB	BB	BB	BB	BB	BB	BB	BB	BB	BB	BB	BB	BB	BB	BB	BB	BB
4773	5-May	cross6AH	54	1A_9-11_30	8H_9-4_14	19244.209	0	90.631	4	1A	8H	A911.30	H94.14	NA	0	57482.631	129.768	4	57565.57	BB	BB	BB	BB	BB	BB	BB	BB	BB	BB	BB	BB	BB	BB	BB	BB	BB	BB	BB	BB	BB	BB	BB	BB	BB	BB	BB	BB	BB	BB
4774	5-May	cross6AH	54	1A_9-11_30	8H_9-4_14	21111.624	0	97.518	7	1A	8H	A911.30	H94.14	NA	0	57482.631	129.768	4	57565.57	BB	BB	BB	BB	BB	BB	BB	BB	BB	BB	BB	BB	BB	BB	BB	BB	BB	BB	BB	BB	BB	BB	BB	BB	BB	BB	BB	BB	BB	BB
4775	5-May	cross6AH	54	1A_9-11_30	8H_9-4_14	22411.926	0	124.388	5	1A	8H	A911.30	H94.14	NA	0	57482.631	129.768	4	57565.57	BB	BB	BB	BB	BB	BB	BB	BB	BB	BB	BB	BB	BB	BB	BB	BB	BB	BB	BB	BB	BB	BB	BB	BB	BB	BB	BB	BB	BB	BB
4776	5-May	cross6AH	54	1A_9-11_30	8H_9-4_14	21275.341	0	91.237	2	1A	8H	A911.30	H94.14	NA	0	57482.631	129.768	4	57565.57	BB	BB	BB	BB	BB	BB	BB	BB	BB	BB	BB	BB	BB	BB	BB	BB	BB	BB	BB	BB	BB	BB	BB	BB	BB	BB	BB	BB	BB	BB
4777	5-May	cross6AH	54	1A_9-11_30	8H_9-4_14	21584.3	0	158.772	6	1A	8H	A911.30	H94.14	NA	0	57482.631	129.768	4	57565.57	BB	BB	BB	BB	BB	BB	BB	BB	BB	BB	BB	BB	BB	BB	BB	BB	BB	BB	BB	BB	BB	BB	BB	BB	BB	BB	BB	BB	BB	BB
4778	5-May	cross6AH	54	1A_9-11_30	8H_9-4_14	20566.425	1	126.564	5	1A	8H	A911.30	H94.14	NA	0	57482.631	129.768	4	57565.57	BB	BB	BB	BB	BB	BB	BB	BB	BB	BB	BB	BB	BB	BB	BB	BB	BB	BB	BB	BB	BB	BB	BB	BB	BB	BB	BB	BB	BB	BB
4779	5-May	cross6AH	54	1A_9-11_30	8H_9-4_14	24148.249	0	139.926	7	1A	8H	A911.30	H94.14	NA	0	57482.631	129.768	4	57565.57	BB	BB	BB	BB	BB	BB	BB	BB	BB	BB	BB	BB	BB	BB	BB	BB	BB	BB	BB	BB	BB	BB	BB	BB	BB	BB	BB	BB	BB	BB
4780	5-May	cross6AH	54	1A_9-11_30	8H_9-4_14	24308.723	1	171.833	9	1A	8H	A911.30	H94.14	NA	0	57482.631	129.768	4	57565.57	BB	BB	BB	BB	BB	BB	BB	BB	BB	BB	BB	BB	BB	BB	BB	BB	BB	BB	BB	BB	BB	BB	BB	BB	BB	BB	BB	BB	BB	BB
4781	5-May	cross6AH	54	1A_9-11_30	8H_9-4_14	21516.691	0	105.243	5	1A	8H	A911.30	H94.14	NA	0	57482.631	129.768	4	57565.57	BB	BB	BB	BB	BB	BB	BB	BB	BB	BB	BB	BB	BB	BB	BB	BB	BB	BB	BB	BB	BB	BB	BB	BB	BB	BB	BB	BB	BB	BB
4782	5-May	cross6AH	54	1A_9-11_30	8H_9-4_14	17268.01	0	84.302	8	1A	8H	A911.30	H94.14	NA	0	57482.631	129.768	4	57565.57	BB	BB	BB	BB	BB	BB	BB	BB	BB	BB	BB	BB	BB	BB	BB	BB	BB	BB	BB	BB	BB	BB	BB	BB	BB	BB	BB	BB	BB	BB
4783	5-May	cross6AH	54	1A_9-11_30	8H_9-4_14	27234.206	0	105.137	7	1A	8H	A911.30	H94.14	NA	0	57482.631	129.768	4	57565.57	BB	BB	BB	BB	BB	BB	BB	BB	BB	BB	BB	BB	BB	BB	BB	BB	BB	BB	BB	BB	BB	BB	BB	BB	BB	BB	BB	BB	BB	BB
4784	5-May	cross6AH	54	1A_9-11_30	8H_9-4_14	19031.751	0	94.969	5	1A	8H	A911.30	H94.14	NA	0	57482.631	129.768	4	57565.57	BB	BB	BB	BB	BB	BB	BB	BB	BB	BB	BB	BB	BB	BB	BB	BB	BB	BB	BB	BB	BB	BB	BB	BB	BB	BB	BB	BB	BB	BB
4785	5-May	cross6AH	54	1A_9-11_30	8H_9-4_14	20896.218	1	72.909	5	1A	8H	A911.30	H94.14	NA	0	57482.631	129.768	4	57565.57	BB	BB	BB	BB	BB	BB	BB	BB	BB	BB	BB	BB	BB	BB	BB	BB	BB	BB	BB	BB	BB	BB	BB	BB	BB	BB	BB	BB	BB	BB
4786	5-May	cross6AH	54	1A_9-11_30	8H_9-4_14	20755.692	0	74.143	5	1A	8H	A911.30	H94.14	NA	0	57482.631	129.768	4	57565.57	BB	BB	BB	BB	BB	BB	BB	BB	BB	BB	BB	BB	BB	BB	BB	BB	BB	BB	BB	BB	BB	BB	BB	BB	BB	BB	BB	BB	BB	BB
4787	5-May	cross6AH	54	1A_9-11_30	8H_9-4_14	23028.469	0	109.633	7	1A	8H	A911.30	H94.14	NA	0	57482.631	129.768	4	57565.57	BB	BB	BB	BB	BB	BB	BB	BB	BB	BB	BB	BB	BB	BB	BB	BB	BB	BB	BB	BB	BB	BB	BB	BB	BB	BB	BB	BB	BB	BB
4788	5-May	cross6AH	54	1A_9-11_30	8H_9-4_14	24856.576	0	93.002	7	1A	8H	A911.30	H94.14	NA	0	57482.631	129.768	4	57565.57	BB	BB	BB	BB	BB	BB	BB	BB	BB	BB	BB	BB	BB	BB	BB	BB	BB	BB	BB	BB	BB	BB	BB	BB	BB	BB	BB	BB	BB	BB
4789	5-May	cross6AH	54	1A_9-11_30	8H_9-4_14	21567.398	0	114.789	6	1A	8H	A911.30	H94.14	NA	0	57482.631	129.768	4	57565.57	BB	BB	BB	BB	BB	BB	BB	BB	BB	BB	BB	BB	BB	BB	BB	BB	BB	BB	BB	BB	BB	BB	BB	BB	BB	BB	BB	BB	BB	BB
4790	5-May	cross6AH	54	1A_9-11_30	8H_9-4_14	19032.242	0	101.677	6	1A	8H	A911.30	H94.14	NA	0	57482.631	129.768	4	57565.57	BB	BB	BB	BB	BB	BB	BB	BB	BB	BB	BB	BB	BB	BB	BB	BB	BB	BB	BB	BB	BB	BB	BB	BB	BB	BB	BB	BB	BB	BB
4791	5-May	cross6AH	54	1A_9-11_30	8H_9-4_14	24825.424	0	144.851	13	1A	8H	A911.30	H94.14	NA	0	57482.631	129.768	4	57565.57	BB	BB	BB	BB	BB	BB	BB	BB	BB	BB	BB	BB	BB	BB	BB	BB	BB	BB	BB	BB	BB	BB	BB	BB	BB	BB	BB	BB	BB	BB
4893	15-Jun	cross24HA	24	8H_10-28_7	1A_9-11_31	28528.316	0	154.96	4	8H	1A	H1028.7	A911.31	102.686	4	47043.956	170.464	3	59895.54	BB	BB	BB	BB	BB	BB	BB	BB	BB	BB	BB	BB	BB	BB	BB	BB	BB	BB	BB	BB	BB	BB	BB	BB	BB	BB	BB	BB	BB	BB
4894	15-Jun	cross24HA	24	8H_10-28_7	1A_9-11_31	28118.827	1	176.1	12	8H	1A	H1028.7	A911.31	102.686	4	47043.956	170.464	3	59895.54	BB	BB	BB	BB	BB	BB	BB	BB	BB	BB	BB	BB	BB	BB	BB	BB	BB	BB	BB	BB	BB	BB	BB	BB	BB	BB	BB	BB	BB	BB
4895	15-Jun	cross24HA	24	8H_10-28_7	1A_9-11_31	32717.249	1	237.06	11	8H	1A	H1028.7	A911.31	102.686	4	47043.956	170.464	3	59895.54	BB	BB	BB	BB	BB	BB	BB	BB	BB	BB	BB	BB	BB	BB	BB	BB	BB	BB	BB	BB	BB	BB	BB	BB	BB	BB	BB	BB	BB	BB
4896	15-Jun	cross24HA	24	8H_10-28_7	1A_9-11_31	31523.963	0	158.575	9	8H	1A	H1028.7	A911.31	102.686	4	47043.956	170.464	3	59895.54	BB	BB	BB	BB	BB	BB	BB	BB	BB	BB	BB	BB	BB	BB	BB	BB	BB	BB	BB	BB	BB	BB	BB	BB	BB	BB	BB	BB	BB	BB
4897	15-Jun	cross24HA	24	8H_10-28_7	1A_9-11_31	29318.796	1	144.876	6	8H	1A	H1028.7	A911.31	102.686	4	47043.956	170.464	3	59895.54	BB	BB	BB	BB	BB	BB	BB	BB	BB	BB	BB	BB	BB	BB	BB	BB	BB	BB	BB	BB	BB	BB	BB	BB	BB	BB	BB	BB	BB	BB
4898	15-Jun	cross24HA	24	8H_10-28_7	1A_9-11_31	37599.67	0	NA	13	8H	1A	H1028.7	A911.31	102.686	4	47043.956	170.464	3	59895.54	BB	BB	BB	BB	BB	BB	BB	BB	BB	BB	BB	BB	BB	BB	BB	BB	BB	BB	BB	BB	BB	BB	BB	BB	BB	BB	BB	BB	BB	BB
4899	15-Jun	cross24HA	24	8H_10-28_7	1A_9-11_31	33783.571	1	219.375	10	8H	1A	H1028.7	A911.31	102.686	4	47043.956	170.464	3	59895.54	BB	BB	BB	BB	BB	BB	BB	BB	BB	BB	BB	BB	BB	BB	BB	BB	BB	BB	BB	BB	BB	BB	BB	BB	BB	BB	BB	BB	BB	BB
4900	15-Jun	cross24HA	24	8H_10-28_7	1A_9-11_31	26112.951	1	208.748	6	8H	1A	H1028.7	A911.31	102.686	4	47043.956	170.464	3	59895.54	BB	BB	BB	BB	BB	BB	BB	BB	BB	BB	BB	BB	BB	BB	BB	BB	BB	BB	BB	BB	BB	BB	BB	BB	BB	BB	BB	BB	BB	BB
4901	15-Jun	cross24HA	24	8H_10-28_7	1A_9-11_31	33805.878	0	148.97	11	8H	1A	H1028.7	A911.31	102.686	4	47043.956	170.464	3	59895.54	BB	BB	BB	BB	BB	BB	BB	BB	BB	BB	BB	BB	BB	BB	BB	BB	BB	BB	BB	BB	BB	BB	BB	BB	BB	BB	BB	BB	BB	BB
4902	15-Jun	cross24HA	24	8H_10-28_7	1A_9-11_31	26059.984	1	116.271	1	8H	1A	H1028.7	A911.31	102.686	4	47043.956	170.464	3	59895.54	BB	BB	BB	BB	BB	BB	BB	BB	BB	BB	BB	BB	BB	BB	BB	BB	BB	BB	BB	BB	BB	BB	BB	BB	BB	BB	BB	BB	BB	BB
4903	15-Jun	cross24HA	24	8H_10-28_7	1A_9-11_31	36801.82	0	196.178	16	8H	1A	H1028.7	A911.31	102.686	4	47043.956	170.464	3	59895.54	BB	BB	BB	BB	BB	BB	BB	BB	BB	BB	BB	BB	BB	BB	BB	BB	BB	BB	BB	BB	BB	BB	BB	BB	BB	BB	BB	BB	BB	BB
4904	15-Jun	cross24HA	24	8H_10-28_7	1A_9-11_31	31794.008	1	143.653	11	8H	1A	H1028.7	A911.31	102.686	4	47043.956	170.464	3	59895.54	BB	BB	BB	BB	BB	BB	BB	BB	BB	BB	BB	BB	BB	BB	BB	BB	BB	BB	BB	BB	BB	BB	BB	BB	BB	BB	BB	BB	BB	BB
4905	15-Jun	cross24HA	24	8H_10-28_7	1A_9-11_31	36516.937	1	209.649	15	8H	1A	H1028.7	A911.31	102.686	4	47043.956	170.464	3	59895.54	BB	BB	BB	BB	BB	BB	BB	BB	BB	BB	BB	BB	BB	BB	BB	BB	BB	BB	BB	BB	BB	BB	BB	BB	BB	BB	BB	BB	BB	BB
4906	15-Jun	cross24HA	24	8H_10-28_7	1A_9-11_31	25927.222	0	189.053	10	8H	1A	H1028.7	A911.31	102.686	4	47043.956	170.464	3	59895.54	BB	BB	BB	BB	BB	BB	BB	BB	BB	BB	BB	BB	BB	BB	BB	BB	BB	BB	BB	BB	BB	BB	BB	BB	BB	BB	BB	BB	BB	BB
4907	15-Jun	cross24HA	24	8H_10-28_7	1A_9-11_31	26955.906	0	165.103	11	8H	1A	H1028.7	A911.31	102.686	4	47043.956	170.464	3	59895.54	BB	BB	BB	BB	BB	BB	BB	BB	BB	BB	BB	BB	BB	BB	BB	BB	BB	BB	BB	BB	BB	BB	BB	BB	BB	BB	BB	BB	BB	BB
4908	15-Jun	cross24HA	24	8H_10-28_7	1A_9-11_31	42376.058	0	198.105	13	8H	1A	H1028.7	A911.31	102.686	4	47043.956	170.464	3	59895.54	BB	BB	BB	BB	BB	BB	BB	BB	BB	BB	BB	BB	BB	BB	BB	BB	BB	BB	BB	BB	BB	BB	BB	BB	BB	BB	BB	BB	BB	BB
4909	15-Jun	cross24HA	24	8H_10-28_7	1A_9-11_31	30638.752	1	234.322	5	8H	1A	H1028.7	A911.31	102.686	4	47043.956	170.464	3	59895.54	BB	BB	BB	BB	BB	BB	BB	BB	BB	BB	BB	BB	BB	BB	BB	BB	BB	BB	BB	BB	BB	BB	BB	BB	BB	BB	BB	BB	BB	BB
4910	15-Jun	cross24HA	24	8H_10-28_7	1A_9-11_31	21795.678	0	218.215	5	8H	1A	H1028.7	A911.31	102.686	4	47043.956	170.464	3	59895.54	BB	BB	BB	BB	BB	BB	BB	BB	BB	BB	BB	BB	BB	BB	BB	BB	BB	BB	BB	BB	BB	BB	BB	BB	BB	BB	BB	BB	BB	BB
4911	15-Jun	cross24HA	24	8H_10-28_7	1A_9-11_31	24393.825	1	NA	12	8H	1A	H1028.7	A911.31	102.686	4	47043.956	170.464	3	59895.54	BB	BB	BB	BB	BB	BB	BB	BB	BB	BB	BB	BB	BB	BB	BB	BB	BB	BB	BB	BB	BB	BB	BB	BB	BB	BB	BB	BB	BB	BB
4912	15-Jun	cross24HA	24	8H_10-28_7	1A_9-11_31	24657.285	0	NA	4	8H	1A	H1028.7	A911.31	102.686	4	47043.956	170.464	3	59895.54	BB	BB	BB	BB	BB	BB	BB	BB	BB	BB	BB	BB	BB	BB	BB	BB	BB	BB	BB	BB	BB	BB	BB	BB	BB	BB	BB	BB	BB	BB
4913	15-Jun	cross24HA	24	8H_10-28_7	1A_9-11_31	30624.109	1	176.769	11	8H	1A	H1028.7	A911.31	102.686	4	47043.956	170.464	3	59895.54	BB	BB	BB	BB	BB	BB	BB	BB	BB	BB	BB	BB	BB	BB	BB	BB	BB	BB	BB	BB	BB	BB	BB	BB	BB	BB	BB	BB	BB	BB
4914	15-Jun	cross24HA	24	8H_10-28_7	1A_9-11_31	34316.192	0	164.536	12	8H	1A	H1028.7	A911.31	102.686	4	47043.956	170.464	3	59895.54	BB	BB	BB	BB	BB	BB	BB	BB	BB	BB	BB	BB	BB	BB	BB	BB	BB	BB	BB	BB	BB	BB	BB	BB	BB	BB	BB	BB	BB	BB
4915	15-Jun	cross24HA	24	8H_10-28_7	1A_9-11_31	35172.512	1	212.222	12	8H	1A	H1028.7	A911.31	102.686	4	47043.956	170.464	3	59895.54	BB	BB	BB	BB	BB	BB	BB	BB	BB	BB	BB	BB	BB	BB	BB	BB	BB	BB	BB	BB	BB	BB	BB	BB	BB	BB	BB	BB	BB	BB
5023	1-Jun	cross35HC	11	8H_9-11_22	3C_8-21_7	40287.831	1	132.801	3	8H	3C	H911.22	C821.7	174.543	3	63893.338	81.21	2	59095.036	BB	BB	BB	BB	BB	BB	BB	BB	BB	BB	BB	BB	BB	BB	BB	BB	BB	BB	BB	BB	BB	BB	BB	BB	BB	BB	BB	BB	BB	BB
5024	1-Jun	cross35HC	11	8H_9-11_22	3C_8-21_7	25987.068	1	132.515	4	8H	3C	H911.22	C821.7	174.543	3	63893.338	81.21	2	59095.036	BB	BB	BB	BB	BB	BB	BB	BB	BB	BB	BB	BB	BB	BB	BB	BB	BB	BB	BB	BB	BB	BB	BB	BB	BB	BB	BB	BB	BB	BB
5025	1-Jun	cross35HC	11	8H_9-11_22	3C_8-21_7	21300.793	1	NA	0	8H	3C	H911.22	C821.7	174.543	3	63893.338	81.21	2	59095.036	BB	BB	BB	BB	BB	BB	BB	BB	BB	BB	BB	BB	BB	BB	BB	BB	BB	BB	BB	BB	BB	BB	BB	BB	BB	BB	BB	BB	BB	BB
5026	1-Jun	cross35HC	11	8H_9-11_22	3C_8-21_7	39829.601	1	59.902	1	8H	3C	H911.22	C821.7	174.543	3	63893.338	81.21	2	59095.036	BB	BB	BB	BB	BB	BB	BB	BB	BB	BB	BB	BB	BB	BB	BB	BB	BB	BB	BB	BB	BB	BB	BB	BB	BB	BB	BB	BB	BB	BB
5027	1-Jun	cross35HC	11	8H_9-11_22	3C_8-21_7	29789.605	1	69.25	1	8H	3C	H911.22	C821.7	174.543	3	63893.338	81.21	2	59095.036	BB	BB	BB	BB	BB	BB	BB	BB	BB	BB	BB	BB	BB	BB	BB	BB	BB	BB	BB	BB	BB	BB	BB	BB	BB	BB	BB	BB	BB	BB
5028	1-Jun	cross35HC	11	8H_9-11_22	3C_8-21_7	27537.957	1	89.54	2	8H	3C	H911.22	C821.7	174.543	3	63893.338	81.21	2	59095.036	BB	BB	BB	BB	BB	BB	BB	BB	BB	BB	BB	BB	BB	BB	BB	BB	BB	BB	BB	BB	BB	BB	BB	BB	BB	BB	BB	BB	BB	BB
5029	1-Jun	cross35HC	11	8H_9-11_22	3C_8-21_7	24893.132	1	241.039	5	8H	3C	H911.22	C821.7	174.543	3	63893.338	81.21	2	59095.036	BB	BB	BB	BB	BB	BB	BB	BB	BB	BB	BB	BB	BB	BB	BB	BB	BB	BB	BB	BB	BB	BB	BB	BB	BB	BB	BB	BB	BB	BB
5030	1-Jun	cross35HC	11	8H_9-11_22	3C_8-21_7	30356.62	1	164.271	12	8H	3C	H911.22	C821.7	174.543	3	63893.338	81.21	2	59095.036	BB	BB	BB	BB	BB	BB	BB	BB	BB	BB	BB	BB	BB	BB	BB	BB	BB	BB	BB	BB	BB	BB	BB	BB	BB	BB	BB	BB	BB	BB
5031	1-Jun	cross35HC	11	8H_9-11_22	3C_8-21_7	27701.772	0	NA	0	8H	3C	H911.22	C821.7	174.543	3	63893.338	81.21	2	59095.036	BB	BB	BB	BB	BB	BB	BB	BB	BB	BB	BB	BB	BB	BB	BB	BB	BB	BB	BB	BB	BB	BB	BB	BB	BB	BB	BB	BB	BB	BB
5032	1-Jun	cross35HC	11	8H_9-11_22	3C_8-21_7	25077.682	0	NA	0	8H	3C	H911.22	C821.7	174.543	3	63893.338	81.21	2	59095.036	BB	BB	BB	BB	BB	BB	BB	BB	BB	BB	BB	BB	BB	BB	BB	BB	BB	BB	BB	BB	BB	BB	BB	BB	BB	BB	BB	BB	BB	BB
5033	1-Jun	cross35HC	11	8H_9-11_22	3C_8-21_7	27074.813	1	NA	0	8H	3C	H911.22	C821.7	174.543	3	63893.338	81.21	2	59095.036	BB	BB	BB	BB	BB	BB	BB	BB	BB	BB	BB	BB	BB	BB	BB	BB	BB	BB	BB	BB	BB	BB	BB	BB	BB	BB	BB	BB	BB	BB
5184	7-Jun	cross24HA	12	8H_10-28_7	1A_9-11_31	43712.129	1	185.317	14	8H	1A	H1028.7	A911.31	102.686	4	47043.956	170.464	3	59895.54	BB	BB	BB	BB	BB	BB	BB	BB	BB	BB	BB	BB	BB	BB	BB	BB	BB	BB	BB	BB	BB	BB	BB	BB	BB	BB	BB	BB	BB	BB
5185	7-Jun	cross24HA	12	8H_10-28_7	1A_9-11_31	32725.799	1	181.785	12	8H	1A	H1028.7	A911.31	102.686	4	47043.956	170.464	3	59895.54	BB	BB	BB	BB	BB	BB	BB	BB	BB	BB	BB	BB	BB	BB	BB	BB	BB	BB	BB	BB	BB	BB	BB	BB	BB	BB	BB	BB	BB	BB
5186	7-Jun	cross24HA	12	8H_10-28_7	1A_9-11_31	32877.92	1	143.098	6	8H	1A	H1028.7	A911.31	102.686	4	47043.956	170.464	3	59895.54	BB	BB	BB	BB	BB	BB	BB	BB	BB	BB	BB	BB	BB	BB	BB	BB	BB	BB	BB	BB	BB	BB	BB	BB	BB	BB	BB	BB	BB	BB
5187	7-Jun	cross24HA	12	8H_10-28_7	1A_9-11_31	38251.098	1	195.199	16	8H	1A	H1028.7	A911.31	102.686	4	47043.956	170.464	3	59895.54	BB	BB	BB	BB	BB	BB	BB	BB	BB	BB	BB	BB	BB	BB	BB	BB	BB	BB	BB	BB	BB	BB	BB	BB	BB	BB	BB	BB	BB	BB
5188	7-Jun	cross24HA	12	8H_10-28_7	1A_9-11_31	31917.139	1	170.525	12	8H	1A	H1028.7	A911.31	102.686	4	47043.956	170.464	3	59895.54	BB	BB	BB	BB	BB	BB	BB	BB	BB	BB	BB	BB	BB	BB	BB	BB	BB	BB	BB	BB	BB	BB	BB	BB	BB	BB	BB	BB	BB	BB
5189	7-Jun	cross24HA	12	8H_10-28_7	1A_9-11_31	39439.176	1	196.478	8	8H	1A	H1028.7	A911.31	102.686	4	47043.956	170.464	3	59895.54	BB	BB	BB	BB	BB	BB	BB	BB	BB	BB	BB	BB	BB	BB	BB	BB	BB	BB	BB	BB	BB	BB	BB	BB	BB	BB	BB	BB	BB	BB
5190	7-Jun	cross24HA	12	8H_10-28_7	1A_9-11_31	19140.24	1	164.109	3	8H	1A	H1028.7	A911.31	102.686	4	47043.956	170.464	3	59895.54	BB	BB	BB	BB	BB	BB	BB	BB	BB	BB	BB	BB	BB	BB	BB	BB	BB	BB	BB	BB	BB	BB	BB	BB	BB	BB	BB	BB	BB	BB
5191	7-Jun	cross24HA	12	8H_10-28_7	1A_9-11_31	27831.488	1	177.167	4	8H	1A	H1028.7	A911.31	102.686	4	47043.956	170.464	3	59895.54	BB	BB	BB	BB	BB	BB	BB	BB	BB	BB	BB	BB	BB	BB	BB	BB	BB	BB	BB	BB	BB	BB	BB	BB	BB	BB	BB	BB	BB	BB
5192	7-Jun	cross24HA	12	8H_10-28_7	1A_9-11_31	25075.127	0	163.209	4	8H	1A	H1028.7	A911.31	102.686	4	47043.956	170.464	3	59895.54	BB	BB	BB	BB	BB	BB	BB	BB	BB	BB	BB	BB	BB	BB	BB	BB	BB	BB	BB	BB	BB	BB	BB	BB	BB	BB	BB	BB	BB	BB
5193	7-Jun	cross24HA	12	8H_10-28_7	1A_9-11_31	29331.964	1	115.731	2	8H	1A	H1028.7	A911.31	102.686	4	47043.956	170.464	3	59895.54	BB	BB	BB	BB	BB	BB	BB	BB	BB	BB	BB	BB	BB	BB	BB	BB	BB	BB	BB	BB	BB	BB	BB	BB	BB	BB	BB	BB	BB	BB
5194	7-Jun	cross24HA	12	8H_10-28_7	1A_9-11_31	32068.081	1	159.75	7	8H	1A	H1028.7	A911.31	102.686	4	47043.956	170.464	3	59895.54	BB	BB	BB	BB	BB	BB	BB	BB	BB	BB	BB	BB	BB	BB	BB	BB	BB	BB	BB	BB	BB	BB	BB	BB	BB	BB	BB	BB	BB	BB
5195	7-Jun	cross24HA	12	8H_10-28_7	1A_9-11_31	30076.65	0	204.166	14	8H	1A	H1028.7	A911.31	102.686	4	47043.956	170.464	3	59895.54	BB	BB	BB	BB	BB	BB	BB	BB	BB	BB	BB	BB	BB	BB	BB	BB	BB	BB	BB	BB	BB	BB	BB	BB	BB	BB	BB	BB	BB	BB
5258	23-Jan	cross37	19	3C_6-10_25	3C_7-3_38	NA	1	NA	0	3C	3C	C610.25	C73.38	108.795	4	46141.744	NA	0	53907.391	BB	BB	BB	BB	BB	BB	BB	BB	BB	BB	BB	BB	BB	BB	BB	BB	BB	BB	BB	BB	BB	BB	BB	BB	BB	BB	BB	BB	BB	BB
5259	23-Jan	cross37	19	3C_6-10_25	3C_7-3_38	34958.972	0	92.937	2	3C	3C	C610.25	C73.38	108.795	4	46141.744	NA	0	53907.391	BB	BB	BB	BB	BB	BB	BB	BB	BB	BB	BB	BB	BB	BB	BB	BB	BB	BB	BB	BB	BB	BB	BB	BB	BB	BB	BB	BB	BB	BB
5260	23-Jan	cross37	19	3C_6-10_25	3C_7-3_38	40009.434	1	79.515	2	3C	3C	C610.25	C73.38	108.795	4	46141.744	NA	0	53907.391	BB	BB	BB	BB	BB	BB	BB	BB	BB	BB	BB	BB	BB	BB	BB	BB	BB	BB	BB	BB	BB	BB	BB	BB	BB	BB	BB	BB	BB	BB
5261	23-Jan	cross37	19	3C_6-10_25	3C_7-3_38	36750.818	1	NA	0	3C	3C	C610.25	C73.38	108.795	4	46141.744	NA	0	53907.391	BB	BB	BB	BB	BB	BB	BB	BB	BB	BB	BB	BB	BB	BB	BB	BB	BB	BB	BB	BB	BB	BB	BB	BB	BB	BB	BB	BB	BB	BB
5262	23-Jan	cross37	19	3C_6-10_25	3C_7-3_38	35960.83	1	48.54	1	3C	3C	C610.25	C73.38	108.795	4	46141.744	NA	0	53907.391	BB	BB	BB	BB	BB	BB	BB	BB	BB	BB	BB	BB	BB	BB	BB	BB	BB	BB	BB	BB	BB	BB	BB	BB	BB	BB	BB	BB	BB	BB
5263	23-Jan	cross37	19	3C_6-10_25	3C_7-3_38	28794.135	1	98.864	4	3C	3C	C610.25	C73.38	108.795	4	46141.744	NA	0	53907.391	BB	BB	BB	BB	BB	BB	BB	BB	BB	BB	BB	BB	BB	BB	BB	BB	BB	BB	BB	BB	BB	BB	BB	BB	BB	BB	BB	BB	BB	BB
5264	23-Jan	cross37	19	3C_6-10_25	3C_7-3_38	38582.168	0	NA	0	3C	3C	C610.25	C73.38	108.795	4	46141.744	NA	0	53907.391	BB	BB	BB	BB	BB	BB	BB	BB	BB	BB	BB	BB	BB	BB	BB	BB	BB	BB	BB	BB	BB	BB	BB	BB	BB	BB	BB	BB	BB	BB
5265	23-Jan	cross37	19	3C_6-10_25	3C_7-3_38	34066.784	1	121.003	2	3C	3C	C610.25	C73.38	108.795	4	46141.744	NA	0	53907.391	BB	BB	BB	BB	BB	BB	BB	BB	BB	BB	BB	BB	BB	BB	BB	BB	BB	BB	BB	BB	BB	BB	BB	BB	BB	BB	BB	BB	BB	BB
5266	23-Jan	cross37	19	3C_6-10_25	3C_7-3_38	42755.574	0	131.063	4	3C	3C	C610.25	C73.38	108.795	4	46141.744	NA	0	53907.391	BB	BB	BB	BB	BB	BB	BB	BB	BB	BB	BB	BB	BB	BB	BB	BB	BB	BB	BB	BB	BB	BB	BB	BB	BB	BB	BB	BB	BB	BB
5267	23-Jan	cross37	19	3C_6-10_25	3C_7-3_38	41756.37	1	NA	0	3C	3C	C610.25	C73.38	108.795	4	46141.744	NA	0	53907.391	BB	BB	BB	BB	BB	BB	BB	BB	BB	BB	BB	BB	BB	BB	BB	BB	BB	BB	BB	BB	BB	BB	BB	BB	BB	BB	BB	BB	BB	BB
5268	23-Jan	cross37	19	3C_6-10_25	3C_7-3_38	34828.765	1	141.275	6	3C	3C	C610.25	C73.38	108.795	4	46141.744	NA	0	53907.391	BB	BB	BB	BB	BB	BB	BB	BB	BB	BB	BB	BB	BB	BB	BB	BB	BB	BB	BB	BB	BB	BB	BB	BB	BB	BB	BB	BB	BB	BB
5269	23-Jan	cross37	19	3C_6-10_25	3C_7-3_38	37053.39	1	70.11	6	3C	3C	C610.25	C73.38	108.795	4	46141.744	NA	0	53907.391	BB	BB	BB	BB	BB	BB	BB	BB	BB	BB	BB	BB	BB	BB	BB	BB	BB	BB	BB	BB	BB	BB	BB	BB	BB	BB	BB	BB	BB	BB
5270	23-Jan	cross37	19	3C_6-10_25	3C_7-3_38	34757.618	0	NA	0	3C	3C	C610.25	C73.38	108.795	4	46141.744	NA	0	53907.391	BB	BB	BB	BB	BB	BB	BB	BB	BB	BB	BB	BB	BB	BB	BB	BB	BB	BB	BB	BB	BB	BB	BB	BB	BB	BB	BB	BB	BB	BB
5271	23-Jan	cross37	19	3C_6-10_25	3C_7-3_38	35959.454	1	178.133	8	3C	3C	C610.25	C73.38	108.795	4	46141.744	NA	0	53907.391	BB	BB	BB	BB	BB	BB	BB	BB	BB	BB	BB	BB	BB	BB	BB	BB	BB	BB	BB	BB	BB	BB	BB	BB	BB	BB	BB	BB	BB	BB
5272	23-Jan	cross37	19	3C_6-10_25	3C_7-3_38	35839.86	1	123.789	3	3C	3C	C610.25	C73.38	108.795	4	46141.744	NA	0	53907.391	BB	BB	BB	BB	BB	BB	BB	BB	BB	BB	BB	BB	BB	BB	BB	BB	BB	BB	BB	BB	BB	BB	BB	BB	BB	BB	BB	BB	BB	BB
5273	23-Jan	cross37	19	3C_6-10_25	3C_7-3_38	33100.009	1	161.928	10	3C	3C	C610.25	C73.38	108.795	4	46141.744	NA	0	53907.391	BB	BB	BB	BB	BB	BB	BB	BB	BB	BB	BB	BB	BB	BB	BB	BB	BB	BB	BB	BB	BB	BB	BB	BB	BB	BB	BB	BB	BB	BB
5274	23-Jan	cross37	19	3C_6-10_25	3C_7-3_38	34780.908	1	NA	0	3C	3C	C610.25	C73.38	108.795	4	46141.744	NA	0	53907.391	BB	BB	BB	BB	BB	BB	BB	BB	BB	BB	BB	BB	BB	BB	BB	BB	BB	BB	BB	BB	BB	BB	BB	BB	BB	BB	BB	BB	BB	BB
5275	23-Jan	cross37	19	3C_6-10_25	3C_7-3_38	39228.879	0	166.877	13	3C	3C	C610.25	C73.38	108.795	4	46141.744	NA	0	53907.391	BB	BB	BB	BB	BB	BB	BB	BB	BB	BB	BB	BB	BB	BB	BB	BB	BB	BB	BB	BB	BB	BB	BB	BB	BB	BB	BB	BB	BB	BB
5276	23-Jan	cross37	19	3C_6-10_25	3C_7-3_38	37270.271	1	NA	0	3C	3C	C610.25	C73.38	108.795	4	46141.744	NA	0	53907.391	BB	BB	BB	BB	BB	BB	BB	BB	BB	BB	BB	BB	BB	BB	BB	BB	BB	BB	BB	BB	BB	BB	BB	BB	BB	BB	BB	BB	BB	BB
5338	28-Jan	cross10HC	29	8H_7-28_44	3C_6-10_26	29216.399	1	151.808	7	8H	3C	H728.44	C610.26	67.459	3	65042.6	224.397	6	56493.549	BB	BB	BB	BB	BB	BB	BB	BB	BB	BB	BB	BB	BB	BB	BB	BB	BB	BB	BB	BB	BB	BB	BB	BB	BB	BB	BB	BB	BB	BB
5339	28-Jan	cross10HC	29	8H_7-28_44	3C_6-10_26	23746.032	1	NA	0	8H	3C	H728.44	C610.26	67.459	3	65042.6	224.397	6	56493.549	BB	BB	BB	BB	BB	BB	BB	BB	BB	BB	BB	BB	BB	BB	BB	BB	BB	BB	BB	BB	BB	BB	BB	BB	BB	BB	BB	BB	BB	BB
5340	28-Jan	cross10HC	29	8H_7-28_44	3C_6-10_26	22778.471	0	NA	0	8H	3C	H728.44	C610.26	67.459	3	65042.6	224.397	6	56493.549	BB	BB	BB	BB	BB	BB	BB	BB	BB	BB	BB	BB	BB	BB	BB	BB	BB	BB	BB	BB	BB	BB	BB	BB	BB	BB	BB	BB	BB	BB
5341	28-Jan	cross10HC	29	8H_7-28_44	3C_6-10_26	32095.105	1	NA	0	8H	3C	H728.44	C610.26	67.459	3	65042.6	224.397	6	56493.549	BB	BB	BB	BB	BB	BB	BB	BB	BB	BB	BB	BB	BB	BB	BB	BB	BB	BB	BB	BB	BB	BB	BB	BB	BB	BB	BB	BB	BB	BB
5342	28-Jan	cross10HC	29	8H_7-28_44	3C_6-10_26	23037.018	1	87.596	3	8H	3C	H728.44	C610.26	67.459	3	65042.6	224.397	6	56493.549	BB	BB	BB	BB	BB	BB	BB	BB	BB	BB	BB	BB	BB	BB	BB	BB	BB	BB	BB	BB	BB	BB	BB	BB	BB	BB	BB	BB	BB	BB
5343	28-Jan	cross10HC	29	8H_7-28_44	3C_6-10_26	34365.621	0	152.894	10	8H	3C	H728.44	C610.26	67.459	3	65042.6	224.397	6	56493.549	BB	BB	BB	BB	BB	BB	BB	BB	BB	BB	BB	BB	BB	BB	BB	BB	BB	BB	BB	BB	BB	BB	BB	BB	BB	BB	BB	BB	BB	BB
5344	28-Jan	cross10HC	29	8H_7-28_44	3C_6-10_26	28492.448	1	164.095	9	8H	3C	H728.44	C610.26	67.459	3	65042.6	224.397	6	56493.549	BB	BB	BB	BB	BB	BB	BB	BB	BB	BB	BB	BB	BB	BB	BB	BB	BB	BB	BB	BB	BB	BB	BB	BB	BB	BB	BB	BB	BB	BB
5345	28-Jan	cross10HC	29	8H_7-28_44	3C_6-10_26	28200.195	1	73.185	2	8H	3C	H728.44	C610.26	67.459	3	65042.6	224.397	6	56493.549	BB	BB	BB	BB	BB	BB	BB	BB	BB	BB	BB	BB	BB	BB	BB	BB	BB	BB	BB	BB	BB	BB	BB	BB	BB	BB	BB	BB	BB	BB
5346	28-Jan	cross10HC	29	8H_7-28_44	3C_6-10_26	27300.144	1	NA	0	8H	3C	H728.44	C610.26	67.459	3	65042.6	224.397	6	56493.549	BB	BB	BB	BB	BB	BB	BB	BB	BB	BB	BB	BB	BB	BB	BB	BB	BB	BB	BB	BB	BB	BB	BB	BB	BB	BB	BB	BB	BB	BB
5347	28-Jan	cross10HC	29	8H_7-28_44	3C_6-10_26	27293.069	1	92.27	4	8H	3C	H728.44	C610.26	67.459	3	65042.6	224.397	6	56493.549	BB	BB	BB	BB	BB	BB	BB	BB	BB	BB	BB	BB	BB	BB	BB	BB	BB	BB	BB	BB	BB	BB	BB	BB	BB	BB	BB	BB	BB	BB
5348	28-Jan	cross10HC	29	8H_7-28_44	3C_6-10_26	31444.07	1	159.782	8	8H	3C	H728.44	C610.26	67.459	3	65042.6	224.397	6	56493.549	BB	BB	BB	BB	BB	BB	BB	BB	BB	BB	BB	BB	BB	BB	BB	BB	BB	BB	BB	BB	BB	BB	BB	BB	BB	BB	BB	BB	BB	BB
5349	28-Jan	cross10HC	29	8H_7-28_44	3C_6-10_26	20447.323	1	143.965	2	8H	3C	H728.44	C610.26	67.459	3	65042.6	224.397	6	56493.549	BB	BB	BB	BB	BB	BB	BB	BB	BB	BB	BB	BB	BB	BB	BB	BB	BB	BB	BB	BB	BB	BB	BB	BB	BB	BB	BB	BB	BB	BB
5350	28-Jan	cross10HC	29	8H_7-28_44	3C_6-10_26	27212.783	1	152.779	7	8H	3C	H728.44	C610.26	67.459	3	65042.6	224.397	6	56493.549	BB	BB	BB	BB	BB	BB	BB	BB	BB	BB	BB	BB	BB	BB	BB	BB	BB	BB	BB	BB	BB	BB	BB	BB	BB	BB	BB	BB	BB	BB
5351	28-Jan	cross10HC	29	8H_7-28_44	3C_6-10_26	34275.901	1	168.798	9	8H	3C	H728.44	C610.26	67.459	3	65042.6	224.397	6	56493.549	BB	BB	BB	BB	BB	BB	BB	BB	BB	BB	BB	BB	BB	BB	BB	BB	BB	BB	BB	BB	BB	BB	BB	BB	BB	BB	BB	BB	BB	BB
5352	28-Jan	cross10HC	29	8H_7-28_44	3C_6-10_26	30752.548	1	155.165	9	8H	3C	H728.44	C610.26	67.459	3	65042.6	224.397	6	56493.549	BB	BB	BB	BB	BB	BB	BB	BB	BB	BB	BB	BB	BB	BB	BB	BB	BB	BB	BB	BB	BB	BB	BB	BB	BB	BB	BB	BB	BB	BB
5353	28-Jan	cross10HC	29	8H_7-28_44	3C_6-10_26	31743.694	1	128.881	11	8H	3C	H728.44	C610.26	67.459	3	65042.6	224.397	6	56493.549	BB	BB	BB	BB	BB	BB	BB	BB	BB	BB	BB	BB	BB	BB	BB	BB	BB	BB	BB	BB	BB	BB	BB	BB	BB	BB	BB	BB	BB	BB
5354	28-Jan	cross10HC	29	8H_7-28_44	3C_6-10_26	24300.174	1	91.129	3	8H	3C	H728.44	C610.26	67.459	3	65042.6	224.397	6	56493.549	BB	BB	BB	BB	BB	BB	BB	BB	BB	BB	BB	BB	BB	BB	BB	BB	BB	BB	BB	BB	BB	BB	BB	BB	BB	BB	BB	BB	BB	BB
5355	28-Jan	cross10HC	29	8H_7-28_44	3C_6-10_26	32958.796	1	144.05	7	8H	3C	H728.44	C610.26	67.459	3	65042.6	224.397	6	56493.549	BB	BB	BB	BB	BB	BB	BB	BB	BB	BB	BB	BB	BB	BB	BB	BB	BB	BB	BB	BB	BB	BB	BB	BB	BB	BB	BB	BB	BB	BB
5356	28-Jan	cross10HC	29	8H_7-28_44	3C_6-10_26	23858.944	1	126.22	5	8H	3C	H728.44	C610.26	67.459	3	65042.6	224.397	6	56493.549	BB	BB	BB	BB	BB	BB	BB	BB	BB	BB	BB	BB	BB	BB	BB	BB	BB	BB	BB	BB	BB	BB	BB	BB	BB	BB	BB	BB	BB	BB
5357	28-Jan	cross10HC	29	8H_7-28_44	3C_6-10_26	37825.69	1	171.411	15	8H	3C	H728.44	C610.26	67.459	3	65042.6	224.397	6	56493.549	BB	BB	BB	BB	BB	BB	BB	BB	BB	BB	BB	BB	BB	BB	BB	BB	BB	BB	BB	BB	BB	BB	BB	BB	BB	BB	BB	BB	BB	BB
5358	28-Jan	cross10HC	29	8H_7-28_44	3C_6-10_26	37088.767	1	168.879	9	8H	3C	H728.44	C610.26	67.459	3	65042.6	224.397	6	56493.549	BB	BB	BB	BB	BB	BB	BB	BB	BB	BB	BB	BB	BB	BB	BB	BB	BB	BB	BB	BB	BB	BB	BB	BB	BB	BB	BB	BB	BB	BB
5359	28-Jan	cross10HC	29	8H_7-28_44	3C_6-10_26	37486.66	1	186.128	11	8H	3C	H728.44	C610.26	67.459	3	65042.6	224.397	6	56493.549	BB	BB	BB	BB	BB	BB	BB	BB	BB	BB	BB	BB	BB	BB	BB	BB	BB	BB	BB	BB	BB	BB	BB	BB	BB	BB	BB	BB	BB	BB
5360	28-Jan	cross10HC	29	8H_7-28_44	3C_6-10_26	24402.472	1	NA	0	8H	3C	H728.44	C610.26	67.459	3	65042.6	224.397	6	56493.549	BB	BB	BB	BB	BB	BB	BB	BB	BB	BB	BB	BB	BB	BB	BB	BB	BB	BB	BB	BB	BB	BB	BB	BB	BB	BB	BB	BB	BB	BB
5361	28-Jan	cross10HC	29	8H_7-28_44	3C_6-10_26	27509.065	1	119.989	6	8H	3C	H728.44	C610.26	67.459	3	65042.6	224.397	6	56493.549	BB	BB	BB	BB	BB	BB	BB	BB	BB	BB	BB	BB	BB	BB	BB	BB	BB	BB	BB	BB	BB	BB	BB	BB	BB	BB	BB	BB	BB	BB
5362	28-Jan	cross10HC	29	8H_7-28_44	3C_6-10_26	29147.119	1	144.81	10	8H	3C	H728.44	C610.26	67.459	3	65042.6	224.397	6	56493.549	BB	BB	BB	BB	BB	BB	BB	BB	BB	BB	BB	BB	BB	BB	BB	BB	BB	BB	BB	BB	BB	BB	BB	BB	BB	BB	BB	BB	BB	BB
5363	28-Jan	cross10HC	29	8H_7-28_44	3C_6-10_26	26637.12	1	48.06	1	8H	3C	H728.44	C610.26	67.459	3	65042.6	224.397	6	56493.549	BB	BB	BB	BB	BB	BB	BB	BB	BB	BB	BB	BB	BB	BB	BB	BB	BB	BB	BB	BB	BB	BB	BB	BB	BB	BB	BB	BB	BB	BB
5364	28-Jan	cross10HC	29	8H_7-28_44	3C_6-10_26	31772.683	1	144.843	12	8H	3C	H728.44	C610.26	67.459	3	65042.6	224.397	6	56493.549	BB	BB	BB	BB	BB	BB	BB	BB	BB	BB	BB	BB	BB	BB	BB	BB	BB	BB	BB	BB	BB	BB	BB	BB	BB	BB	BB	BB	BB	BB
5365	28-Jan	cross10HC	29	8H_7-28_44	3C_6-10_26	24562.75	1	NA	0	8H	3C	H728.44	C610.26	67.459	3	65042.6	224.397	6	56493.549	BB	BB	BB	BB	BB	BB	BB	BB	BB	BB	BB	BB	BB	BB	BB	BB	BB	BB	BB	BB	BB	BB	BB	BB	BB	BB	BB	BB	BB	BB
5366	28-Jan	cross10HC	29	8H_7-28_44	3C_6-10_26	26706.105	1	138.474	4	8H	3C	H728.44	C610.26	67.459	3	65042.6	224.397	6	56493.549	BB	BB	BB	BB	BB	BB	BB	BB	BB	BB	BB	BB	BB	BB	BB	BB	BB	BB	BB	BB	BB	BB	BB	BB	BB	BB	BB	BB	BB	BB
5904	2-Feb	cross10CA	53	3C_6-25_57	1A_6-18_13	17630.428	0	132.446	8	3C	1A	C625.57	A617.13	129.615	5	46407.17	132.499	8	52029.461	BB	BB	BB	BB	BB	BB	BB	BB	BB	BB	BB	BB	BB	BB	BB	BB	BB	BB	BB	BB	BB	BB	BB	BB	BB	BB	BB	BB	BB	BB
5905	2-Feb	cross10CA	53	3C_6-25_57	1A_6-18_13	21451.145	0	122.095	2	3C	1A	C625.57	A617.13	129.615	5	46407.17	132.499	8	52029.461	BB	BB	BB	BB	BB	BB	BB	BB	BB	BB	BB	BB	BB	BB	BB	BB	BB	BB	BB	BB	BB	BB	BB	BB	BB	BB	BB	BB	BB	BB
5906	2-Feb	cross10CA	53	3C_6-25_57	1A_6-18_13	34884.386	0	176.067	11	3C	1A	C625.57	A617.13	129.615	5	46407.17	132.499	8	52029.461	BB	BB	BB	BB	BB	BB	BB	BB	BB	BB	BB	BB	BB	BB	BB	BB	BB	BB	BB	BB	BB	BB	BB	BB	BB	BB	BB	BB	BB	BB
5907	2-Feb	cross10CA	53	3C_6-25_57	1A_6-18_13	22040.86	1	126.761	4	3C	1A	C625.57	A617.13	129.615	5	46407.17	132.499	8	52029.461	BB	BB	BB	BB	BB	BB	BB	BB	BB	BB	BB	BB	BB	BB	BB	BB	BB	BB	BB	BB	BB	BB	BB	BB	BB	BB	BB	BB	BB	BB
5908	2-Feb	cross10CA	53	3C_6-25_57	1A_6-18_13	30049.626	1	198.94	11	3C	1A	C625.57	A617.13	129.615	5	46407.17	132.499	8	52029.461	BB	BB	BB	BB	BB	BB	BB	BB	BB	BB	BB	BB	BB	BB	BB	BB	BB	BB	BB	BB	BB	BB	BB	BB	BB	BB	BB	BB	BB	BB
5909	2-Feb	cross10CA	53	3C_6-25_57	1A_6-18_13	26739.812	1	176.315	9	3C	1A	C625.57	A617.13	129.615	5	46407.17	132.499	8	52029.461	BB	BB	BB	BB	BB	BB	BB	BB	BB	BB	BB	BB	BB	BB	BB	BB	BB	BB	BB	BB	BB	BB	BB	BB	BB	BB	BB	BB	BB	BB
5910	2-Feb	cross10CA	53	3C_6-25_57	1A_6-18_13	24307.937	1	102.626	7	3C	1A	C625.57	A617.13	129.615	5	46407.17	132.499	8	52029.461	BB	BB	BB	BB	BB	BB	BB	BB	BB	BB	BB	BB	BB	BB	BB	BB	BB	BB	BB	BB	BB	BB	BB	BB	BB	BB	BB	BB	BB	BB
5911	2-Feb	cross10CA	53	3C_6-25_57	1A_6-18_13	25329.645	1	151.771	9	3C	1A	C625.57	A617.13	129.615	5	46407.17	132.499	8	52029.461	BB	BB	BB	BB	BB	BB	BB	BB	BB	BB	BB	BB	BB	BB	BB	BB	BB	BB	BB	BB	BB	BB	BB	BB	BB	BB	BB	BB	BB	BB
5912	2-Feb	cross10CA	53	3C_6-25_57	1A_6-18_13	26939.889	1	137.614	7	3C	1A	C625.57	A617.13	129.615	5	46407.17	132.499	8	52029.461	BB	BB	BB	BB	BB	BB	BB	BB	BB	BB	BB	BB	BB	BB	BB	BB	BB	BB	BB	BB	BB	BB	BB	BB	BB	BB	BB	BB	BB	BB
5913	2-Feb	cross10CA	53	3C_6-25_57	1A_6-18_13	26176.433	0	139.305	5	3C	1A	C625.57	A617.13	129.615	5	46407.17	132.499	8	52029.461	BB	BB	BB	BB	BB	BB	BB	BB	BB	BB	BB	BB	BB	BB	BB	BB	BB	BB	BB	BB	BB	BB	BB	BB	BB	BB	BB	BB	BB	BB
5914	2-Feb	cross10CA	53	3C_6-25_57	1A_6-18_13	25971.639	1	182.091	7	3C	1A	C625.57	A617.13	129.615	5	46407.17	132.499	8	52029.461	BB	BB	BB	BB	BB	BB	BB	BB	BB	BB	BB	BB	BB	BB	BB	BB	BB	BB	BB	BB	BB	BB	BB	BB	BB	BB	BB	BB	BB	BB
5915	2-Feb	cross10CA	53	3C_6-25_57	1A_6-18_13	27230.471	0	199.806	10	3C	1A	C625.57	A617.13	129.615	5	46407.17	132.499	8	52029.461	BB	BB	BB	BB	BB	BB	BB	BB	BB	BB	BB	BB	BB	BB	BB	BB	BB	BB	BB	BB	BB	BB	BB	BB	BB	BB	BB	BB	BB	BB
5916	2-Feb	cross10CA	53	3C_6-25_57	1A_6-18_13	20679.337	0	161.536	4	3C	1A	C625.57	A617.13	129.615	5	46407.17	132.499	8	52029.461	BB	BB	BB	BB	BB	BB	BB	BB	BB	BB	BB	BB	BB	BB	BB	BB	BB	BB	BB	BB	BB	BB	BB	BB	BB	BB	BB	BB	BB	BB
5917	2-Feb	cross10CA	53	3C_6-25_57	1A_6-18_13	26734.309	1	150.242	13	3C	1A	C625.57	A617.13	129.615	5	46407.17	132.499	8	52029.461	BB	BB	BB	BB	BB	BB	BB	BB	BB	BB	BB	BB	BB	BB	BB	BB	BB	BB	BB	BB	BB	BB	BB	BB	BB	BB	BB	BB	BB	BB
5918	2-Feb	cross10CA	53	3C_6-25_57	1A_6-18_13	20937.393	1	151.897	10	3C	1A	C625.57	A617.13	129.615	5	46407.17	132.499	8	52029.461	BB	BB	BB	BB	BB	BB	BB	BB	BB	BB	BB	BB	BB	BB	BB	BB	BB	BB	BB	BB	BB	BB	BB	BB	BB	BB	BB	BB	BB	BB
5919	2-Feb	cross10CA	53	3C_6-25_57	1A_6-18_13	27098.692	1	NA	0	3C	1A	C625.57	A617.13	129.615	5	46407.17	132.499	8	52029.461	BB	BB	BB	BB	BB	BB	BB	BB	BB	BB	BB	BB	BB	BB	BB	BB	BB	BB	BB	BB	BB	BB	BB	BB	BB	BB	BB	BB	BB	BB
5920	2-Feb	cross10CA	53	3C_6-25_57	1A_6-18_13	25549.179	0	206.776	13	3C	1A	C625.57	A617.13	129.615	5	46407.17	132.499	8	52029.461	BB	BB	BB	BB	BB	BB	BB	BB	BB	BB	BB	BB	BB	BB	BB	BB	BB	BB	BB	BB	BB	BB	BB	BB	BB	BB	BB	BB	BB	BB
5921	2-Feb	cross10CA	53	3C_6-25_57	1A_6-18_13	19488.213	1	107.691	3	3C	1A	C625.57	A617.13	129.615	5	46407.17	132.499	8	52029.461	BB	BB	BB	BB	BB	BB	BB	BB	BB	BB	BB	BB	BB	BB	BB	BB	BB	BB	BB	BB	BB	BB	BB	BB	BB	BB	BB	BB	BB	BB
5922	2-Feb	cross10CA	53	3C_6-25_57	1A_6-18_13	30566.425	1	274.758	10	3C	1A	C625.57	A617.13	129.615	5	46407.17	132.499	8	52029.461	BB	BB	BB	BB	BB	BB	BB	BB	BB	BB	BB	BB	BB	BB	BB	BB	BB	BB	BB	BB	BB	BB	BB	BB	BB	BB	BB	BB	BB	BB
5923	2-Feb	cross10CA	53	3C_6-25_57	1A_6-18_13	22053.832	1	108.001	8	3C	1A	C625.57	A617.13	129.615	5	46407.17	132.499	8	52029.461	BB	BB	BB	BB	BB	BB	BB	BB	BB	BB	BB	BB	BB	BB	BB	BB	BB	BB	BB	BB	BB	BB	BB	BB	BB	BB	BB	BB	BB	BB
5924	2-Feb	cross10CA	53	3C_6-25_57	1A_6-18_13	20017.295	1	153.744	3	3C	1A	C625.57	A617.13	129.615	5	46407.17	132.499	8	52029.461	BB	BB	BB	BB	BB	BB	BB	BB	BB	BB	BB	BB	BB	BB	BB	BB	BB	BB	BB	BB	BB	BB	BB	BB	BB	BB	BB	BB	BB	BB
5925	2-Feb	cross10CA	53	3C_6-25_57	1A_6-18_13	21347.962	1	126.772	4	3C	1A	C625.57	A617.13	129.615	5	46407.17	132.499	8	52029.461	BB	BB	BB	BB	BB	BB	BB	BB	BB	BB	BB	BB	BB	BB	BB	BB	BB	BB	BB	BB	BB	BB	BB	BB	BB	BB	BB	BB	BB	BB
5926	2-Feb	cross10CA	53	3C_6-25_57	1A_6-18_13	23994.359	1	137.265	8	3C	1A	C625.57	A617.13	129.615	5	46407.17	132.499	8	52029.461	BB	BB	BB	BB	BB	BB	BB	BB	BB	BB	BB	BB	BB	BB	BB	BB	BB	BB	BB	BB	BB	BB	BB	BB	BB	BB	BB	BB	BB	BB
5927	2-Feb	cross10CA	53	3C_6-25_57	1A_6-18_13	23166.046	1	208.516	10	3C	1A	C625.57	A617.13	129.615	5	46407.17	132.499	8	52029.461	BB	BB	BB	BB	BB	BB	BB	BB	BB	BB	BB	BB	BB	BB	BB	BB	BB	BB	BB	BB	BB	BB	BB	BB	BB	BB	BB	BB	BB	BB
5928	2-Feb	cross10CA	53	3C_6-25_57	1A_6-18_13	21521.211	1	120.548	6	3C	1A	C625.57	A617.13	129.615	5	46407.17	132.499	8	52029.461	BB	BB	BB	BB	BB	BB	BB	BB	BB	BB	BB	BB	BB	BB	BB	BB	BB	BB	BB	BB	BB	BB	BB	BB	BB	BB	BB	BB	BB	BB
5929	2-Feb	cross10CA	53	3C_6-25_57	1A_6-18_13	23313.647	0	125.817	6	3C	1A	C625.57	A617.13	129.615	5	46407.17	132.499	8	52029.461	BB	BB	BB	BB	BB	BB	BB	BB	BB	BB	BB	BB	BB	BB	BB	BB	BB	BB	BB	BB	BB	BB	BB	BB	BB	BB	BB	BB	BB	BB
5930	2-Feb	cross10CA	53	3C_6-25_57	1A_6-18_13	25672.9	1	140.841	10	3C	1A	C625.57	A617.13	129.615	5	46407.17	132.499	8	52029.461	BB	BB	BB	BB	BB	BB	BB	BB	BB	BB	BB	BB	BB	BB	BB	BB	BB	BB	BB	BB	BB	BB	BB	BB	BB	BB	BB	BB	BB	BB
5931	2-Feb	cross10CA	53	3C_6-25_57	1A_6-18_13	19963.542	1	145.541	2	3C	1A	C625.57	A617.13	129.615	5	46407.17	132.499	8	52029.461	BB	BB	BB	BB	BB	BB	BB	BB	BB	BB	BB	BB	BB	BB	BB	BB	BB	BB	BB	BB	BB	BB	BB	BB	BB	BB	BB	BB	BB	BB
5932	2-Feb	cross10CA	53	3C_6-25_57	1A_6-18_13	20703.118	1	119.125	5	3C	1A	C625.57	A617.13	129.615	5	46407.17	132.499	8	52029.461	BB	BB	BB	BB	BB	BB	BB	BB	BB	BB	BB	BB	BB	BB	BB	BB	BB	BB	BB	BB	BB	BB	BB	BB	BB	BB	BB	BB	BB	BB
5933	2-Feb	cross10CA	53	3C_6-25_57	1A_6-18_13	23703.482	1	188.481	8	3C	1A	C625.57	A617.13	129.615	5	46407.17	132.499	8	52029.461	BB	BB	BB	BB	BB	BB	BB	BB	BB	BB	BB	BB	BB	BB	BB	BB	BB	BB	BB	BB	BB	BB	BB	BB	BB	BB	BB	BB	BB	BB
5934	2-Feb	cross10CA	53	3C_6-25_57	1A_6-18_13	27252.779	1	122.092	5	3C	1A	C625.57	A617.13	129.615	5	46407.17	132.499	8	52029.461	BB	BB	BB	BB	BB	BB	BB	BB	BB	BB	BB	BB	BB	BB	BB	BB	BB	BB	BB	BB	BB	BB	BB	BB	BB	BB	BB	BB	BB	BB
5935	2-Feb	cross10CA	53	3C_6-25_57	1A_6-18_13	24891.461	1	97.695	4	3C	1A	C625.57	A617.13	129.615	5	46407.17	132.499	8	52029.461	BB	BB	BB	BB	BB	BB	BB	BB	BB	BB	BB	BB	BB	BB	BB	BB	BB	BB	BB	BB	BB	BB	BB	BB	BB	BB	BB	BB	BB	BB
5936	2-Feb	cross10CA	53	3C_6-25_57	1A_6-18_13	28050.039	1	165.367	5	3C	1A	C625.57	A617.13	129.615	5	46407.17	132.499	8	52029.461	BB	BB	BB	BB	BB	BB	BB	BB	BB	BB	BB	BB	BB	BB	BB	BB	BB	BB	BB	BB	BB	BB	BB	BB	BB	BB	BB	BB	BB	BB
5937	2-Feb	cross10CA	53	3C_6-25_57	1A_6-18_13	18398.306	1	84.493	8	3C	1A	C625.57	A617.13	129.615	5	46407.17	132.499	8	52029.461	BB	BB	BB	BB	BB	BB	BB	BB	BB	BB	BB	BB	BB	BB	BB	BB	BB	BB	BB	BB	BB	BB	BB	BB	BB	BB	BB	BB	BB	BB
5938	2-Feb	cross10CA	53	3C_6-25_57	1A_6-18_13	22390.307	1	128.43	8	3C	1A	C625.57	A617.13	129.615	5	46407.17	132.499	8	52029.461	BB	BB	BB	BB	BB	BB	BB	BB	BB	BB	BB	BB	BB	BB	BB	BB	BB	BB	BB	BB	BB	BB	BB	BB	BB	BB	BB	BB	BB	BB
5939	2-Feb	cross10CA	53	3C_6-25_57	1A_6-18_13	24262.733	1	146.023	6	3C	1A	C625.57	A617.13	129.615	5	46407.17	132.499	8	52029.461	BB	BB	BB	BB	BB	BB	BB	BB	BB	BB	BB	BB	BB	BB	BB	BB	BB	BB	BB	BB	BB	BB	BB	BB	BB	BB	BB	BB	BB	BB
5940	2-Feb	cross10CA	53	3C_6-25_57	1A_6-18_13	21456.747	0	179.458	14	3C	1A	C625.57	A617.13	129.615	5	46407.17	132.499	8	52029.461	BB	BB	BB	BB	BB	BB	BB	BB	BB	BB	BB	BB	BB	BB	BB	BB	BB	BB	BB	BB	BB	BB	BB	BB	BB	BB	BB	BB	BB	BB
5941	2-Feb	cross10CA	53	3C_6-25_57	1A_6-18_13	24167.707	1	115.1	3	3C	1A	C625.57	A617.13	129.615	5	46407.17	132.499	8	52029.461	BB	BB	BB	BB	BB	BB	BB	BB	BB	BB	BB	BB	BB	BB	BB	BB	BB	BB	BB	BB	BB	BB	BB	BB	BB	BB	BB	BB	BB	BB
5942	2-Feb	cross10CA	53	3C_6-25_57	1A_6-18_13	19433.182	1	126.123	4	3C	1A	C625.57	A617.13	129.615	5	46407.17	132.499	8	52029.461	BB	BB	BB	BB	BB	BB	BB	BB	BB	BB	BB	BB	BB	BB	BB	BB	BB	BB	BB	BB	BB	BB	BB	BB	BB	BB	BB	BB	BB	BB
5943	2-Feb	cross10CA	53	3C_6-25_57	1A_6-18_13	23634.3	1	157	14	3C	1A	C625.57	A617.13	129.615	5	46407.17	132.499	8	52029.461	BB	BB	BB	BB	BB	BB	BB	BB	BB	BB	BB	BB	BB	BB	BB	BB	BB	BB	BB	BB	BB	BB	BB	BB	BB	BB	BB	BB	BB	BB
5944	2-Feb	cross10CA	53	3C_6-25_57	1A_6-18_13	27966.411	1	147.626	9	3C	1A	C625.57	A617.13	129.615	5	46407.17	132.499	8	52029.461	BB	BB	BB	BB	BB	BB	BB	BB	BB	BB	BB	BB	BB	BB	BB	BB	BB	BB	BB	BB	BB	BB	BB	BB	BB	BB	BB	BB	BB	BB
5945	2-Feb	cross10CA	53	3C_6-25_57	1A_6-18_13	24522.853	1	113.284	5	3C	1A	C625.57	A617.13	129.615	5	46407.17	132.499	8	52029.461	BB	BB	BB	BB	BB	BB	BB	BB	BB	BB	BB	BB	BB	BB	BB	BB	BB	BB	BB	BB	BB	BB	BB	BB	BB	BB	BB	BB	BB	BB
5946	2-Feb	cross10CA	53	3C_6-25_57	1A_6-18_13	21341.771	1	124.65	7	3C	1A	C625.57	A617.13	129.615	5	46407.17	132.499	8	52029.461	BB	BB	BB	BB	BB	BB	BB	BB	BB	BB	BB	BB	BB	BB	BB	BB	BB	BB	BB	BB	BB	BB	BB	BB	BB	BB	BB	BB	BB	BB
5947	2-Feb	cross10CA	53	3C_6-25_57	1A_6-18_13	22441.996	1	131.967	4	3C	1A	C625.57	A617.13	129.615	5	46407.17	132.499	8	52029.461	BB	BB	BB	BB	BB	BB	BB	BB	BB	BB	BB	BB	BB	BB	BB	BB	BB	BB	BB	BB	BB	BB	BB	BB	BB	BB	BB	BB	BB	BB
5948	2-Feb	cross10CA	53	3C_6-25_57	1A_6-18_13	28028.026	1	138.904	9	3C	1A	C625.57	A617.13	129.615	5	46407.17	132.499	8	52029.461	BB	BB	BB	BB	BB	BB	BB	BB	BB	BB	BB	BB	BB	BB	BB	BB	BB	BB	BB	BB	BB	BB	BB	BB	BB	BB	BB	BB	BB	BB
5949	2-Feb	cross10CA	53	3C_6-25_57	1A_6-18_13	24902.173	1	188.477	7	3C	1A	C625.57	A617.13	129.615	5	46407.17	132.499	8	52029.461	BB	BB	BB	BB	BB	BB	BB	BB	BB	BB	BB	BB	BB	BB	BB	BB	BB	BB	BB	BB	BB	BB	BB	BB	BB	BB	BB	BB	BB	BB
5950	2-Feb	cross10CA	53	3C_6-25_57	1A_6-18_13	16209.353	1	143.102	7	3C	1A	C625.57	A617.13	129.615	5	46407.17	132.499	8	52029.461	BB	BB	BB	BB	BB	BB	BB	BB	BB	BB	BB	BB	BB	BB	BB	BB	BB	BB	BB	BB	BB	BB	BB	BB	BB	BB	BB	BB	BB	BB
5951	2-Feb	cross10CA	53	3C_6-25_57	1A_6-18_13	33643.046	1	171.552	11	3C	1A	C625.57	A617.13	129.615	5	46407.17	132.499	8	52029.461	BB	BB	BB	BB	BB	BB	BB	BB	BB	BB	BB	BB	BB	BB	BB	BB	BB	BB	BB	BB	BB	BB	BB	BB	BB	BB	BB	BB	BB	BB
5952	2-Feb	cross10CA	53	3C_6-25_57	1A_6-18_13	21088.629	1	110.466	3	3C	1A	C625.57	A617.13	129.615	5	46407.17	132.499	8	52029.461	BB	BB	BB	BB	BB	BB	BB	BB	BB	BB	BB	BB	BB	BB	BB	BB	BB	BB	BB	BB	BB	BB	BB	BB	BB	BB	BB	BB	BB	BB
5953	2-Feb	cross10CA	53	3C_6-25_57	1A_6-18_13	18440.463	0	109.653	3	3C	1A	C625.57	A617.13	129.615	5	46407.17	132.499	8	52029.461	BB	BB	BB	BB	BB	BB	BB	BB	BB	BB	BB	BB	BB	BB	BB	BB	BB	BB	BB	BB	BB	BB	BB	BB	BB	BB	BB	BB	BB	BB
5954	2-Feb	cross10CA	53	3C_6-25_57	1A_6-18_13	22430.597	1	161.69	5	3C	1A	C625.57	A617.13	129.615	5	46407.17	132.499	8	52029.461	BB	BB	BB	BB	BB	BB	BB	BB	BB	BB	BB	BB	BB	BB	BB	BB	BB	BB	BB	BB	BB	BB	BB	BB	BB	BB	BB	BB	BB	BB
5955	2-Feb	cross10CA	53	3C_6-25_57	1A_6-18_13	22301.864	1	178.966	6	3C	1A	C625.57	A617.13	129.615	5	46407.17	132.499	8	52029.461	BB	BB	BB	BB	BB	BB	BB	BB	BB	BB	BB	BB	BB	BB	BB	BB	BB	BB	BB	BB	BB	BB	BB	BB	BB	BB	BB	BB	BB	BB
5956	2-Feb	cross10CA	53	3C_6-25_57	1A_6-18_13	20424.033	1	129.046	5	3C	1A	C625.57	A617.13	129.615	5	46407.17	132.499	8	52029.461	BB	BB	BB	BB	BB	BB	BB	BB	BB	BB	BB	BB	BB	BB	BB	BB	BB	BB	BB	BB	BB	BB	BB	BB	BB	BB	BB	BB	BB	BB
6035	3-Feb	cross10HC	28	8H_7-28_44	3C_6-10_26	26573.737	1	183.931	4	8H	3C	H728.44	C610.26	67.459	3	65042.6	224.397	6	56493.549	BB	BB	BB	BB	BB	BB	BB	BB	BB	BB	BB	BB	BB	BB	BB	BB	BB	BB	BB	BB	BB	BB	BB	BB	BB	BB	BB	BB	BB	BB
6036	3-Feb	cross10HC	28	8H_7-28_44	3C_6-10_26	31489.765	1	146.591	7	8H	3C	H728.44	C610.26	67.459	3	65042.6	224.397	6	56493.549	BB	BB	BB	BB	BB	BB	BB	BB	BB	BB	BB	BB	BB	BB	BB	BB	BB	BB	BB	BB	BB	BB	BB	BB	BB	BB	BB	BB	BB	BB
6037	3-Feb	cross10HC	28	8H_7-28_44	3C_6-10_26	23560.598	1	98.744	2	8H	3C	H728.44	C610.26	67.459	3	65042.6	224.397	6	56493.549	BB	BB	BB	BB	BB	BB	BB	BB	BB	BB	BB	BB	BB	BB	BB	BB	BB	BB	BB	BB	BB	BB	BB	BB	BB	BB	BB	BB	BB	BB
6038	3-Feb	cross10HC	28	8H_7-28_44	3C_6-10_26	25104.608	1	121.717	14	8H	3C	H728.44	C610.26	67.459	3	65042.6	224.397	6	56493.549	BB	BB	BB	BB	BB	BB	BB	BB	BB	BB	BB	BB	BB	BB	BB	BB	BB	BB	BB	BB	BB	BB	BB	BB	BB	BB	BB	BB	BB	BB
6039	3-Feb	cross10HC	28	8H_7-28_44	3C_6-10_26	25282.181	1	NA	0	8H	3C	H728.44	C610.26	67.459	3	65042.6	224.397	6	56493.549	BB	BB	BB	BB	BB	BB	BB	BB	BB	BB	BB	BB	BB	BB	BB	BB	BB	BB	BB	BB	BB	BB	BB	BB	BB	BB	BB	BB	BB	BB
6040	3-Feb	cross10HC	28	8H_7-28_44	3C_6-10_26	24117.982	1	109.188	4	8H	3C	H728.44	C610.26	67.459	3	65042.6	224.397	6	56493.549	BB	BB	BB	BB	BB	BB	BB	BB	BB	BB	BB	BB	BB	BB	BB	BB	BB	BB	BB	BB	BB	BB	BB	BB	BB	BB	BB	BB	BB	BB
6041	3-Feb	cross10HC	28	8H_7-28_44	3C_6-10_26	31869.38	1	160.838	15	8H	3C	H728.44	C610.26	67.459	3	65042.6	224.397	6	56493.549	BB	BB	BB	BB	BB	BB	BB	BB	BB	BB	BB	BB	BB	BB	BB	BB	BB	BB	BB	BB	BB	BB	BB	BB	BB	BB	BB	BB	BB	BB
6042	3-Feb	cross10HC	28	8H_7-28_44	3C_6-10_26	22108.568	1	122.238	1	8H	3C	H728.44	C610.26	67.459	3	65042.6	224.397	6	56493.549	BB	BB	BB	BB	BB	BB	BB	BB	BB	BB	BB	BB	BB	BB	BB	BB	BB	BB	BB	BB	BB	BB	BB	BB	BB	BB	BB	BB	BB	BB
6043	3-Feb	cross10HC	28	8H_7-28_44	3C_6-10_26	21784.77	0	NA	0	8H	3C	H728.44	C610.26	67.459	3	65042.6	224.397	6	56493.549	BB	BB	BB	BB	BB	BB	BB	BB	BB	BB	BB	BB	BB	BB	BB	BB	BB	BB	BB	BB	BB	BB	BB	BB	BB	BB	BB	BB	BB	BB
6044	3-Feb	cross10HC	28	8H_7-28_44	3C_6-10_26	28417.665	1	171.962	18	8H	3C	H728.44	C610.26	67.459	3	65042.6	224.397	6	56493.549	BB	BB	BB	BB	BB	BB	BB	BB	BB	BB	BB	BB	BB	BB	BB	BB	BB	BB	BB	BB	BB	BB	BB	BB	BB	BB	BB	BB	BB	BB
6045	3-Feb	cross10HC	28	8H_7-28_44	3C_6-10_26	24608.937	1	177.605	12	8H	3C	H728.44	C610.26	67.459	3	65042.6	224.397	6	56493.549	BB	BB	BB	BB	BB	BB	BB	BB	BB	BB	BB	BB	BB	BB	BB	BB	BB	BB	BB	BB	BB	BB	BB	BB	BB	BB	BB	BB	BB	BB
6046	3-Feb	cross10HC	28	8H_7-28_44	3C_6-10_26	24526.292	1	87.552	1	8H	3C	H728.44	C610.26	67.459	3	65042.6	224.397	6	56493.549	BB	BB	BB	BB	BB	BB	BB	BB	BB	BB	BB	BB	BB	BB	BB	BB	BB	BB	BB	BB	BB	BB	BB	BB	BB	BB	BB	BB	BB	BB
6047	3-Feb	cross10HC	28	8H_7-28_44	3C_6-10_26	30614.577	1	141.155	14	8H	3C	H728.44	C610.26	67.459	3	65042.6	224.397	6	56493.549	BB	BB	BB	BB	BB	BB	BB	BB	BB	BB	BB	BB	BB	BB	BB	BB	BB	BB	BB	BB	BB	BB	BB	BB	BB	BB	BB	BB	BB	BB
6048	3-Feb	cross10HC	28	8H_7-28_44	3C_6-10_26	24519.02	1	150.63	12	8H	3C	H728.44	C610.26	67.459	3	65042.6	224.397	6	56493.549	BB	BB	BB	BB	BB	BB	BB	BB	BB	BB	BB	BB	BB	BB	BB	BB	BB	BB	BB	BB	BB	BB	BB	BB	BB	BB	BB	BB	BB	BB
6049	3-Feb	cross10HC	28	8H_7-28_44	3C_6-10_26	22681.676	1	161.92	14	8H	3C	H728.44	C610.26	67.459	3	65042.6	224.397	6	56493.549	BB	BB	BB	BB	BB	BB	BB	BB	BB	BB	BB	BB	BB	BB	BB	BB	BB	BB	BB	BB	BB	BB	BB	BB	BB	BB	BB	BB	BB	BB
6050	3-Feb	cross10HC	28	8H_7-28_44	3C_6-10_26	22036.045	1	111.318	8	8H	3C	H728.44	C610.26	67.459	3	65042.6	224.397	6	56493.549	BB	BB	BB	BB	BB	BB	BB	BB	BB	BB	BB	BB	BB	BB	BB	BB	BB	BB	BB	BB	BB	BB	BB	BB	BB	BB	BB	BB	BB	BB
6051	3-Feb	cross10HC	28	8H_7-28_44	3C_6-10_26	29126.974	0	166.236	4	8H	3C	H728.44	C610.26	67.459	3	65042.6	224.397	6	56493.549	BB	BB	BB	BB	BB	BB	BB	BB	BB	BB	BB	BB	BB	BB	BB	BB	BB	BB	BB	BB	BB	BB	BB	BB	BB	BB	BB	BB	BB	BB
6052	3-Feb	cross10HC	28	8H_7-28_44	3C_6-10_26	28872.554	1	185.003	8	8H	3C	H728.44	C610.26	67.459	3	65042.6	224.397	6	56493.549	BB	BB	BB	BB	BB	BB	BB	BB	BB	BB	BB	BB	BB	BB	BB	BB	BB	BB	BB	BB	BB	BB	BB	BB	BB	BB	BB	BB	BB	BB
6053	3-Feb	cross10HC	28	8H_7-28_44	3C_6-10_26	18823.616	1	121.412	5	8H	3C	H728.44	C610.26	67.459	3	65042.6	224.397	6	56493.549	BB	BB	BB	BB	BB	BB	BB	BB	BB	BB	BB	BB	BB	BB	BB	BB	BB	BB	BB	BB	BB	BB	BB	BB	BB	BB	BB	BB	BB	BB
6054	3-Feb	cross10HC	28	8H_7-28_44	3C_6-10_26	25688.918	1	179.318	11	8H	3C	H728.44	C610.26	67.459	3	65042.6	224.397	6	56493.549	BB	BB	BB	BB	BB	BB	BB	BB	BB	BB	BB	BB	BB	BB	BB	BB	BB	BB	BB	BB	BB	BB	BB	BB	BB	BB	BB	BB	BB	BB
6055	3-Feb	cross10HC	28	8H_7-28_44	3C_6-10_26	22114.268	1	123.974	7	8H	3C	H728.44	C610.26	67.459	3	65042.6	224.397	6	56493.549	BB	BB	BB	BB	BB	BB	BB	BB	BB	BB	BB	BB	BB	BB	BB	BB	BB	BB	BB	BB	BB	BB	BB	BB	BB	BB	BB	BB	BB	BB
6056	3-Feb	cross10HC	28	8H_7-28_44	3C_6-10_26	25247.197	1	96.48	8	8H	3C	H728.44	C610.26	67.459	3	65042.6	224.397	6	56493.549	BB	BB	BB	BB	BB	BB	BB	BB	BB	BB	BB	BB	BB	BB	BB	BB	BB	BB	BB	BB	BB	BB	BB	BB	BB	BB	BB	BB	BB	BB
6057	3-Feb	cross10HC	28	8H_7-28_44	3C_6-10_26	30783.601	1	169.085	13	8H	3C	H728.44	C610.26	67.459	3	65042.6	224.397	6	56493.549	BB	BB	BB	BB	BB	BB	BB	BB	BB	BB	BB	BB	BB	BB	BB	BB	BB	BB	BB	BB	BB	BB	BB	BB	BB	BB	BB	BB	BB	BB
6058	3-Feb	cross10HC	28	8H_7-28_44	3C_6-10_26	23870.736	1	152.399	8	8H	3C	H728.44	C610.26	67.459	3	65042.6	224.397	6	56493.549	BB	BB	BB	BB	BB	BB	BB	BB	BB	BB	BB	BB	BB	BB	BB	BB	BB	BB	BB	BB	BB	BB	BB	BB	BB	BB	BB	BB	BB	BB
6059	3-Feb	cross10HC	28	8H_7-28_44	3C_6-10_26	24145.989	1	126.259	8	8H	3C	H728.44	C610.26	67.459	3	65042.6	224.397	6	56493.549	BB	BB	BB	BB	BB	BB	BB	BB	BB	BB	BB	BB	BB	BB	BB	BB	BB	BB	BB	BB	BB	BB	BB	BB	BB	BB	BB	BB	BB	BB
6060	3-Feb	cross10HC	28	8H_7-28_44	3C_6-10_26	23023.555	1	53.424	1	8H	3C	H728.44	C610.26	67.459	3	65042.6	224.397	6	56493.549	BB	BB	BB	BB	BB	BB	BB	BB	BB	BB	BB	BB	BB	BB	BB	BB	BB	BB	BB	BB	BB	BB	BB	BB	BB	BB	BB	BB	BB	BB
6061	3-Feb	cross10HC	28	8H_7-28_44	3C_6-10_26	21933.059	1	178.924	9	8H	3C	H728.44	C610.26	67.459	3	65042.6	224.397	6	56493.549	BB	BB	BB	BB	BB	BB	BB	BB	BB	BB	BB	BB	BB	BB	BB	BB	BB	BB	BB	BB	BB	BB	BB	BB	BB	BB	BB	BB	BB	BB
6062	3-Feb	cross10HC	28	8H_7-28_44	3C_6-10_26	22026.12	1	106.728	6	8H	3C	H728.44	C610.26	67.459	3	65042.6	224.397	6	56493.549	BB	BB	BB	BB	BB	BB	BB	BB	BB	BB	BB	BB	BB	BB	BB	BB	BB	BB	BB	BB	BB	BB	BB	BB	BB	BB	BB	BB	BB	BB
6097	5-Feb	cross11H	24	8H_7-28_45	8H_8-4_29	32473.934	1	119.556	8	8H	8H	H728.45	H84.29	NA	0	65459.95	87.183	6	64580.537	BB	BB	BB	BB	BB	BB	BB	BB	BB	BB	BB	BB	BB	BB	BB	BB	BB	BB	BB	BB	BB	BB	BB	BB	BB	BB	BB	BB	BB	BB
6098	5-Feb	cross11H	24	8H_7-28_45	8H_8-4_29	28761.608	1	NA	0	8H	8H	H728.45	H84.29	NA	0	65459.95	87.183	6	64580.537	BB	BB	BB	BB	BB	BB	BB	BB	BB	BB	BB	BB	BB	BB	BB	BB	BB	BB	BB	BB	BB	BB	BB	BB	BB	BB	BB	BB	BB	BB
6099	5-Feb	cross11H	24	8H_7-28_45	8H_8-4_29	33407.985	1	104.448	8	8H	8H	H728.45	H84.29	NA	0	65459.95	87.183	6	64580.537	BB	BB	BB	BB	BB	BB	BB	BB	BB	BB	BB	BB	BB	BB	BB	BB	BB	BB	BB	BB	BB	BB	BB	BB	BB	BB	BB	BB	BB	BB
6100	5-Feb	cross11H	24	8H_7-28_45	8H_8-4_29	28857.421	1	181.584	9	8H	8H	H728.45	H84.29	NA	0	65459.95	87.183	6	64580.537	BB	BB	BB	BB	BB	BB	BB	BB	BB	BB	BB	BB	BB	BB	BB	BB	BB	BB	BB	BB	BB	BB	BB	BB	BB	BB	BB	BB	BB	BB
6101	5-Feb	cross11H	24	8H_7-28_45	8H_8-4_29	28605.753	1	63.953	1	8H	8H	H728.45	H84.29	NA	0	65459.95	87.183	6	64580.537	BB	BB	BB	BB	BB	BB	BB	BB	BB	BB	BB	BB	BB	BB	BB	BB	BB	BB	BB	BB	BB	BB	BB	BB	BB	BB	BB	BB	BB	BB
6102	5-Feb	cross11H	24	8H_7-28_45	8H_8-4_29	25415.532	1	NA	0	8H	8H	H728.45	H84.29	NA	0	65459.95	87.183	6	64580.537	BB	BB	BB	BB	BB	BB	BB	BB	BB	BB	BB	BB	BB	BB	BB	BB	BB	BB	BB	BB	BB	BB	BB	BB	BB	BB	BB	BB	BB	BB
6103	5-Feb	cross11H	24	8H_7-28_45	8H_8-4_29	30266.802	1	100.219	2	8H	8H	H728.45	H84.29	NA	0	65459.95	87.183	6	64580.537	BB	BB	BB	BB	BB	BB	BB	BB	BB	BB	BB	BB	BB	BB	BB	BB	BB	BB	BB	BB	BB	BB	BB	BB	BB	BB	BB	BB	BB	BB
6104	5-Feb	cross11H	24	8H_7-28_45	8H_8-4_29	25707.491	1	165.457	4	8H	8H	H728.45	H84.29	NA	0	65459.95	87.183	6	64580.537	BB	BB	BB	BB	BB	BB	BB	BB	BB	BB	BB	BB	BB	BB	BB	BB	BB	BB	BB	BB	BB	BB	BB	BB	BB	BB	BB	BB	BB	BB
6105	5-Feb	cross11H	24	8H_7-28_45	8H_8-4_29	31211.859	1	166.486	9	8H	8H	H728.45	H84.29	NA	0	65459.95	87.183	6	64580.537	BB	BB	BB	BB	BB	BB	BB	BB	BB	BB	BB	BB	BB	BB	BB	BB	BB	BB	BB	BB	BB	BB	BB	BB	BB	BB	BB	BB	BB	BB
6106	5-Feb	cross11H	24	8H_7-28_45	8H_8-4_29	30785.566	1	129.521	8	8H	8H	H728.45	H84.29	NA	0	65459.95	87.183	6	64580.537	BB	BB	BB	BB	BB	BB	BB	BB	BB	BB	BB	BB	BB	BB	BB	BB	BB	BB	BB	BB	BB	BB	BB	BB	BB	BB	BB	BB	BB	BB
6107	5-Feb	cross11H	24	8H_7-28_45	8H_8-4_29	30897.888	1	133.732	5	8H	8H	H728.45	H84.29	NA	0	65459.95	87.183	6	64580.537	BB	BB	BB	BB	BB	BB	BB	BB	BB	BB	BB	BB	BB	BB	BB	BB	BB	BB	BB	BB	BB	BB	BB	BB	BB	BB	BB	BB	BB	BB
6108	5-Feb	cross11H	24	8H_7-28_45	8H_8-4_29	38734.289	1	119.306	3	8H	8H	H728.45	H84.29	NA	0	65459.95	87.183	6	64580.537	BB	BB	BB	BB	BB	BB	BB	BB	BB	BB	BB	BB	BB	BB	BB	BB	BB	BB	BB	BB	BB	BB	BB	BB	BB	BB	BB	BB	BB	BB
6109	5-Feb	cross11H	24	8H_7-28_45	8H_8-4_29	27207.28	1	105.069	2	8H	8H	H728.45	H84.29	NA	0	65459.95	87.183	6	64580.537	BB	BB	BB	BB	BB	BB	BB	BB	BB	BB	BB	BB	BB	BB	BB	BB	BB	BB	BB	BB	BB	BB	BB	BB	BB	BB	BB	BB	BB	BB
6110	5-Feb	cross11H	24	8H_7-28_45	8H_8-4_29	28506.501	1	NA	0	8H	8H	H728.45	H84.29	NA	0	65459.95	87.183	6	64580.537	BB	BB	BB	BB	BB	BB	BB	BB	BB	BB	BB	BB	BB	BB	BB	BB	BB	BB	BB	BB	BB	BB	BB	BB	BB	BB	BB	BB	BB	BB
6111	5-Feb	cross11H	24	8H_7-28_45	8H_8-4_29	29202.74	1	NA	0	8H	8H	H728.45	H84.29	NA	0	65459.95	87.183	6	64580.537	BB	BB	BB	BB	BB	BB	BB	BB	BB	BB	BB	BB	BB	BB	BB	BB	BB	BB	BB	BB	BB	BB	BB	BB	BB	BB	BB	BB	BB	BB
6112	5-Feb	cross11H	24	8H_7-28_45	8H_8-4_29	19822.722	0	94.596	6	8H	8H	H728.45	H84.29	NA	0	65459.95	87.183	6	64580.537	BB	BB	BB	BB	BB	BB	BB	BB	BB	BB	BB	BB	BB	BB	BB	BB	BB	BB	BB	BB	BB	BB	BB	BB	BB	BB	BB	BB	BB	BB
6113	5-Feb	cross11H	24	8H_7-28_45	8H_8-4_29	26376.411	1	52.668	2	8H	8H	H728.45	H84.29	NA	0	65459.95	87.183	6	64580.537	BB	BB	BB	BB	BB	BB	BB	BB	BB	BB	BB	BB	BB	BB	BB	BB	BB	BB	BB	BB	BB	BB	BB	BB	BB	BB	BB	BB	BB	BB
6114	5-Feb	cross11H	24	8H_7-28_45	8H_8-4_29	29513.075	0	NA	0	8H	8H	H728.45	H84.29	NA	0	65459.95	87.183	6	64580.537	BB	BB	BB	BB	BB	BB	BB	BB	BB	BB	BB	BB	BB	BB	BB	BB	BB	BB	BB	BB	BB	BB	BB	BB	BB	BB	BB	BB	BB	BB
6115	5-Feb	cross11H	24	8H_7-28_45	8H_8-4_29	30027.319	0	NA	0	8H	8H	H728.45	H84.29	NA	0	65459.95	87.183	6	64580.537	BB	BB	BB	BB	BB	BB	BB	BB	BB	BB	BB	BB	BB	BB	BB	BB	BB	BB	BB	BB	BB	BB	BB	BB	BB	BB	BB	BB	BB	BB
6116	5-Feb	cross11H	24	8H_7-28_45	8H_8-4_29	36578.748	1	111.875	4	8H	8H	H728.45	H84.29	NA	0	65459.95	87.183	6	64580.537	BB	BB	BB	BB	BB	BB	BB	BB	BB	BB	BB	BB	BB	BB	BB	BB	BB	BB	BB	BB	BB	BB	BB	BB	BB	BB	BB	BB	BB	BB
6117	5-Feb	cross11H	24	8H_7-28_45	8H_8-4_29	31373.611	1	117.127	9	8H	8H	H728.45	H84.29	NA	0	65459.95	87.183	6	64580.537	BB	BB	BB	BB	BB	BB	BB	BB	BB	BB	BB	BB	BB	BB	BB	BB	BB	BB	BB	BB	BB	BB	BB	BB	BB	BB	BB	BB	BB	BB
6118	5-Feb	cross11H	24	8H_7-28_45	8H_8-4_29	32131.76	1	105.741	5	8H	8H	H728.45	H84.29	NA	0	65459.95	87.183	6	64580.537	BB	BB	BB	BB	BB	BB	BB	BB	BB	BB	BB	BB	BB	BB	BB	BB	BB	BB	BB	BB	BB	BB	BB	BB	BB	BB	BB	BB	BB	BB
6119	5-Feb	cross11H	24	8H_7-28_45	8H_8-4_29	34958.678	1	146.465	8	8H	8H	H728.45	H84.29	NA	0	65459.95	87.183	6	64580.537	BB	BB	BB	BB	BB	BB	BB	BB	BB	BB	BB	BB	BB	BB	BB	BB	BB	BB	BB	BB	BB	BB	BB	BB	BB	BB	BB	BB	BB	BB
6120	5-Feb	cross11H	24	8H_7-28_45	8H_8-4_29	35859.219	0	100.762	4	8H	8H	H728.45	H84.29	NA	0	65459.95	87.183	6	64580.537	BB	BB	BB	BB	BB	BB	BB	BB	BB	BB	BB	BB	BB	BB	BB	BB	BB	BB	BB	BB	BB	BB	BB	BB	BB	BB	BB	BB	BB	BB
6147	8-Feb	cross18	5	3C_7-3_16	3C_6-10_29	28184.177	0	207.457	4	3C	3C	C73.16	C610.29	222.206	7	54670.355	237.223	11	54314.816	BB	BB	BB	BB	BB	BB	BB	BB	BB	BB	BB	BB	BB	BB	BB	BB	BB	BB	BB	BB	BB	BB	BB	BB	BB	BB	BB	BB	BB	BB
6148	8-Feb	cross18	5	3C_7-3_16	3C_6-10_29	39071.353	0	145.986	1	3C	3C	C73.16	C610.29	222.206	7	54670.355	237.223	11	54314.816	BB	BB	BB	BB	BB	BB	BB	BB	BB	BB	BB	BB	BB	BB	BB	BB	BB	BB	BB	BB	BB	BB	BB	BB	BB	BB	BB	BB	BB	BB
6149	8-Feb	cross18	5	3C_7-3_16	3C_6-10_29	26940.085	0	202.851	3	3C	3C	C73.16	C610.29	222.206	7	54670.355	237.223	11	54314.816	BB	BB	BB	BB	BB	BB	BB	BB	BB	BB	BB	BB	BB	BB	BB	BB	BB	BB	BB	BB	BB	BB	BB	BB	BB	BB	BB	BB	BB	BB
6150	8-Feb	cross18	5	3C_7-3_16	3C_6-10_29	18536.768	0	NA	0	3C	3C	C73.16	C610.29	222.206	7	54670.355	237.223	11	54314.816	BB	BB	BB	BB	BB	BB	BB	BB	BB	BB	BB	BB	BB	BB	BB	BB	BB	BB	BB	BB	BB	BB	BB	BB	BB	BB	BB	BB	BB	BB
6151	8-Feb	cross18	5	3C_7-3_16	3C_6-10_29	31058.559	1	194.13	7	3C	3C	C73.16	C610.29	222.206	7	54670.355	237.223	11	54314.816	BB	BB	BB	BB	BB	BB	BB	BB	BB	BB	BB	BB	BB	BB	BB	BB	BB	BB	BB	BB	BB	BB	BB	BB	BB	BB	BB	BB	BB	BB
6195	9-Feb	cross12HA	12	8H_7-28_47	1A_9-11_6	29930.523	0	NA	0	8H	1A	H728.47	A911.6	199.138	10	63545.857	113.916	1	54710.646	BB	BB	BB	BB	BB	BB	BB	BB	BB	BB	BB	BB	BB	BB	BB	BB	BB	BB	BB	BB	BB	BB	BB	BB	BB	BB	BB	BB	BB	BB
6196	9-Feb	cross12HA	12	8H_7-28_47	1A_9-11_6	41098.751	1	84.61	1	8H	1A	H728.47	A911.6	199.138	10	63545.857	113.916	1	54710.646	BB	BB	BB	BB	BB	BB	BB	BB	BB	BB	BB	BB	BB	BB	BB	BB	BB	BB	BB	BB	BB	BB	BB	BB	BB	BB	BB	BB	BB	BB
6197	9-Feb	cross12HA	12	8H_7-28_47	1A_9-11_6	29734.279	0	NA	0	8H	1A	H728.47	A911.6	199.138	10	63545.857	113.916	1	54710.646	BB	BB	BB	BB	BB	BB	BB	BB	BB	BB	BB	BB	BB	BB	BB	BB	BB	BB	BB	BB	BB	BB	BB	BB	BB	BB	BB	BB	BB	BB
6198	9-Feb	cross12HA	12	8H_7-28_47	1A_9-11_6	39355.647	0	180.225	6	8H	1A	H728.47	A911.6	199.138	10	63545.857	113.916	1	54710.646	BB	BB	BB	BB	BB	BB	BB	BB	BB	BB	BB	BB	BB	BB	BB	BB	BB	BB	BB	BB	BB	BB	BB	BB	BB	BB	BB	BB	BB	BB
6199	9-Feb	cross12HA	12	8H_7-28_47	1A_9-11_6	40874.991	0	150.552	3	8H	1A	H728.47	A911.6	199.138	10	63545.857	113.916	1	54710.646	BB	BB	BB	BB	BB	BB	BB	BB	BB	BB	BB	BB	BB	BB	BB	BB	BB	BB	BB	BB	BB	BB	BB	BB	BB	BB	BB	BB	BB	BB
6200	9-Feb	cross12HA	12	8H_7-28_47	1A_9-11_6	46143.709	1	193.245	13	8H	1A	H728.47	A911.6	199.138	10	63545.857	113.916	1	54710.646	BB	BB	BB	BB	BB	BB	BB	BB	BB	BB	BB	BB	BB	BB	BB	BB	BB	BB	BB	BB	BB	BB	BB	BB	BB	BB	BB	BB	BB	BB
6201	9-Feb	cross12HA	12	8H_7-28_47	1A_9-11_6	31027.702	0	136.859	4	8H	1A	H728.47	A911.6	199.138	10	63545.857	113.916	1	54710.646	BB	BB	BB	BB	BB	BB	BB	BB	BB	BB	BB	BB	BB	BB	BB	BB	BB	BB	BB	BB	BB	BB	BB	BB	BB	BB	BB	BB	BB	BB
6202	9-Feb	cross12HA	12	8H_7-28_47	1A_9-11_6	38180.344	0	NA	0	8H	1A	H728.47	A911.6	199.138	10	63545.857	113.916	1	54710.646	BB	BB	BB	BB	BB	BB	BB	BB	BB	BB	BB	BB	BB	BB	BB	BB	BB	BB	BB	BB	BB	BB	BB	BB	BB	BB	BB	BB	BB	BB
6203	9-Feb	cross12HA	12	8H_7-28_47	1A_9-11_6	42368	0	NA	0	8H	1A	H728.47	A911.6	199.138	10	63545.857	113.916	1	54710.646	BB	BB	BB	BB	BB	BB	BB	BB	BB	BB	BB	BB	BB	BB	BB	BB	BB	BB	BB	BB	BB	BB	BB	BB	BB	BB	BB	BB	BB	BB
6204	9-Feb	cross12HA	12	8H_7-28_47	1A_9-11_6	39815.253	1	NA	0	8H	1A	H728.47	A911.6	199.138	10	63545.857	113.916	1	54710.646	BB	BB	BB	BB	BB	BB	BB	BB	BB	BB	BB	BB	BB	BB	BB	BB	BB	BB	BB	BB	BB	BB	BB	BB	BB	BB	BB	BB	BB	BB
6205	9-Feb	cross12HA	12	8H_7-28_47	1A_9-11_6	40973.752	1	176.997	4	8H	1A	H728.47	A911.6	199.138	10	63545.857	113.916	1	54710.646	BB	BB	BB	BB	BB	BB	BB	BB	BB	BB	BB	BB	BB	BB	BB	BB	BB	BB	BB	BB	BB	BB	BB	BB	BB	BB	BB	BB	BB	BB
6580	11-Jan	cross37	13	3C_6-10_25	3C_7-3_38	35621.112	1	100.861	5	3C	3C	C610.25	C73.38	108.795	4	46141.744	NA	0	53907.391	BB	BB	BB	BB	BB	BB	BB	BB	BB	BB	BB	BB	BB	BB	BB	BB	BB	BB	BB	BB	BB	BB	BB	BB	BB	BB	BB	BB	BB	BB
6581	11-Jan	cross37	13	3C_6-10_25	3C_7-3_38	32391.584	1	NA	9	3C	3C	C610.25	C73.38	108.795	4	46141.744	NA	0	53907.391	BB	BB	BB	BB	BB	BB	BB	BB	BB	BB	BB	BB	BB	BB	BB	BB	BB	BB	BB	BB	BB	BB	BB	BB	BB	BB	BB	BB	BB	BB
6582	11-Jan	cross37	13	3C_6-10_25	3C_7-3_38	36168.67	1	85.03	2	3C	3C	C610.25	C73.38	108.795	4	46141.744	NA	0	53907.391	BB	BB	BB	BB	BB	BB	BB	BB	BB	BB	BB	BB	BB	BB	BB	BB	BB	BB	BB	BB	BB	BB	BB	BB	BB	BB	BB	BB	BB	BB
6583	11-Jan	cross37	13	3C_6-10_25	3C_7-3_38	36950.698	1	103.812	3	3C	3C	C610.25	C73.38	108.795	4	46141.744	NA	0	53907.391	BB	BB	BB	BB	BB	BB	BB	BB	BB	BB	BB	BB	BB	BB	BB	BB	BB	BB	BB	BB	BB	BB	BB	BB	BB	BB	BB	BB	BB	BB
6584	11-Jan	cross37	13	3C_6-10_25	3C_7-3_38	33805.584	1	117.279	7	3C	3C	C610.25	C73.38	108.795	4	46141.744	NA	0	53907.391	BB	BB	BB	BB	BB	BB	BB	BB	BB	BB	BB	BB	BB	BB	BB	BB	BB	BB	BB	BB	BB	BB	BB	BB	BB	BB	BB	BB	BB	BB
6585	11-Jan	cross37	13	3C_6-10_25	3C_7-3_38	34755.849	1	156.883	3	3C	3C	C610.25	C73.38	108.795	4	46141.744	NA	0	53907.391	BB	BB	BB	BB	BB	BB	BB	BB	BB	BB	BB	BB	BB	BB	BB	BB	BB	BB	BB	BB	BB	BB	BB	BB	BB	BB	BB	BB	BB	BB
6586	11-Jan	cross37	13	3C_6-10_25	3C_7-3_38	33841.157	1	98.259	2	3C	3C	C610.25	C73.38	108.795	4	46141.744	NA	0	53907.391	BB	BB	BB	BB	BB	BB	BB	BB	BB	BB	BB	BB	BB	BB	BB	BB	BB	BB	BB	BB	BB	BB	BB	BB	BB	BB	BB	BB	BB	BB
6587	11-Jan	cross37	13	3C_6-10_25	3C_7-3_38	35272.452	0	86.312	1	3C	3C	C610.25	C73.38	108.795	4	46141.744	NA	0	53907.391	BB	BB	BB	BB	BB	BB	BB	BB	BB	BB	BB	BB	BB	BB	BB	BB	BB	BB	BB	BB	BB	BB	BB	BB	BB	BB	BB	BB	BB	BB
6588	11-Jan	cross37	13	3C_6-10_25	3C_7-3_38	26616.975	0	206.202	12	3C	3C	C610.25	C73.38	108.795	4	46141.744	NA	0	53907.391	BB	BB	BB	BB	BB	BB	BB	BB	BB	BB	BB	BB	BB	BB	BB	BB	BB	BB	BB	BB	BB	BB	BB	BB	BB	BB	BB	BB	BB	BB
6589	11-Jan	cross37	13	3C_6-10_25	3C_7-3_38	36760.94	1	90.099	2	3C	3C	C610.25	C73.38	108.795	4	46141.744	NA	0	53907.391	BB	BB	BB	BB	BB	BB	BB	BB	BB	BB	BB	BB	BB	BB	BB	BB	BB	BB	BB	BB	BB	BB	BB	BB	BB	BB	BB	BB	BB	BB
6590	11-Jan	cross37	13	3C_6-10_25	3C_7-3_38	34082.802	1	193.499	6	3C	3C	C610.25	C73.38	108.795	4	46141.744	NA	0	53907.391	BB	BB	BB	BB	BB	BB	BB	BB	BB	BB	BB	BB	BB	BB	BB	BB	BB	BB	BB	BB	BB	BB	BB	BB	BB	BB	BB	BB	BB	BB
6591	11-Jan	cross37	13	3C_6-10_25	3C_7-3_38	40970.608	1	NA	0	3C	3C	C610.25	C73.38	108.795	4	46141.744	NA	0	53907.391	BB	BB	BB	BB	BB	BB	BB	BB	BB	BB	BB	BB	BB	BB	BB	BB	BB	BB	BB	BB	BB	BB	BB	BB	BB	BB	BB	BB	BB	BB
6592	11-Jan	cross37	13	3C_6-10_25	3C_7-3_38	38303.181	1	105.141	1	3C	3C	C610.25	C73.38	108.795	4	46141.744	NA	0	53907.391	BB	BB	BB	BB	BB	BB	BB	BB	BB	BB	BB	BB	BB	BB	BB	BB	BB	BB	BB	BB	BB	BB	BB	BB	BB	BB	BB	BB	BB	BB
6622	14-Jan	cross37HC	3	8H_7-28_39	3C_7-3_42	23846.955	1	NA	0	8H	3C	H728.39	C73.42	NA	0	61834.888	142.441	8	60547.558	BB	BB	BB	BB	BB	BB	BB	BB	BB	BB	BB	BB	BB	BB	BB	BB	BB	BB	BB	BB	BB	BB	BB	BB	BB	BB	BB	BB	BB	BB
6623	14-Jan	cross37HC	3	8H_7-28_39	3C_7-3_42	21113.786	0	NA	0	8H	3C	H728.39	C73.42	NA	0	61834.888	142.441	8	60547.558	BB	BB	BB	BB	BB	BB	BB	BB	BB	BB	BB	BB	BB	BB	BB	BB	BB	BB	BB	BB	BB	BB	BB	BB	BB	BB	BB	BB	BB	BB
6624	14-Jan	cross37HC	3	8H_7-28_39	3C_7-3_42	21534.478	1	NA	0	8H	3C	H728.39	C73.42	NA	0	61834.888	142.441	8	60547.558	BB	BB	BB	BB	BB	BB	BB	BB	BB	BB	BB	BB	BB	BB	BB	BB	BB	BB	BB	BB	BB	BB	BB	BB	BB	BB	BB	BB	BB	BB
296	19-Feb	cross14HA	10	8H_7-28_5	1A_9-11_11	43630.959	0	NA	0	8H	1A	H728.5	A911.11	NA	0	58936.036	104.145	3	54035.436	BB	BB	BB	BB	BB	BB	BB	BB	BB	BB	BB	BB	BB	BB	BB	BB	BB	BB	BB	BB	BB	BB	BB	BB	BB	BB	BB	BB	BB	BB
297	19-Feb	cross14HA	10	8H_7-28_5	1A_9-11_11	40852.488	1	NA	0	8H	1A	H728.5	A911.11	NA	0	58936.036	104.145	3	54035.436	BB	BB	BB	BB	BB	BB	BB	BB	BB	BB	BB	BB	BB	BB	BB	BB	BB	BB	BB	BB	BB	BB	BB	BB	BB	BB	BB	BB	BB	BB
298	19-Feb	cross14HA	10	8H_7-28_5	1A_9-11_11	39369.994	0	119.082	8	8H	1A	H728.5	A911.11	NA	0	58936.036	104.145	3	54035.436	BB	BB	BB	BB	BB	BB	BB	BB	BB	BB	BB	BB	BB	BB	BB	BB	BB	BB	BB	BB	BB	BB	BB	BB	BB	BB	BB	BB	BB	BB
299	19-Feb	cross14HA	10	8H_7-28_5	1A_9-11_11	23873.586	0	104.098	4	8H	1A	H728.5	A911.11	NA	0	58936.036	104.145	3	54035.436	BB	BB	BB	BB	BB	BB	BB	BB	BB	BB	BB	BB	BB	BB	BB	BB	BB	BB	BB	BB	BB	BB	BB	BB	BB	BB	BB	BB	BB	BB
300	19-Feb	cross14HA	10	8H_7-28_5	1A_9-11_11	36481.167	0	125.205	5	8H	1A	H728.5	A911.11	NA	0	58936.036	104.145	3	54035.436	BB	BB	BB	BB	BB	BB	BB	BB	BB	BB	BB	BB	BB	BB	BB	BB	BB	BB	BB	BB	BB	BB	BB	BB	BB	BB	BB	BB	BB	BB
301	19-Feb	cross14HA	10	8H_7-28_5	1A_9-11_11	26331.797	0	87.204	3	8H	1A	H728.5	A911.11	NA	0	58936.036	104.145	3	54035.436	BB	BB	BB	BB	BB	BB	BB	BB	BB	BB	BB	BB	BB	BB	BB	BB	BB	BB	BB	BB	BB	BB	BB	BB	BB	BB	BB	BB	BB	BB
302	19-Feb	cross14HA	10	8H_7-28_5	1A_9-11_11	30182.683	0	NA	0	8H	1A	H728.5	A911.11	NA	0	58936.036	104.145	3	54035.436	BB	BB	BB	BB	BB	BB	BB	BB	BB	BB	BB	BB	BB	BB	BB	BB	BB	BB	BB	BB	BB	BB	BB	BB	BB	BB	BB	BB	BB	BB
303	19-Feb	cross14HA	10	8H_7-28_5	1A_9-11_11	35141.655	1	90.018	4	8H	1A	H728.5	A911.11	NA	0	58936.036	104.145	3	54035.436	BB	BB	BB	BB	BB	BB	BB	BB	BB	BB	BB	BB	BB	BB	BB	BB	BB	BB	BB	BB	BB	BB	BB	BB	BB	BB	BB	BB	BB	BB
304	19-Feb	cross14HA	10	8H_7-28_5	1A_9-11_11	41501.951	0	213.89	1	8H	1A	H728.5	A911.11	NA	0	58936.036	104.145	3	54035.436	BB	BB	BB	BB	BB	BB	BB	BB	BB	BB	BB	BB	BB	BB	BB	BB	BB	BB	BB	BB	BB	BB	BB	BB	BB	BB	BB	BB	BB	BB
305	19-Feb	cross14HA	10	8H_7-28_5	1A_9-11_11	37841.609	0	114.94	1	8H	1A	H728.5	A911.11	NA	0	58936.036	104.145	3	54035.436	BB	BB	BB	BB	BB	BB	BB	BB	BB	BB	BB	BB	BB	BB	BB	BB	BB	BB	BB	BB	BB	BB	BB	BB	BB	BB	BB	BB	BB	BB
1500	3-Mar	cross53CH	11	3C_6-2_107	8H_7-28_41	28844.449	1	NA	0	3C	8H	C62.107	H728.41	126.494	3	52555.891	NA	0	61981.211	BB	BB	BB	BB	BB	BB	BB	BB	BB	BB	BB	BB	BB	BB	BB	BB	BB	BB	BB	BB	BB	BB	BB	BB	BB	BB	BB	BB	BB	BB
1501	3-Mar	cross53CH	11	3C_6-2_107	8H_7-28_41	22939.043	1	NA	0	3C	8H	C62.107	H728.41	126.494	3	52555.891	NA	0	61981.211	BB	BB	BB	BB	BB	BB	BB	BB	BB	BB	BB	BB	BB	BB	BB	BB	BB	BB	BB	BB	BB	BB	BB	BB	BB	BB	BB	BB	BB	BB
1502	3-Mar	cross53CH	11	3C_6-2_107	8H_7-28_41	30413.027	1	NA	0	3C	8H	C62.107	H728.41	126.494	3	52555.891	NA	0	61981.211	BB	BB	BB	BB	BB	BB	BB	BB	BB	BB	BB	BB	BB	BB	BB	BB	BB	BB	BB	BB	BB	BB	BB	BB	BB	BB	BB	BB	BB	BB
1503	3-Mar	cross53CH	11	3C_6-2_107	8H_7-28_41	33211.643	1	58.213	1	3C	8H	C62.107	H728.41	126.494	3	52555.891	NA	0	61981.211	BB	BB	BB	BB	BB	BB	BB	BB	BB	BB	BB	BB	BB	BB	BB	BB	BB	BB	BB	BB	BB	BB	BB	BB	BB	BB	BB	BB	BB	BB
1504	3-Mar	cross53CH	11	3C_6-2_107	8H_7-28_41	28358.9	1	NA	0	3C	8H	C62.107	H728.41	126.494	3	52555.891	NA	0	61981.211	BB	BB	BB	BB	BB	BB	BB	BB	BB	BB	BB	BB	BB	BB	BB	BB	BB	BB	BB	BB	BB	BB	BB	BB	BB	BB	BB	BB	BB	BB
1505	3-Mar	cross53CH	11	3C_6-2_107	8H_7-28_41	33762.64	1	NA	0	3C	8H	C62.107	H728.41	126.494	3	52555.891	NA	0	61981.211	BB	BB	BB	BB	BB	BB	BB	BB	BB	BB	BB	BB	BB	BB	BB	BB	BB	BB	BB	BB	BB	BB	BB	BB	BB	BB	BB	BB	BB	BB
1506	3-Mar	cross53CH	11	3C_6-2_107	8H_7-28_41	38919.036	1	NA	0	3C	8H	C62.107	H728.41	126.494	3	52555.891	NA	0	61981.211	BB	BB	BB	BB	BB	BB	BB	BB	BB	BB	BB	BB	BB	BB	BB	BB	BB	BB	BB	BB	BB	BB	BB	BB	BB	BB	BB	BB	BB	BB
1507	3-Mar	cross53CH	11	3C_6-2_107	8H_7-28_41	37401.853	1	NA	0	3C	8H	C62.107	H728.41	126.494	3	52555.891	NA	0	61981.211	BB	BB	BB	BB	BB	BB	BB	BB	BB	BB	BB	BB	BB	BB	BB	BB	BB	BB	BB	BB	BB	BB	BB	BB	BB	BB	BB	BB	BB	BB
1508	3-Mar	cross53CH	11	3C_6-2_107	8H_7-28_41	40669.215	1	46.229	2	3C	8H	C62.107	H728.41	126.494	3	52555.891	NA	0	61981.211	BB	BB	BB	BB	BB	BB	BB	BB	BB	BB	BB	BB	BB	BB	BB	BB	BB	BB	BB	BB	BB	BB	BB	BB	BB	BB	BB	BB	BB	BB
1509	3-Mar	cross53CH	11	3C_6-2_107	8H_7-28_41	44478.926	1	80.789	2	3C	8H	C62.107	H728.41	126.494	3	52555.891	NA	0	61981.211	BB	BB	BB	BB	BB	BB	BB	BB	BB	BB	BB	BB	BB	BB	BB	BB	BB	BB	BB	BB	BB	BB	BB	BB	BB	BB	BB	BB	BB	BB
1510	3-Mar	cross53CH	11	3C_6-2_107	8H_7-28_41	42670.67	1	NA	0	3C	8H	C62.107	H728.41	126.494	3	52555.891	NA	0	61981.211	BB	BB	BB	BB	BB	BB	BB	BB	BB	BB	BB	BB	BB	BB	BB	BB	BB	BB	BB	BB	BB	BB	BB	BB	BB	BB	BB	BB	BB	BB
1542	7-Mar	cross14HC	8	8H_7-28_5	3C_6-2_102	20305.127	1	38.775	1	8H	3C	H728.5	C62.102	NA	0	58936.036	107.437	10	56968.485	BB	BB	BB	BB	BB	BB	BB	BB	BB	BB	BB	BB	BB	BB	BB	BB	BB	BB	BB	BB	BB	BB	BB	BB	BB	BB	BB	BB	BB	BB
1543	7-Mar	cross14HC	8	8H_7-28_5	3C_6-2_102	25304.39	1	132.421	5	8H	3C	H728.5	C62.102	NA	0	58936.036	107.437	10	56968.485	BB	BB	BB	BB	BB	BB	BB	BB	BB	BB	BB	BB	BB	BB	BB	BB	BB	BB	BB	BB	BB	BB	BB	BB	BB	BB	BB	BB	BB	BB
1544	7-Mar	cross14HC	8	8H_7-28_5	3C_6-2_102	22677.254	1	NA	0	8H	3C	H728.5	C62.102	NA	0	58936.036	107.437	10	56968.485	BB	BB	BB	BB	BB	BB	BB	BB	BB	BB	BB	BB	BB	BB	BB	BB	BB	BB	BB	BB	BB	BB	BB	BB	BB	BB	BB	BB	BB	BB
1545	7-Mar	cross14HC	8	8H_7-28_5	3C_6-2_102	26874.932	1	98.812	2	8H	3C	H728.5	C62.102	NA	0	58936.036	107.437	10	56968.485	BB	BB	BB	BB	BB	BB	BB	BB	BB	BB	BB	BB	BB	BB	BB	BB	BB	BB	BB	BB	BB	BB	BB	BB	BB	BB	BB	BB	BB	BB
1546	7-Mar	cross14HC	8	8H_7-28_5	3C_6-2_102	24502.118	1	106.404	4	8H	3C	H728.5	C62.102	NA	0	58936.036	107.437	10	56968.485	BB	BB	BB	BB	BB	BB	BB	BB	BB	BB	BB	BB	BB	BB	BB	BB	BB	BB	BB	BB	BB	BB	BB	BB	BB	BB	BB	BB	BB	BB
1547	7-Mar	cross14HC	8	8H_7-28_5	3C_6-2_102	20172.463	0	NA	0	8H	3C	H728.5	C62.102	NA	0	58936.036	107.437	10	56968.485	BB	BB	BB	BB	BB	BB	BB	BB	BB	BB	BB	BB	BB	BB	BB	BB	BB	BB	BB	BB	BB	BB	BB	BB	BB	BB	BB	BB	BB	BB
1548	7-Mar	cross14HC	8	8H_7-28_5	3C_6-2_102	25043.386	1	83.884	2	8H	3C	H728.5	C62.102	NA	0	58936.036	107.437	10	56968.485	BB	BB	BB	BB	BB	BB	BB	BB	BB	BB	BB	BB	BB	BB	BB	BB	BB	BB	BB	BB	BB	BB	BB	BB	BB	BB	BB	BB	BB	BB
1549	7-Mar	cross14HC	8	8H_7-28_5	3C_6-2_102	26178.595	1	108.763	5	8H	3C	H728.5	C62.102	NA	0	58936.036	107.437	10	56968.485	BB	BB	BB	BB	BB	BB	BB	BB	BB	BB	BB	BB	BB	BB	BB	BB	BB	BB	BB	BB	BB	BB	BB	BB	BB	BB	BB	BB	BB	BB
1751	8-Mar	cross53CH	3	3C_6-2_107	8H_7-28_41	29936.616	1	96.699	4	3C	8H	C62.107	H728.41	126.494	3	52555.891	NA	0	61981.211	BB	BB	BB	BB	BB	BB	BB	BB	BB	BB	BB	BB	BB	BB	BB	BB	BB	BB	BB	BB	BB	BB	BB	BB	BB	BB	BB	BB	BB	BB
1752	8-Mar	cross53CH	3	3C_6-2_107	8H_7-28_41	27193.62	1	52.2	2	3C	8H	C62.107	H728.41	126.494	3	52555.891	NA	0	61981.211	BB	BB	BB	BB	BB	BB	BB	BB	BB	BB	BB	BB	BB	BB	BB	BB	BB	BB	BB	BB	BB	BB	BB	BB	BB	BB	BB	BB	BB	BB
1753	8-Mar	cross53CH	3	3C_6-2_107	8H_7-28_41	27390.258	1	26.13	1	3C	8H	C62.107	H728.41	126.494	3	52555.891	NA	0	61981.211	BB	BB	BB	BB	BB	BB	BB	BB	BB	BB	BB	BB	BB	BB	BB	BB	BB	BB	BB	BB	BB	BB	BB	BB	BB	BB	BB	BB	BB	BB
2182	31-Mar	cross14HA	15	8H_7-28_5	1A_9-11_11	40060.043	1	NA	1	8H	1A	H728.5	A911.11	NA	0	58936.036	104.145	3	54035.436	BB	BB	BB	BB	BB	BB	BB	BB	BB	BB	BB	BB	BB	BB	BB	BB	BB	BB	BB	BB	BB	BB	BB	BB	BB	BB	BB	BB	BB	BB
2183	31-Mar	cross14HA	15	8H_7-28_5	1A_9-11_11	45503.189	0	185.715	8	8H	1A	H728.5	A911.11	NA	0	58936.036	104.145	3	54035.436	BB	BB	BB	BB	BB	BB	BB	BB	BB	BB	BB	BB	BB	BB	BB	BB	BB	BB	BB	BB	BB	BB	BB	BB	BB	BB	BB	BB	BB	BB
2184	31-Mar	cross14HA	15	8H_7-28_5	1A_9-11_11	22904.649	1	NA	0	8H	1A	H728.5	A911.11	NA	0	58936.036	104.145	3	54035.436	BB	BB	BB	BB	BB	BB	BB	BB	BB	BB	BB	BB	BB	BB	BB	BB	BB	BB	BB	BB	BB	BB	BB	BB	BB	BB	BB	BB	BB	BB
2185	31-Mar	cross14HA	15	8H_7-28_5	1A_9-11_11	41762.07	0	NA	0	8H	1A	H728.5	A911.11	NA	0	58936.036	104.145	3	54035.436	BB	BB	BB	BB	BB	BB	BB	BB	BB	BB	BB	BB	BB	BB	BB	BB	BB	BB	BB	BB	BB	BB	BB	BB	BB	BB	BB	BB	BB	BB
2186	31-Mar	cross14HA	15	8H_7-28_5	1A_9-11_11	41052.859	1	180.918	5	8H	1A	H728.5	A911.11	NA	0	58936.036	104.145	3	54035.436	BB	BB	BB	BB	BB	BB	BB	BB	BB	BB	BB	BB	BB	BB	BB	BB	BB	BB	BB	BB	BB	BB	BB	BB	BB	BB	BB	BB	BB	BB
2187	31-Mar	cross14HA	15	8H_7-28_5	1A_9-11_11	39318.01	0	183.498	10	8H	1A	H728.5	A911.11	NA	0	58936.036	104.145	3	54035.436	BB	BB	BB	BB	BB	BB	BB	BB	BB	BB	BB	BB	BB	BB	BB	BB	BB	BB	BB	BB	BB	BB	BB	BB	BB	BB	BB	BB	BB	BB
2188	31-Mar	cross14HA	15	8H_7-28_5	1A_9-11_11	42669.392	0	219.693	8	8H	1A	H728.5	A911.11	NA	0	58936.036	104.145	3	54035.436	BB	BB	BB	BB	BB	BB	BB	BB	BB	BB	BB	BB	BB	BB	BB	BB	BB	BB	BB	BB	BB	BB	BB	BB	BB	BB	BB	BB	BB	BB
2189	31-Mar	cross14HA	15	8H_7-28_5	1A_9-11_11	44108.45	1	122.048	1	8H	1A	H728.5	A911.11	NA	0	58936.036	104.145	3	54035.436	BB	BB	BB	BB	BB	BB	BB	BB	BB	BB	BB	BB	BB	BB	BB	BB	BB	BB	BB	BB	BB	BB	BB	BB	BB	BB	BB	BB	BB	BB
2190	31-Mar	cross14HA	15	8H_7-28_5	1A_9-11_11	37325.301	1	210.293	5	8H	1A	H728.5	A911.11	NA	0	58936.036	104.145	3	54035.436	BB	BB	BB	BB	BB	BB	BB	BB	BB	BB	BB	BB	BB	BB	BB	BB	BB	BB	BB	BB	BB	BB	BB	BB	BB	BB	BB	BB	BB	BB
2191	31-Mar	cross14HA	15	8H_7-28_5	1A_9-11_11	47167.677	1	76.012	1	8H	1A	H728.5	A911.11	NA	0	58936.036	104.145	3	54035.436	BB	BB	BB	BB	BB	BB	BB	BB	BB	BB	BB	BB	BB	BB	BB	BB	BB	BB	BB	BB	BB	BB	BB	BB	BB	BB	BB	BB	BB	BB
2192	31-Mar	cross14HA	15	8H_7-28_5	1A_9-11_11	47978.302	1	209.326	7	8H	1A	H728.5	A911.11	NA	0	58936.036	104.145	3	54035.436	BB	BB	BB	BB	BB	BB	BB	BB	BB	BB	BB	BB	BB	BB	BB	BB	BB	BB	BB	BB	BB	BB	BB	BB	BB	BB	BB	BB	BB	BB
2193	31-Mar	cross14HA	15	8H_7-28_5	1A_9-11_11	44302.532	1	170.407	9	8H	1A	H728.5	A911.11	NA	0	58936.036	104.145	3	54035.436	BB	BB	BB	BB	BB	BB	BB	BB	BB	BB	BB	BB	BB	BB	BB	BB	BB	BB	BB	BB	BB	BB	BB	BB	BB	BB	BB	BB	BB	BB
2194	31-Mar	cross14HA	15	8H_7-28_5	1A_9-11_11	37455.705	0	NA	0	8H	1A	H728.5	A911.11	NA	0	58936.036	104.145	3	54035.436	BB	BB	BB	BB	BB	BB	BB	BB	BB	BB	BB	BB	BB	BB	BB	BB	BB	BB	BB	BB	BB	BB	BB	BB	BB	BB	BB	BB	BB	BB
2195	31-Mar	cross14HA	15	8H_7-28_5	1A_9-11_11	44098.525	1	NA	0	8H	1A	H728.5	A911.11	NA	0	58936.036	104.145	3	54035.436	BB	BB	BB	BB	BB	BB	BB	BB	BB	BB	BB	BB	BB	BB	BB	BB	BB	BB	BB	BB	BB	BB	BB	BB	BB	BB	BB	BB	BB	BB
2196	31-Mar	cross14HA	15	8H_7-28_5	1A_9-11_11	40942.011	1	91.59	2	8H	1A	H728.5	A911.11	NA	0	58936.036	104.145	3	54035.436	BB	BB	BB	BB	BB	BB	BB	BB	BB	BB	BB	BB	BB	BB	BB	BB	BB	BB	BB	BB	BB	BB	BB	BB	BB	BB	BB	BB	BB	BB
3227	3-Apr	cross53CH	8	3C_6-2_107	8H_7-28_41	42174.114	0	NA	0	3C	8H	C62.107	H728.41	126.494	3	52555.891	NA	0	61981.211	BB	BB	BB	BB	BB	BB	BB	BB	BB	BB	BB	BB	BB	BB	BB	BB	BB	BB	BB	BB	BB	BB	BB	BB	BB	BB	BB	BB	BB	BB
3228	3-Apr	cross53CH	8	3C_6-2_107	8H_7-28_41	51768.556	0	NA	0	3C	8H	C62.107	H728.41	126.494	3	52555.891	NA	0	61981.211	BB	BB	BB	BB	BB	BB	BB	BB	BB	BB	BB	BB	BB	BB	BB	BB	BB	BB	BB	BB	BB	BB	BB	BB	BB	BB	BB	BB	BB	BB
3229	3-Apr	cross53CH	8	3C_6-2_107	8H_7-28_41	45536.994	1	NA	0	3C	8H	C62.107	H728.41	126.494	3	52555.891	NA	0	61981.211	BB	BB	BB	BB	BB	BB	BB	BB	BB	BB	BB	BB	BB	BB	BB	BB	BB	BB	BB	BB	BB	BB	BB	BB	BB	BB	BB	BB	BB	BB
3230	3-Apr	cross53CH	8	3C_6-2_107	8H_7-28_41	44990.32	0	NA	0	3C	8H	C62.107	H728.41	126.494	3	52555.891	NA	0	61981.211	BB	BB	BB	BB	BB	BB	BB	BB	BB	BB	BB	BB	BB	BB	BB	BB	BB	BB	BB	BB	BB	BB	BB	BB	BB	BB	BB	BB	BB	BB
3231	3-Apr	cross53CH	8	3C_6-2_107	8H_7-28_41	28217.49	0	NA	0	3C	8H	C62.107	H728.41	126.494	3	52555.891	NA	0	61981.211	BB	BB	BB	BB	BB	BB	BB	BB	BB	BB	BB	BB	BB	BB	BB	BB	BB	BB	BB	BB	BB	BB	BB	BB	BB	BB	BB	BB	BB	BB
3232	3-Apr	cross53CH	8	3C_6-2_107	8H_7-28_41	47619.52	0	NA	0	3C	8H	C62.107	H728.41	126.494	3	52555.891	NA	0	61981.211	BB	BB	BB	BB	BB	BB	BB	BB	BB	BB	BB	BB	BB	BB	BB	BB	BB	BB	BB	BB	BB	BB	BB	BB	BB	BB	BB	BB	BB	BB
3233	3-Apr	cross53CH	8	3C_6-2_107	8H_7-28_41	42028.773	0	NA	0	3C	8H	C62.107	H728.41	126.494	3	52555.891	NA	0	61981.211	BB	BB	BB	BB	BB	BB	BB	BB	BB	BB	BB	BB	BB	BB	BB	BB	BB	BB	BB	BB	BB	BB	BB	BB	BB	BB	BB	BB	BB	BB
3234	3-Apr	cross53CH	8	3C_6-2_107	8H_7-28_41	37221.922	1	NA	0	3C	8H	C62.107	H728.41	126.494	3	52555.891	NA	0	61981.211	BB	BB	BB	BB	BB	BB	BB	BB	BB	BB	BB	BB	BB	BB	BB	BB	BB	BB	BB	BB	BB	BB	BB	BB	BB	BB	BB	BB	BB	BB
3652	9-Apr	cross14HC	12	8H_7-28_5	3C_6-2_102	23227.366	1	153.528	2	8H	3C	H728.5	C62.102	NA	0	58936.036	107.437	10	56968.485	BB	BB	BB	BB	BB	BB	BB	BB	BB	BB	BB	BB	BB	BB	BB	BB	BB	BB	BB	BB	BB	BB	BB	BB	BB	BB	BB	BB	BB	BB
3653	9-Apr	cross14HC	12	8H_7-28_5	3C_6-2_102	22101.394	1	NA	0	8H	3C	H728.5	C62.102	NA	0	58936.036	107.437	10	56968.485	BB	BB	BB	BB	BB	BB	BB	BB	BB	BB	BB	BB	BB	BB	BB	BB	BB	BB	BB	BB	BB	BB	BB	BB	BB	BB	BB	BB	BB	BB
3654	9-Apr	cross14HC	12	8H_7-28_5	3C_6-2_102	22265.406	1	NA	0	8H	3C	H728.5	C62.102	NA	0	58936.036	107.437	10	56968.485	BB	BB	BB	BB	BB	BB	BB	BB	BB	BB	BB	BB	BB	BB	BB	BB	BB	BB	BB	BB	BB	BB	BB	BB	BB	BB	BB	BB	BB	BB
3655	9-Apr	cross14HC	12	8H_7-28_5	3C_6-2_102	30223.661	1	NA	0	8H	3C	H728.5	C62.102	NA	0	58936.036	107.437	10	56968.485	BB	BB	BB	BB	BB	BB	BB	BB	BB	BB	BB	BB	BB	BB	BB	BB	BB	BB	BB	BB	BB	BB	BB	BB	BB	BB	BB	BB	BB	BB
3656	9-Apr	cross14HC	12	8H_7-28_5	3C_6-2_102	24724.502	0	NA	0	8H	3C	H728.5	C62.102	NA	0	58936.036	107.437	10	56968.485	BB	BB	BB	BB	BB	BB	BB	BB	BB	BB	BB	BB	BB	BB	BB	BB	BB	BB	BB	BB	BB	BB	BB	BB	BB	BB	BB	BB	BB	BB
3657	9-Apr	cross14HC	12	8H_7-28_5	3C_6-2_102	24528.65	1	109.269	6	8H	3C	H728.5	C62.102	NA	0	58936.036	107.437	10	56968.485	BB	BB	BB	BB	BB	BB	BB	BB	BB	BB	BB	BB	BB	BB	BB	BB	BB	BB	BB	BB	BB	BB	BB	BB	BB	BB	BB	BB	BB	BB
3658	9-Apr	cross14HC	12	8H_7-28_5	3C_6-2_102	22930.789	1	NA	0	8H	3C	H728.5	C62.102	NA	0	58936.036	107.437	10	56968.485	BB	BB	BB	BB	BB	BB	BB	BB	BB	BB	BB	BB	BB	BB	BB	BB	BB	BB	BB	BB	BB	BB	BB	BB	BB	BB	BB	BB	BB	BB
3659	9-Apr	cross14HC	12	8H_7-28_5	3C_6-2_102	19680.821	1	NA	0	8H	3C	H728.5	C62.102	NA	0	58936.036	107.437	10	56968.485	BB	BB	BB	BB	BB	BB	BB	BB	BB	BB	BB	BB	BB	BB	BB	BB	BB	BB	BB	BB	BB	BB	BB	BB	BB	BB	BB	BB	BB	BB
3660	9-Apr	cross14HC	12	8H_7-28_5	3C_6-2_102	25679.976	0	142.983	3	8H	3C	H728.5	C62.102	NA	0	58936.036	107.437	10	56968.485	BB	BB	BB	BB	BB	BB	BB	BB	BB	BB	BB	BB	BB	BB	BB	BB	BB	BB	BB	BB	BB	BB	BB	BB	BB	BB	BB	BB	BB	BB
3661	9-Apr	cross14HC	12	8H_7-28_5	3C_6-2_102	22362.693	1	123.778	5	8H	3C	H728.5	C62.102	NA	0	58936.036	107.437	10	56968.485	BB	BB	BB	BB	BB	BB	BB	BB	BB	BB	BB	BB	BB	BB	BB	BB	BB	BB	BB	BB	BB	BB	BB	BB	BB	BB	BB	BB	BB	BB
3662	9-Apr	cross14HC	12	8H_7-28_5	3C_6-2_102	24397.166	1	NA	0	8H	3C	H728.5	C62.102	NA	0	58936.036	107.437	10	56968.485	BB	BB	BB	BB	BB	BB	BB	BB	BB	BB	BB	BB	BB	BB	BB	BB	BB	BB	BB	BB	BB	BB	BB	BB	BB	BB	BB	BB	BB	BB
3663	9-Apr	cross14HC	12	8H_7-28_5	3C_6-2_102	20242.922	1	NA	0	8H	3C	H728.5	C62.102	NA	0	58936.036	107.437	10	56968.485	BB	BB	BB	BB	BB	BB	BB	BB	BB	BB	BB	BB	BB	BB	BB	BB	BB	BB	BB	BB	BB	BB	BB	BB	BB	BB	BB	BB	BB	BB
3906	26-Apr	cross53CH	13	3C_6-2_107	8H_7-28_41	26740.795	1	NA	0	3C	8H	C62.107	H728.41	126.494	3	52555.891	NA	0	61981.211	BB	BB	BB	BB	BB	BB	BB	BB	BB	BB	BB	BB	BB	BB	BB	BB	BB	BB	BB	BB	BB	BB	BB	BB	BB	BB	BB	BB	BB	BB
3907	26-Apr	cross53CH	13	3C_6-2_107	8H_7-28_41	35416.712	0	62.696	1	3C	8H	C62.107	H728.41	126.494	3	52555.891	NA	0	61981.211	BB	BB	BB	BB	BB	BB	BB	BB	BB	BB	BB	BB	BB	BB	BB	BB	BB	BB	BB	BB	BB	BB	BB	BB	BB	BB	BB	BB	BB	BB
3908	26-Apr	cross53CH	13	3C_6-2_107	8H_7-28_41	34293.688	1	NA	0	3C	8H	C62.107	H728.41	126.494	3	52555.891	NA	0	61981.211	BB	BB	BB	BB	BB	BB	BB	BB	BB	BB	BB	BB	BB	BB	BB	BB	BB	BB	BB	BB	BB	BB	BB	BB	BB	BB	BB	BB	BB	BB
3909	26-Apr	cross53CH	13	3C_6-2_107	8H_7-28_41	32719.608	1	NA	0	3C	8H	C62.107	H728.41	126.494	3	52555.891	NA	0	61981.211	BB	BB	BB	BB	BB	BB	BB	BB	BB	BB	BB	BB	BB	BB	BB	BB	BB	BB	BB	BB	BB	BB	BB	BB	BB	BB	BB	BB	BB	BB
3910	26-Apr	cross53CH	13	3C_6-2_107	8H_7-28_41	23795.658	1	NA	0	3C	8H	C62.107	H728.41	126.494	3	52555.891	NA	0	61981.211	BB	BB	BB	BB	BB	BB	BB	BB	BB	BB	BB	BB	BB	BB	BB	BB	BB	BB	BB	BB	BB	BB	BB	BB	BB	BB	BB	BB	BB	BB
3911	26-Apr	cross53CH	13	3C_6-2_107	8H_7-28_41	28218.866	1	NA	0	3C	8H	C62.107	H728.41	126.494	3	52555.891	NA	0	61981.211	BB	BB	BB	BB	BB	BB	BB	BB	BB	BB	BB	BB	BB	BB	BB	BB	BB	BB	BB	BB	BB	BB	BB	BB	BB	BB	BB	BB	BB	BB
3912	26-Apr	cross53CH	13	3C_6-2_107	8H_7-28_41	33878.303	1	34.369	1	3C	8H	C62.107	H728.41	126.494	3	52555.891	NA	0	61981.211	BB	BB	BB	BB	BB	BB	BB	BB	BB	BB	BB	BB	BB	BB	BB	BB	BB	BB	BB	BB	BB	BB	BB	BB	BB	BB	BB	BB	BB	BB
3913	26-Apr	cross53CH	13	3C_6-2_107	8H_7-28_41	25241.006	1	NA	0	3C	8H	C62.107	H728.41	126.494	3	52555.891	NA	0	61981.211	BB	BB	BB	BB	BB	BB	BB	BB	BB	BB	BB	BB	BB	BB	BB	BB	BB	BB	BB	BB	BB	BB	BB	BB	BB	BB	BB	BB	BB	BB
3914	26-Apr	cross53CH	13	3C_6-2_107	8H_7-28_41	26535.608	1	NA	1	3C	8H	C62.107	H728.41	126.494	3	52555.891	NA	0	61981.211	BB	BB	BB	BB	BB	BB	BB	BB	BB	BB	BB	BB	BB	BB	BB	BB	BB	BB	BB	BB	BB	BB	BB	BB	BB	BB	BB	BB	BB	BB
3915	26-Apr	cross53CH	13	3C_6-2_107	8H_7-28_41	26089.465	0	NA	0	3C	8H	C62.107	H728.41	126.494	3	52555.891	NA	0	61981.211	BB	BB	BB	BB	BB	BB	BB	BB	BB	BB	BB	BB	BB	BB	BB	BB	BB	BB	BB	BB	BB	BB	BB	BB	BB	BB	BB	BB	BB	BB
3916	26-Apr	cross53CH	13	3C_6-2_107	8H_7-28_41	29901.731	1	NA	0	3C	8H	C62.107	H728.41	126.494	3	52555.891	NA	0	61981.211	BB	BB	BB	BB	BB	BB	BB	BB	BB	BB	BB	BB	BB	BB	BB	BB	BB	BB	BB	BB	BB	BB	BB	BB	BB	BB	BB	BB	BB	BB
3917	26-Apr	cross53CH	13	3C_6-2_107	8H_7-28_41	34388.813	1	NA	0	3C	8H	C62.107	H728.41	126.494	3	52555.891	NA	0	61981.211	BB	BB	BB	BB	BB	BB	BB	BB	BB	BB	BB	BB	BB	BB	BB	BB	BB	BB	BB	BB	BB	BB	BB	BB	BB	BB	BB	BB	BB	BB
3918	26-Apr	cross53CH	13	3C_6-2_107	8H_7-28_41	24835.841	0	NA	0	3C	8H	C62.107	H728.41	126.494	3	52555.891	NA	0	61981.211	BB	BB	BB	BB	BB	BB	BB	BB	BB	BB	BB	BB	BB	BB	BB	BB	BB	BB	BB	BB	BB	BB	BB	BB	BB	BB	BB	BB	BB	BB
4013	28-Apr	cross14HC	7	8H_7-28_5	3C_6-2_102	21687.68	1	NA	2	8H	3C	H728.5	C62.102	NA	0	58936.036	107.437	10	56968.485	BB	BB	BB	BB	BB	BB	BB	BB	BB	BB	BB	BB	BB	BB	BB	BB	BB	BB	BB	BB	BB	BB	BB	BB	BB	BB	BB	BB	BB	BB
4014	28-Apr	cross14HC	7	8H_7-28_5	3C_6-2_102	18552.491	1	NA	0	8H	3C	H728.5	C62.102	NA	0	58936.036	107.437	10	56968.485	BB	BB	BB	BB	BB	BB	BB	BB	BB	BB	BB	BB	BB	BB	BB	BB	BB	BB	BB	BB	BB	BB	BB	BB	BB	BB	BB	BB	BB	BB
4015	28-Apr	cross14HC	7	8H_7-28_5	3C_6-2_102	23565.315	1	NA	1	8H	3C	H728.5	C62.102	NA	0	58936.036	107.437	10	56968.485	BB	BB	BB	BB	BB	BB	BB	BB	BB	BB	BB	BB	BB	BB	BB	BB	BB	BB	BB	BB	BB	BB	BB	BB	BB	BB	BB	BB	BB	BB
5610	15-Feb	cross14H	52	8H_7-28_5	8H_7-28_25	14567.369	0	181.343	3	8H	8H	H728.5	H728.25	NA	0	58936.036	99.995	2	58617.348	BB	BB	BB	BB	BB	BB	BB	BB	BB	BB	BB	BB	BB	BB	BB	BB	BB	BB	BB	BB	BB	BB	BB	BB	BB	BB	BB	BB	BB	BB
5611	15-Feb	cross14H	52	8H_7-28_5	8H_7-28_25	18692.819	1	NA	0	8H	8H	H728.5	H728.25	NA	0	58936.036	99.995	2	58617.348	BB	BB	BB	BB	BB	BB	BB	BB	BB	BB	BB	BB	BB	BB	BB	BB	BB	BB	BB	BB	BB	BB	BB	BB	BB	BB	BB	BB	BB	BB
5612	15-Feb	cross14H	52	8H_7-28_5	8H_7-28_25	20540.187	1	214.93	4	8H	8H	H728.5	H728.25	NA	0	58936.036	99.995	2	58617.348	BB	BB	BB	BB	BB	BB	BB	BB	BB	BB	BB	BB	BB	BB	BB	BB	BB	BB	BB	BB	BB	BB	BB	BB	BB	BB	BB	BB	BB	BB
5613	15-Feb	cross14H	52	8H_7-28_5	8H_7-28_25	18821.749	1	149.687	4	8H	8H	H728.5	H728.25	NA	0	58936.036	99.995	2	58617.348	BB	BB	BB	BB	BB	BB	BB	BB	BB	BB	BB	BB	BB	BB	BB	BB	BB	BB	BB	BB	BB	BB	BB	BB	BB	BB	BB	BB	BB	BB
5614	15-Feb	cross14H	52	8H_7-28_5	8H_7-28_25	20339.03	1	NA	0	8H	8H	H728.5	H728.25	NA	0	58936.036	99.995	2	58617.348	BB	BB	BB	BB	BB	BB	BB	BB	BB	BB	BB	BB	BB	BB	BB	BB	BB	BB	BB	BB	BB	BB	BB	BB	BB	BB	BB	BB	BB	BB
5615	15-Feb	cross14H	52	8H_7-28_5	8H_7-28_25	21870.559	1	NA	0	8H	8H	H728.5	H728.25	NA	0	58936.036	99.995	2	58617.348	BB	BB	BB	BB	BB	BB	BB	BB	BB	BB	BB	BB	BB	BB	BB	BB	BB	BB	BB	BB	BB	BB	BB	BB	BB	BB	BB	BB	BB	BB
5616	15-Feb	cross14H	52	8H_7-28_5	8H_7-28_25	21240.161	1	160.549	6	8H	8H	H728.5	H728.25	NA	0	58936.036	99.995	2	58617.348	BB	BB	BB	BB	BB	BB	BB	BB	BB	BB	BB	BB	BB	BB	BB	BB	BB	BB	BB	BB	BB	BB	BB	BB	BB	BB	BB	BB	BB	BB
5617	15-Feb	cross14H	52	8H_7-28_5	8H_7-28_25	23556.864	1	144.825	4	8H	8H	H728.5	H728.25	NA	0	58936.036	99.995	2	58617.348	BB	BB	BB	BB	BB	BB	BB	BB	BB	BB	BB	BB	BB	BB	BB	BB	BB	BB	BB	BB	BB	BB	BB	BB	BB	BB	BB	BB	BB	BB
5618	15-Feb	cross14H	52	8H_7-28_5	8H_7-28_25	20726.31	1	222.187	6	8H	8H	H728.5	H728.25	NA	0	58936.036	99.995	2	58617.348	BB	BB	BB	BB	BB	BB	BB	BB	BB	BB	BB	BB	BB	BB	BB	BB	BB	BB	BB	BB	BB	BB	BB	BB	BB	BB	BB	BB	BB	BB
5619	15-Feb	cross14H	52	8H_7-28_5	8H_7-28_25	24705.634	1	212.274	9	8H	8H	H728.5	H728.25	NA	0	58936.036	99.995	2	58617.348	BB	BB	BB	BB	BB	BB	BB	BB	BB	BB	BB	BB	BB	BB	BB	BB	BB	BB	BB	BB	BB	BB	BB	BB	BB	BB	BB	BB	BB	BB
5620	15-Feb	cross14H	52	8H_7-28_5	8H_7-28_25	24905.317	1	194.646	8	8H	8H	H728.5	H728.25	NA	0	58936.036	99.995	2	58617.348	BB	BB	BB	BB	BB	BB	BB	BB	BB	BB	BB	BB	BB	BB	BB	BB	BB	BB	BB	BB	BB	BB	BB	BB	BB	BB	BB	BB	BB	BB
5621	15-Feb	cross14H	52	8H_7-28_5	8H_7-28_25	16824.324	0	170.964	9	8H	8H	H728.5	H728.25	NA	0	58936.036	99.995	2	58617.348	BB	BB	BB	BB	BB	BB	BB	BB	BB	BB	BB	BB	BB	BB	BB	BB	BB	BB	BB	BB	BB	BB	BB	BB	BB	BB	BB	BB	BB	BB
5622	15-Feb	cross14H	52	8H_7-28_5	8H_7-28_25	18999.027	1	NA	0	8H	8H	H728.5	H728.25	NA	0	58936.036	99.995	2	58617.348	BB	BB	BB	BB	BB	BB	BB	BB	BB	BB	BB	BB	BB	BB	BB	BB	BB	BB	BB	BB	BB	BB	BB	BB	BB	BB	BB	BB	BB	BB
5623	15-Feb	cross14H	52	8H_7-28_5	8H_7-28_25	23784.554	1	172.463	6	8H	8H	H728.5	H728.25	NA	0	58936.036	99.995	2	58617.348	BB	BB	BB	BB	BB	BB	BB	BB	BB	BB	BB	BB	BB	BB	BB	BB	BB	BB	BB	BB	BB	BB	BB	BB	BB	BB	BB	BB	BB	BB
5624	15-Feb	cross14H	52	8H_7-28_5	8H_7-28_25	20297.069	1	76.134	1	8H	8H	H728.5	H728.25	NA	0	58936.036	99.995	2	58617.348	BB	BB	BB	BB	BB	BB	BB	BB	BB	BB	BB	BB	BB	BB	BB	BB	BB	BB	BB	BB	BB	BB	BB	BB	BB	BB	BB	BB	BB	BB
5625	15-Feb	cross14H	52	8H_7-28_5	8H_7-28_25	20707.835	1	236.434	5	8H	8H	H728.5	H728.25	NA	0	58936.036	99.995	2	58617.348	BB	BB	BB	BB	BB	BB	BB	BB	BB	BB	BB	BB	BB	BB	BB	BB	BB	BB	BB	BB	BB	BB	BB	BB	BB	BB	BB	BB	BB	BB
5626	15-Feb	cross14H	52	8H_7-28_5	8H_7-28_25	18148.407	1	138.896	3	8H	8H	H728.5	H728.25	NA	0	58936.036	99.995	2	58617.348	BB	BB	BB	BB	BB	BB	BB	BB	BB	BB	BB	BB	BB	BB	BB	BB	BB	BB	BB	BB	BB	BB	BB	BB	BB	BB	BB	BB	BB	BB
5627	15-Feb	cross14H	52	8H_7-28_5	8H_7-28_25	23966.058	1	173.459	5	8H	8H	H728.5	H728.25	NA	0	58936.036	99.995	2	58617.348	BB	BB	BB	BB	BB	BB	BB	BB	BB	BB	BB	BB	BB	BB	BB	BB	BB	BB	BB	BB	BB	BB	BB	BB	BB	BB	BB	BB	BB	BB
5628	15-Feb	cross14H	52	8H_7-28_5	8H_7-28_25	18361.553	1	54.808	1	8H	8H	H728.5	H728.25	NA	0	58936.036	99.995	2	58617.348	BB	BB	BB	BB	BB	BB	BB	BB	BB	BB	BB	BB	BB	BB	BB	BB	BB	BB	BB	BB	BB	BB	BB	BB	BB	BB	BB	BB	BB	BB
5629	15-Feb	cross14H	52	8H_7-28_5	8H_7-28_25	17411.975	1	61.752	1	8H	8H	H728.5	H728.25	NA	0	58936.036	99.995	2	58617.348	BB	BB	BB	BB	BB	BB	BB	BB	BB	BB	BB	BB	BB	BB	BB	BB	BB	BB	BB	BB	BB	BB	BB	BB	BB	BB	BB	BB	BB	BB
5630	15-Feb	cross14H	52	8H_7-28_5	8H_7-28_25	19638.172	1	167.598	8	8H	8H	H728.5	H728.25	NA	0	58936.036	99.995	2	58617.348	BB	BB	BB	BB	BB	BB	BB	BB	BB	BB	BB	BB	BB	BB	BB	BB	BB	BB	BB	BB	BB	BB	BB	BB	BB	BB	BB	BB	BB	BB
5631	15-Feb	cross14H	52	8H_7-28_5	8H_7-28_25	23012.254	1	257.04	7	8H	8H	H728.5	H728.25	NA	0	58936.036	99.995	2	58617.348	BB	BB	BB	BB	BB	BB	BB	BB	BB	BB	BB	BB	BB	BB	BB	BB	BB	BB	BB	BB	BB	BB	BB	BB	BB	BB	BB	BB	BB	BB
5632	15-Feb	cross14H	52	8H_7-28_5	8H_7-28_25	20403.2	1	234.762	7	8H	8H	H728.5	H728.25	NA	0	58936.036	99.995	2	58617.348	BB	BB	BB	BB	BB	BB	BB	BB	BB	BB	BB	BB	BB	BB	BB	BB	BB	BB	BB	BB	BB	BB	BB	BB	BB	BB	BB	BB	BB	BB
5633	15-Feb	cross14H	52	8H_7-28_5	8H_7-28_25	20543.528	1	90.131	4	8H	8H	H728.5	H728.25	NA	0	58936.036	99.995	2	58617.348	BB	BB	BB	BB	BB	BB	BB	BB	BB	BB	BB	BB	BB	BB	BB	BB	BB	BB	BB	BB	BB	BB	BB	BB	BB	BB	BB	BB	BB	BB
5634	15-Feb	cross14H	52	8H_7-28_5	8H_7-28_25	19857.804	1	NA	0	8H	8H	H728.5	H728.25	NA	0	58936.036	99.995	2	58617.348	BB	BB	BB	BB	BB	BB	BB	BB	BB	BB	BB	BB	BB	BB	BB	BB	BB	BB	BB	BB	BB	BB	BB	BB	BB	BB	BB	BB	BB	BB
5635	15-Feb	cross14H	52	8H_7-28_5	8H_7-28_25	26288.362	1	189.257	7	8H	8H	H728.5	H728.25	NA	0	58936.036	99.995	2	58617.348	BB	BB	BB	BB	BB	BB	BB	BB	BB	BB	BB	BB	BB	BB	BB	BB	BB	BB	BB	BB	BB	BB	BB	BB	BB	BB	BB	BB	BB	BB
5636	15-Feb	cross14H	52	8H_7-28_5	8H_7-28_25	19565.747	1	98.552	2	8H	8H	H728.5	H728.25	NA	0	58936.036	99.995	2	58617.348	BB	BB	BB	BB	BB	BB	BB	BB	BB	BB	BB	BB	BB	BB	BB	BB	BB	BB	BB	BB	BB	BB	BB	BB	BB	BB	BB	BB	BB	BB
5637	15-Feb	cross14H	52	8H_7-28_5	8H_7-28_25	25553.699	1	173.1	9	8H	8H	H728.5	H728.25	NA	0	58936.036	99.995	2	58617.348	BB	BB	BB	BB	BB	BB	BB	BB	BB	BB	BB	BB	BB	BB	BB	BB	BB	BB	BB	BB	BB	BB	BB	BB	BB	BB	BB	BB	BB	BB
5638	15-Feb	cross14H	52	8H_7-28_5	8H_7-28_25	23698.863	1	224.72	9	8H	8H	H728.5	H728.25	NA	0	58936.036	99.995	2	58617.348	BB	BB	BB	BB	BB	BB	BB	BB	BB	BB	BB	BB	BB	BB	BB	BB	BB	BB	BB	BB	BB	BB	BB	BB	BB	BB	BB	BB	BB	BB
5639	15-Feb	cross14H	52	8H_7-28_5	8H_7-28_25	22952.408	1	114.199	3	8H	8H	H728.5	H728.25	NA	0	58936.036	99.995	2	58617.348	BB	BB	BB	BB	BB	BB	BB	BB	BB	BB	BB	BB	BB	BB	BB	BB	BB	BB	BB	BB	BB	BB	BB	BB	BB	BB	BB	BB	BB	BB
5640	15-Feb	cross14H	52	8H_7-28_5	8H_7-28_25	22986.311	1	220.141	8	8H	8H	H728.5	H728.25	NA	0	58936.036	99.995	2	58617.348	BB	BB	BB	BB	BB	BB	BB	BB	BB	BB	BB	BB	BB	BB	BB	BB	BB	BB	BB	BB	BB	BB	BB	BB	BB	BB	BB	BB	BB	BB
5641	15-Feb	cross14H	52	8H_7-28_5	8H_7-28_25	21249.988	1	133.632	9	8H	8H	H728.5	H728.25	NA	0	58936.036	99.995	2	58617.348	BB	BB	BB	BB	BB	BB	BB	BB	BB	BB	BB	BB	BB	BB	BB	BB	BB	BB	BB	BB	BB	BB	BB	BB	BB	BB	BB	BB	BB	BB
5642	15-Feb	cross14H	52	8H_7-28_5	8H_7-28_25	23228.84	1	187.092	5	8H	8H	H728.5	H728.25	NA	0	58936.036	99.995	2	58617.348	BB	BB	BB	BB	BB	BB	BB	BB	BB	BB	BB	BB	BB	BB	BB	BB	BB	BB	BB	BB	BB	BB	BB	BB	BB	BB	BB	BB	BB	BB
5643	15-Feb	cross14H	52	8H_7-28_5	8H_7-28_25	20318	1	94.383	1	8H	8H	H728.5	H728.25	NA	0	58936.036	99.995	2	58617.348	BB	BB	BB	BB	BB	BB	BB	BB	BB	BB	BB	BB	BB	BB	BB	BB	BB	BB	BB	BB	BB	BB	BB	BB	BB	BB	BB	BB	BB	BB
5644	15-Feb	cross14H	52	8H_7-28_5	8H_7-28_25	19378.544	1	146.732	2	8H	8H	H728.5	H728.25	NA	0	58936.036	99.995	2	58617.348	BB	BB	BB	BB	BB	BB	BB	BB	BB	BB	BB	BB	BB	BB	BB	BB	BB	BB	BB	BB	BB	BB	BB	BB	BB	BB	BB	BB	BB	BB
5645	15-Feb	cross14H	52	8H_7-28_5	8H_7-28_25	22976.288	1	253.148	4	8H	8H	H728.5	H728.25	NA	0	58936.036	99.995	2	58617.348	BB	BB	BB	BB	BB	BB	BB	BB	BB	BB	BB	BB	BB	BB	BB	BB	BB	BB	BB	BB	BB	BB	BB	BB	BB	BB	BB	BB	BB	BB
5646	15-Feb	cross14H	52	8H_7-28_5	8H_7-28_25	23063.846	1	205.095	2	8H	8H	H728.5	H728.25	NA	0	58936.036	99.995	2	58617.348	BB	BB	BB	BB	BB	BB	BB	BB	BB	BB	BB	BB	BB	BB	BB	BB	BB	BB	BB	BB	BB	BB	BB	BB	BB	BB	BB	BB	BB	BB
5647	15-Feb	cross14H	52	8H_7-28_5	8H_7-28_25	22184.236	1	235.83	10	8H	8H	H728.5	H728.25	NA	0	58936.036	99.995	2	58617.348	BB	BB	BB	BB	BB	BB	BB	BB	BB	BB	BB	BB	BB	BB	BB	BB	BB	BB	BB	BB	BB	BB	BB	BB	BB	BB	BB	BB	BB	BB
5648	15-Feb	cross14H	52	8H_7-28_5	8H_7-28_25	22758.129	1	210.062	4	8H	8H	H728.5	H728.25	NA	0	58936.036	99.995	2	58617.348	BB	BB	BB	BB	BB	BB	BB	BB	BB	BB	BB	BB	BB	BB	BB	BB	BB	BB	BB	BB	BB	BB	BB	BB	BB	BB	BB	BB	BB	BB
5649	15-Feb	cross14H	52	8H_7-28_5	8H_7-28_25	22174.31	1	162.768	4	8H	8H	H728.5	H728.25	NA	0	58936.036	99.995	2	58617.348	BB	BB	BB	BB	BB	BB	BB	BB	BB	BB	BB	BB	BB	BB	BB	BB	BB	BB	BB	BB	BB	BB	BB	BB	BB	BB	BB	BB	BB	BB
5650	15-Feb	cross14H	52	8H_7-28_5	8H_7-28_25	22613.182	1	196.774	8	8H	8H	H728.5	H728.25	NA	0	58936.036	99.995	2	58617.348	BB	BB	BB	BB	BB	BB	BB	BB	BB	BB	BB	BB	BB	BB	BB	BB	BB	BB	BB	BB	BB	BB	BB	BB	BB	BB	BB	BB	BB	BB
5651	15-Feb	cross14H	52	8H_7-28_5	8H_7-28_25	21466.967	1	98.676	1	8H	8H	H728.5	H728.25	NA	0	58936.036	99.995	2	58617.348	BB	BB	BB	BB	BB	BB	BB	BB	BB	BB	BB	BB	BB	BB	BB	BB	BB	BB	BB	BB	BB	BB	BB	BB	BB	BB	BB	BB	BB	BB
5652	15-Feb	cross14H	52	8H_7-28_5	8H_7-28_25	22390.11	1	153.469	8	8H	8H	H728.5	H728.25	NA	0	58936.036	99.995	2	58617.348	BB	BB	BB	BB	BB	BB	BB	BB	BB	BB	BB	BB	BB	BB	BB	BB	BB	BB	BB	BB	BB	BB	BB	BB	BB	BB	BB	BB	BB	BB
5653	15-Feb	cross14H	52	8H_7-28_5	8H_7-28_25	25941.962	1	NA	0	8H	8H	H728.5	H728.25	NA	0	58936.036	99.995	2	58617.348	BB	BB	BB	BB	BB	BB	BB	BB	BB	BB	BB	BB	BB	BB	BB	BB	BB	BB	BB	BB	BB	BB	BB	BB	BB	BB	BB	BB	BB	BB
5654	15-Feb	cross14H	52	8H_7-28_5	8H_7-28_25	19901.141	1	152.47	4	8H	8H	H728.5	H728.25	NA	0	58936.036	99.995	2	58617.348	BB	BB	BB	BB	BB	BB	BB	BB	BB	BB	BB	BB	BB	BB	BB	BB	BB	BB	BB	BB	BB	BB	BB	BB	BB	BB	BB	BB	BB	BB
5655	15-Feb	cross14H	52	8H_7-28_5	8H_7-28_25	25146.667	1	237.103	5	8H	8H	H728.5	H728.25	NA	0	58936.036	99.995	2	58617.348	BB	BB	BB	BB	BB	BB	BB	BB	BB	BB	BB	BB	BB	BB	BB	BB	BB	BB	BB	BB	BB	BB	BB	BB	BB	BB	BB	BB	BB	BB
5656	15-Feb	cross14H	52	8H_7-28_5	8H_7-28_25	23306.473	1	NA	0	8H	8H	H728.5	H728.25	NA	0	58936.036	99.995	2	58617.348	BB	BB	BB	BB	BB	BB	BB	BB	BB	BB	BB	BB	BB	BB	BB	BB	BB	BB	BB	BB	BB	BB	BB	BB	BB	BB	BB	BB	BB	BB
5657	15-Feb	cross14H	52	8H_7-28_5	8H_7-28_25	18905.278	1	259.913	7	8H	8H	H728.5	H728.25	NA	0	58936.036	99.995	2	58617.348	BB	BB	BB	BB	BB	BB	BB	BB	BB	BB	BB	BB	BB	BB	BB	BB	BB	BB	BB	BB	BB	BB	BB	BB	BB	BB	BB	BB	BB	BB
5658	15-Feb	cross14H	52	8H_7-28_5	8H_7-28_25	20001.671	1	NA	0	8H	8H	H728.5	H728.25	NA	0	58936.036	99.995	2	58617.348	BB	BB	BB	BB	BB	BB	BB	BB	BB	BB	BB	BB	BB	BB	BB	BB	BB	BB	BB	BB	BB	BB	BB	BB	BB	BB	BB	BB	BB	BB
5659	15-Feb	cross14H	52	8H_7-28_5	8H_7-28_25	20060.337	1	97.33	7	8H	8H	H728.5	H728.25	NA	0	58936.036	99.995	2	58617.348	BB	BB	BB	BB	BB	BB	BB	BB	BB	BB	BB	BB	BB	BB	BB	BB	BB	BB	BB	BB	BB	BB	BB	BB	BB	BB	BB	BB	BB	BB
5660	15-Feb	cross14H	52	8H_7-28_5	8H_7-28_25	19139.651	1	112.055	3	8H	8H	H728.5	H728.25	NA	0	58936.036	99.995	2	58617.348	BB	BB	BB	BB	BB	BB	BB	BB	BB	BB	BB	BB	BB	BB	BB	BB	BB	BB	BB	BB	BB	BB	BB	BB	BB	BB	BB	BB	BB	BB
5661	15-Feb	cross14H	52	8H_7-28_5	8H_7-28_25	20831.163	1	187.716	3	8H	8H	H728.5	H728.25	NA	0	58936.036	99.995	2	58617.348	BB	BB	BB	BB	BB	BB	BB	BB	BB	BB	BB	BB	BB	BB	BB	BB	BB	BB	BB	BB	BB	BB	BB	BB	BB	BB	BB	BB	BB	BB
5992	2-Feb	cross14H	44	8H_7-28_5	8H_7-28_25	21826.83	1	49.387	1	8H	8H	H728.5	H728.25	NA	0	58936.036	99.995	2	58617.348	BB	BB	BB	BB	BB	BB	BB	BB	BB	BB	BB	BB	BB	BB	BB	BB	BB	BB	BB	BB	BB	BB	BB	BB	BB	BB	BB	BB	BB	BB
5993	2-Feb	cross14H	44	8H_7-28_5	8H_7-28_25	25762.522	1	121.759	3	8H	8H	H728.5	H728.25	NA	0	58936.036	99.995	2	58617.348	BB	BB	BB	BB	BB	BB	BB	BB	BB	BB	BB	BB	BB	BB	BB	BB	BB	BB	BB	BB	BB	BB	BB	BB	BB	BB	BB	BB	BB	BB
5994	2-Feb	cross14H	44	8H_7-28_5	8H_7-28_25	24579.161	1	NA	0	8H	8H	H728.5	H728.25	NA	0	58936.036	99.995	2	58617.348	BB	BB	BB	BB	BB	BB	BB	BB	BB	BB	BB	BB	BB	BB	BB	BB	BB	BB	BB	BB	BB	BB	BB	BB	BB	BB	BB	BB	BB	BB
5995	2-Feb	cross14H	44	8H_7-28_5	8H_7-28_25	21866.334	1	NA	0	8H	8H	H728.5	H728.25	NA	0	58936.036	99.995	2	58617.348	BB	BB	BB	BB	BB	BB	BB	BB	BB	BB	BB	BB	BB	BB	BB	BB	BB	BB	BB	BB	BB	BB	BB	BB	BB	BB	BB	BB	BB	BB
5996	2-Feb	cross14H	44	8H_7-28_5	8H_7-28_25	21883.826	1	NA	0	8H	8H	H728.5	H728.25	NA	0	58936.036	99.995	2	58617.348	BB	BB	BB	BB	BB	BB	BB	BB	BB	BB	BB	BB	BB	BB	BB	BB	BB	BB	BB	BB	BB	BB	BB	BB	BB	BB	BB	BB	BB	BB
5997	2-Feb	cross14H	44	8H_7-28_5	8H_7-28_25	21740.352	1	122.271	3	8H	8H	H728.5	H728.25	NA	0	58936.036	99.995	2	58617.348	BB	BB	BB	BB	BB	BB	BB	BB	BB	BB	BB	BB	BB	BB	BB	BB	BB	BB	BB	BB	BB	BB	BB	BB	BB	BB	BB	BB	BB	BB
5998	2-Feb	cross14H	44	8H_7-28_5	8H_7-28_25	22056.387	1	76.368	1	8H	8H	H728.5	H728.25	NA	0	58936.036	99.995	2	58617.348	BB	BB	BB	BB	BB	BB	BB	BB	BB	BB	BB	BB	BB	BB	BB	BB	BB	BB	BB	BB	BB	BB	BB	BB	BB	BB	BB	BB	BB	BB
5999	2-Feb	cross14H	44	8H_7-28_5	8H_7-28_25	22761.471	1	82.218	3	8H	8H	H728.5	H728.25	NA	0	58936.036	99.995	2	58617.348	BB	BB	BB	BB	BB	BB	BB	BB	BB	BB	BB	BB	BB	BB	BB	BB	BB	BB	BB	BB	BB	BB	BB	BB	BB	BB	BB	BB	BB	BB
6000	2-Feb	cross14H	44	8H_7-28_5	8H_7-28_25	26413.754	1	NA	0	8H	8H	H728.5	H728.25	NA	0	58936.036	99.995	2	58617.348	BB	BB	BB	BB	BB	BB	BB	BB	BB	BB	BB	BB	BB	BB	BB	BB	BB	BB	BB	BB	BB	BB	BB	BB	BB	BB	BB	BB	BB	BB
6001	2-Feb	cross14H	44	8H_7-28_5	8H_7-28_25	25824.333	1	104.369	1	8H	8H	H728.5	H728.25	NA	0	58936.036	99.995	2	58617.348	BB	BB	BB	BB	BB	BB	BB	BB	BB	BB	BB	BB	BB	BB	BB	BB	BB	BB	BB	BB	BB	BB	BB	BB	BB	BB	BB	BB	BB	BB
6002	2-Feb	cross14H	44	8H_7-28_5	8H_7-28_25	18531.854	1	NA	0	8H	8H	H728.5	H728.25	NA	0	58936.036	99.995	2	58617.348	BB	BB	BB	BB	BB	BB	BB	BB	BB	BB	BB	BB	BB	BB	BB	BB	BB	BB	BB	BB	BB	BB	BB	BB	BB	BB	BB	BB	BB	BB
6003	2-Feb	cross14H	44	8H_7-28_5	8H_7-28_25	22793.605	1	83.023	2	8H	8H	H728.5	H728.25	NA	0	58936.036	99.995	2	58617.348	BB	BB	BB	BB	BB	BB	BB	BB	BB	BB	BB	BB	BB	BB	BB	BB	BB	BB	BB	BB	BB	BB	BB	BB	BB	BB	BB	BB	BB	BB
6004	2-Feb	cross14H	44	8H_7-28_5	8H_7-28_25	26104.303	1	110.715	3	8H	8H	H728.5	H728.25	NA	0	58936.036	99.995	2	58617.348	BB	BB	BB	BB	BB	BB	BB	BB	BB	BB	BB	BB	BB	BB	BB	BB	BB	BB	BB	BB	BB	BB	BB	BB	BB	BB	BB	BB	BB	BB
6005	2-Feb	cross14H	44	8H_7-28_5	8H_7-28_25	20704.396	1	NA	0	8H	8H	H728.5	H728.25	NA	0	58936.036	99.995	2	58617.348	BB	BB	BB	BB	BB	BB	BB	BB	BB	BB	BB	BB	BB	BB	BB	BB	BB	BB	BB	BB	BB	BB	BB	BB	BB	BB	BB	BB	BB	BB
6006	2-Feb	cross14H	44	8H_7-28_5	8H_7-28_25	24069.732	1	71.857	1	8H	8H	H728.5	H728.25	NA	0	58936.036	99.995	2	58617.348	BB	BB	BB	BB	BB	BB	BB	BB	BB	BB	BB	BB	BB	BB	BB	BB	BB	BB	BB	BB	BB	BB	BB	BB	BB	BB	BB	BB	BB	BB
6007	2-Feb	cross14H	44	8H_7-28_5	8H_7-28_25	23219.21	1	89.384	4	8H	8H	H728.5	H728.25	NA	0	58936.036	99.995	2	58617.348	BB	BB	BB	BB	BB	BB	BB	BB	BB	BB	BB	BB	BB	BB	BB	BB	BB	BB	BB	BB	BB	BB	BB	BB	BB	BB	BB	BB	BB	BB
6008	2-Feb	cross14H	44	8H_7-28_5	8H_7-28_25	21813.072	1	98.746	2	8H	8H	H728.5	H728.25	NA	0	58936.036	99.995	2	58617.348	BB	BB	BB	BB	BB	BB	BB	BB	BB	BB	BB	BB	BB	BB	BB	BB	BB	BB	BB	BB	BB	BB	BB	BB	BB	BB	BB	BB	BB	BB
6009	2-Feb	cross14H	44	8H_7-28_5	8H_7-28_25	23417.026	1	NA	0	8H	8H	H728.5	H728.25	NA	0	58936.036	99.995	2	58617.348	BB	BB	BB	BB	BB	BB	BB	BB	BB	BB	BB	BB	BB	BB	BB	BB	BB	BB	BB	BB	BB	BB	BB	BB	BB	BB	BB	BB	BB	BB
6010	2-Feb	cross14H	44	8H_7-28_5	8H_7-28_25	24632.521	1	93.719	3	8H	8H	H728.5	H728.25	NA	0	58936.036	99.995	2	58617.348	BB	BB	BB	BB	BB	BB	BB	BB	BB	BB	BB	BB	BB	BB	BB	BB	BB	BB	BB	BB	BB	BB	BB	BB	BB	BB	BB	BB	BB	BB
6011	2-Feb	cross14H	44	8H_7-28_5	8H_7-28_25	22663.299	1	115.05	1	8H	8H	H728.5	H728.25	NA	0	58936.036	99.995	2	58617.348	BB	BB	BB	BB	BB	BB	BB	BB	BB	BB	BB	BB	BB	BB	BB	BB	BB	BB	BB	BB	BB	BB	BB	BB	BB	BB	BB	BB	BB	BB
6012	2-Feb	cross14H	44	8H_7-28_5	8H_7-28_25	25192.657	1	NA	0	8H	8H	H728.5	H728.25	NA	0	58936.036	99.995	2	58617.348	BB	BB	BB	BB	BB	BB	BB	BB	BB	BB	BB	BB	BB	BB	BB	BB	BB	BB	BB	BB	BB	BB	BB	BB	BB	BB	BB	BB	BB	BB
6013	2-Feb	cross14H	44	8H_7-28_5	8H_7-28_25	24128.399	1	NA	0	8H	8H	H728.5	H728.25	NA	0	58936.036	99.995	2	58617.348	BB	BB	BB	BB	BB	BB	BB	BB	BB	BB	BB	BB	BB	BB	BB	BB	BB	BB	BB	BB	BB	BB	BB	BB	BB	BB	BB	BB	BB	BB
6014	2-Feb	cross14H	44	8H_7-28_5	8H_7-28_25	26488.242	1	NA	0	8H	8H	H728.5	H728.25	NA	0	58936.036	99.995	2	58617.348	BB	BB	BB	BB	BB	BB	BB	BB	BB	BB	BB	BB	BB	BB	BB	BB	BB	BB	BB	BB	BB	BB	BB	BB	BB	BB	BB	BB	BB	BB
6015	2-Feb	cross14H	44	8H_7-28_5	8H_7-28_25	23640.884	0	NA	0	8H	8H	H728.5	H728.25	NA	0	58936.036	99.995	2	58617.348	BB	BB	BB	BB	BB	BB	BB	BB	BB	BB	BB	BB	BB	BB	BB	BB	BB	BB	BB	BB	BB	BB	BB	BB	BB	BB	BB	BB	BB	BB
6016	2-Feb	cross14H	44	8H_7-28_5	8H_7-28_25	24350.684	1	151.407	2	8H	8H	H728.5	H728.25	NA	0	58936.036	99.995	2	58617.348	BB	BB	BB	BB	BB	BB	BB	BB	BB	BB	BB	BB	BB	BB	BB	BB	BB	BB	BB	BB	BB	BB	BB	BB	BB	BB	BB	BB	BB	BB
6017	2-Feb	cross14H	44	8H_7-28_5	8H_7-28_25	22264.522	1	NA	0	8H	8H	H728.5	H728.25	NA	0	58936.036	99.995	2	58617.348	BB	BB	BB	BB	BB	BB	BB	BB	BB	BB	BB	BB	BB	BB	BB	BB	BB	BB	BB	BB	BB	BB	BB	BB	BB	BB	BB	BB	BB	BB
6018	2-Feb	cross14H	44	8H_7-28_5	8H_7-28_25	24541.131	1	135.612	1	8H	8H	H728.5	H728.25	NA	0	58936.036	99.995	2	58617.348	BB	BB	BB	BB	BB	BB	BB	BB	BB	BB	BB	BB	BB	BB	BB	BB	BB	BB	BB	BB	BB	BB	BB	BB	BB	BB	BB	BB	BB	BB
6019	2-Feb	cross14H	44	8H_7-28_5	8H_7-28_25	24614.44	1	NA	0	8H	8H	H728.5	H728.25	NA	0	58936.036	99.995	2	58617.348	BB	BB	BB	BB	BB	BB	BB	BB	BB	BB	BB	BB	BB	BB	BB	BB	BB	BB	BB	BB	BB	BB	BB	BB	BB	BB	BB	BB	BB	BB
6020	2-Feb	cross14H	44	8H_7-28_5	8H_7-28_25	25322.078	1	NA	0	8H	8H	H728.5	H728.25	NA	0	58936.036	99.995	2	58617.348	BB	BB	BB	BB	BB	BB	BB	BB	BB	BB	BB	BB	BB	BB	BB	BB	BB	BB	BB	BB	BB	BB	BB	BB	BB	BB	BB	BB	BB	BB
6021	2-Feb	cross14H	44	8H_7-28_5	8H_7-28_25	26058.411	1	NA	0	8H	8H	H728.5	H728.25	NA	0	58936.036	99.995	2	58617.348	BB	BB	BB	BB	BB	BB	BB	BB	BB	BB	BB	BB	BB	BB	BB	BB	BB	BB	BB	BB	BB	BB	BB	BB	BB	BB	BB	BB	BB	BB
6022	2-Feb	cross14H	44	8H_7-28_5	8H_7-28_25	22697.301	1	NA	0	8H	8H	H728.5	H728.25	NA	0	58936.036	99.995	2	58617.348	BB	BB	BB	BB	BB	BB	BB	BB	BB	BB	BB	BB	BB	BB	BB	BB	BB	BB	BB	BB	BB	BB	BB	BB	BB	BB	BB	BB	BB	BB
6023	2-Feb	cross14H	44	8H_7-28_5	8H_7-28_25	23030.139	1	NA	0	8H	8H	H728.5	H728.25	NA	0	58936.036	99.995	2	58617.348	BB	BB	BB	BB	BB	BB	BB	BB	BB	BB	BB	BB	BB	BB	BB	BB	BB	BB	BB	BB	BB	BB	BB	BB	BB	BB	BB	BB	BB	BB
6024	2-Feb	cross14H	44	8H_7-28_5	8H_7-28_25	20863.985	1	115.137	2	8H	8H	H728.5	H728.25	NA	0	58936.036	99.995	2	58617.348	BB	BB	BB	BB	BB	BB	BB	BB	BB	BB	BB	BB	BB	BB	BB	BB	BB	BB	BB	BB	BB	BB	BB	BB	BB	BB	BB	BB	BB	BB
6025	2-Feb	cross14H	44	8H_7-28_5	8H_7-28_25	27064.887	1	160.23	4	8H	8H	H728.5	H728.25	NA	0	58936.036	99.995	2	58617.348	BB	BB	BB	BB	BB	BB	BB	BB	BB	BB	BB	BB	BB	BB	BB	BB	BB	BB	BB	BB	BB	BB	BB	BB	BB	BB	BB	BB	BB	BB
6026	2-Feb	cross14H	44	8H_7-28_5	8H_7-28_25	26829.335	1	NA	0	8H	8H	H728.5	H728.25	NA	0	58936.036	99.995	2	58617.348	BB	BB	BB	BB	BB	BB	BB	BB	BB	BB	BB	BB	BB	BB	BB	BB	BB	BB	BB	BB	BB	BB	BB	BB	BB	BB	BB	BB	BB	BB
6027	2-Feb	cross14H	44	8H_7-28_5	8H_7-28_25	20637.572	1	101.711	2	8H	8H	H728.5	H728.25	NA	0	58936.036	99.995	2	58617.348	BB	BB	BB	BB	BB	BB	BB	BB	BB	BB	BB	BB	BB	BB	BB	BB	BB	BB	BB	BB	BB	BB	BB	BB	BB	BB	BB	BB	BB	BB
6028	2-Feb	cross14H	44	8H_7-28_5	8H_7-28_25	23059.03	1	NA	0	8H	8H	H728.5	H728.25	NA	0	58936.036	99.995	2	58617.348	BB	BB	BB	BB	BB	BB	BB	BB	BB	BB	BB	BB	BB	BB	BB	BB	BB	BB	BB	BB	BB	BB	BB	BB	BB	BB	BB	BB	BB	BB
6029	2-Feb	cross14H	44	8H_7-28_5	8H_7-28_25	24785.92	0	114.898	1	8H	8H	H728.5	H728.25	NA	0	58936.036	99.995	2	58617.348	BB	BB	BB	BB	BB	BB	BB	BB	BB	BB	BB	BB	BB	BB	BB	BB	BB	BB	BB	BB	BB	BB	BB	BB	BB	BB	BB	BB	BB	BB
6030	2-Feb	cross14H	44	8H_7-28_5	8H_7-28_25	28893.584	1	148.039	5	8H	8H	H728.5	H728.25	NA	0	58936.036	99.995	2	58617.348	BB	BB	BB	BB	BB	BB	BB	BB	BB	BB	BB	BB	BB	BB	BB	BB	BB	BB	BB	BB	BB	BB	BB	BB	BB	BB	BB	BB	BB	BB
6031	2-Feb	cross14H	44	8H_7-28_5	8H_7-28_25	21898.566	1	78.249	1	8H	8H	H728.5	H728.25	NA	0	58936.036	99.995	2	58617.348	BB	BB	BB	BB	BB	BB	BB	BB	BB	BB	BB	BB	BB	BB	BB	BB	BB	BB	BB	BB	BB	BB	BB	BB	BB	BB	BB	BB	BB	BB
6032	2-Feb	cross14H	44	8H_7-28_5	8H_7-28_25	23191.105	1	94.229	4	8H	8H	H728.5	H728.25	NA	0	58936.036	99.995	2	58617.348	BB	BB	BB	BB	BB	BB	BB	BB	BB	BB	BB	BB	BB	BB	BB	BB	BB	BB	BB	BB	BB	BB	BB	BB	BB	BB	BB	BB	BB	BB
6033	2-Feb	cross14H	44	8H_7-28_5	8H_7-28_25	25838.877	1	142.623	4	8H	8H	H728.5	H728.25	NA	0	58936.036	99.995	2	58617.348	BB	BB	BB	BB	BB	BB	BB	BB	BB	BB	BB	BB	BB	BB	BB	BB	BB	BB	BB	BB	BB	BB	BB	BB	BB	BB	BB	BB	BB	BB
6034	2-Feb	cross14H	44	8H_7-28_5	8H_7-28_25	26033.746	1	127.189	3	8H	8H	H728.5	H728.25	NA	0	58936.036	99.995	2	58617.348	BB	BB	BB	BB	BB	BB	BB	BB	BB	BB	BB	BB	BB	BB	BB	BB	BB	BB	BB	BB	BB	BB	BB	BB	BB	BB	BB	BB	BB	BB
1562	7-Mar	cross40H	51	8H_8-26_7	8H_8-26_23	15546.526	1	110.055	6	8H	8H	H826.7	H826.23	50.485	4	64711.53	126.115	8	64019.418	BB	BB	BB	BB	BB	BB	BB	BB	BB	BB	BB	BB	BB	BB	BB	BB	BB	BB	BB	BB	BB	BB	BB	BB	BB	BB	BB	BB	BB	BB
1563	7-Mar	cross40H	51	8H_8-26_7	8H_8-26_23	28470.337	0	51.884	2	8H	8H	H826.7	H826.23	50.485	4	64711.53	126.115	8	64019.418	BB	BB	BB	BB	BB	BB	BB	BB	BB	BB	BB	BB	BB	BB	BB	BB	BB	BB	BB	BB	BB	BB	BB	BB	BB	BB	BB	BB	BB	BB
1564	7-Mar	cross40H	51	8H_8-26_7	8H_8-26_23	16620.709	1	69.911	3	8H	8H	H826.7	H826.23	50.485	4	64711.53	126.115	8	64019.418	BB	BB	BB	BB	BB	BB	BB	BB	BB	BB	BB	BB	BB	BB	BB	BB	BB	BB	BB	BB	BB	BB	BB	BB	BB	BB	BB	BB	BB	BB
1565	7-Mar	cross40H	51	8H_8-26_7	8H_8-26_23	15239.237	1	104.309	3	8H	8H	H826.7	H826.23	50.485	4	64711.53	126.115	8	64019.418	BB	BB	BB	BB	BB	BB	BB	BB	BB	BB	BB	BB	BB	BB	BB	BB	BB	BB	BB	BB	BB	BB	BB	BB	BB	BB	BB	BB	BB	BB
1566	7-Mar	cross40H	51	8H_8-26_7	8H_8-26_23	16257.014	1	NA	1	8H	8H	H826.7	H826.23	50.485	4	64711.53	126.115	8	64019.418	BB	BB	BB	BB	BB	BB	BB	BB	BB	BB	BB	BB	BB	BB	BB	BB	BB	BB	BB	BB	BB	BB	BB	BB	BB	BB	BB	BB	BB	BB
1567	7-Mar	cross40H	51	8H_8-26_7	8H_8-26_23	19083.048	1	109.522	7	8H	8H	H826.7	H826.23	50.485	4	64711.53	126.115	8	64019.418	BB	BB	BB	BB	BB	BB	BB	BB	BB	BB	BB	BB	BB	BB	BB	BB	BB	BB	BB	BB	BB	BB	BB	BB	BB	BB	BB	BB	BB	BB
1568	7-Mar	cross40H	51	8H_8-26_7	8H_8-26_23	17324.122	1	116.002	5	8H	8H	H826.7	H826.23	50.485	4	64711.53	126.115	8	64019.418	BB	BB	BB	BB	BB	BB	BB	BB	BB	BB	BB	BB	BB	BB	BB	BB	BB	BB	BB	BB	BB	BB	BB	BB	BB	BB	BB	BB	BB	BB
1569	7-Mar	cross40H	51	8H_8-26_7	8H_8-26_23	16067.55	1	143.345	6	8H	8H	H826.7	H826.23	50.485	4	64711.53	126.115	8	64019.418	BB	BB	BB	BB	BB	BB	BB	BB	BB	BB	BB	BB	BB	BB	BB	BB	BB	BB	BB	BB	BB	BB	BB	BB	BB	BB	BB	BB	BB	BB
1570	7-Mar	cross40H	51	8H_8-26_7	8H_8-26_23	16412.968	1	88.96	5	8H	8H	H826.7	H826.23	50.485	4	64711.53	126.115	8	64019.418	BB	BB	BB	BB	BB	BB	BB	BB	BB	BB	BB	BB	BB	BB	BB	BB	BB	BB	BB	BB	BB	BB	BB	BB	BB	BB	BB	BB	BB	BB
1571	7-Mar	cross40H	51	8H_8-26_7	8H_8-26_23	17217.696	0	138.065	3	8H	8H	H826.7	H826.23	50.485	4	64711.53	126.115	8	64019.418	BB	BB	BB	BB	BB	BB	BB	BB	BB	BB	BB	BB	BB	BB	BB	BB	BB	BB	BB	BB	BB	BB	BB	BB	BB	BB	BB	BB	BB	BB
1572	7-Mar	cross40H	51	8H_8-26_7	8H_8-26_23	16274.506	0	86.993	4	8H	8H	H826.7	H826.23	50.485	4	64711.53	126.115	8	64019.418	BB	BB	BB	BB	BB	BB	BB	BB	BB	BB	BB	BB	BB	BB	BB	BB	BB	BB	BB	BB	BB	BB	BB	BB	BB	BB	BB	BB	BB	BB
1573	7-Mar	cross40H	51	8H_8-26_7	8H_8-26_23	15265.573	0	144.353	3	8H	8H	H826.7	H826.23	50.485	4	64711.53	126.115	8	64019.418	BB	BB	BB	BB	BB	BB	BB	BB	BB	BB	BB	BB	BB	BB	BB	BB	BB	BB	BB	BB	BB	BB	BB	BB	BB	BB	BB	BB	BB	BB
1574	7-Mar	cross40H	51	8H_8-26_7	8H_8-26_23	21507.159	1	158.512	7	8H	8H	H826.7	H826.23	50.485	4	64711.53	126.115	8	64019.418	BB	BB	BB	BB	BB	BB	BB	BB	BB	BB	BB	BB	BB	BB	BB	BB	BB	BB	BB	BB	BB	BB	BB	BB	BB	BB	BB	BB	BB	BB
1575	7-Mar	cross40H	51	8H_8-26_7	8H_8-26_23	21053.842	0	NA	0	8H	8H	H826.7	H826.23	50.485	4	64711.53	126.115	8	64019.418	BB	BB	BB	BB	BB	BB	BB	BB	BB	BB	BB	BB	BB	BB	BB	BB	BB	BB	BB	BB	BB	BB	BB	BB	BB	BB	BB	BB	BB	BB
1576	7-Mar	cross40H	51	8H_8-26_7	8H_8-26_23	18629.436	1	115.418	1	8H	8H	H826.7	H826.23	50.485	4	64711.53	126.115	8	64019.418	BB	BB	BB	BB	BB	BB	BB	BB	BB	BB	BB	BB	BB	BB	BB	BB	BB	BB	BB	BB	BB	BB	BB	BB	BB	BB	BB	BB	BB	BB
1577	7-Mar	cross40H	51	8H_8-26_7	8H_8-26_23	16406.089	1	75.704	4	8H	8H	H826.7	H826.23	50.485	4	64711.53	126.115	8	64019.418	BB	BB	BB	BB	BB	BB	BB	BB	BB	BB	BB	BB	BB	BB	BB	BB	BB	BB	BB	BB	BB	BB	BB	BB	BB	BB	BB	BB	BB	BB
1578	7-Mar	cross40H	51	8H_8-26_7	8H_8-26_23	16953.155	1	151.814	4	8H	8H	H826.7	H826.23	50.485	4	64711.53	126.115	8	64019.418	BB	BB	BB	BB	BB	BB	BB	BB	BB	BB	BB	BB	BB	BB	BB	BB	BB	BB	BB	BB	BB	BB	BB	BB	BB	BB	BB	BB	BB	BB
1579	7-Mar	cross40H	51	8H_8-26_7	8H_8-26_23	16859.209	0	94.853	3	8H	8H	H826.7	H826.23	50.485	4	64711.53	126.115	8	64019.418	BB	BB	BB	BB	BB	BB	BB	BB	BB	BB	BB	BB	BB	BB	BB	BB	BB	BB	BB	BB	BB	BB	BB	BB	BB	BB	BB	BB	BB	BB
1580	7-Mar	cross40H	51	8H_8-26_7	8H_8-26_23	14086.34	1	110.837	3	8H	8H	H826.7	H826.23	50.485	4	64711.53	126.115	8	64019.418	BB	BB	BB	BB	BB	BB	BB	BB	BB	BB	BB	BB	BB	BB	BB	BB	BB	BB	BB	BB	BB	BB	BB	BB	BB	BB	BB	BB	BB	BB
1581	7-Mar	cross40H	51	8H_8-26_7	8H_8-26_23	17044.251	1	57.421	1	8H	8H	H826.7	H826.23	50.485	4	64711.53	126.115	8	64019.418	BB	BB	BB	BB	BB	BB	BB	BB	BB	BB	BB	BB	BB	BB	BB	BB	BB	BB	BB	BB	BB	BB	BB	BB	BB	BB	BB	BB	BB	BB
1582	7-Mar	cross40H	51	8H_8-26_7	8H_8-26_23	15434.695	1	122.263	3	8H	8H	H826.7	H826.23	50.485	4	64711.53	126.115	8	64019.418	BB	BB	BB	BB	BB	BB	BB	BB	BB	BB	BB	BB	BB	BB	BB	BB	BB	BB	BB	BB	BB	BB	BB	BB	BB	BB	BB	BB	BB	BB
1583	7-Mar	cross40H	51	8H_8-26_7	8H_8-26_23	16375.429	0	121.085	4	8H	8H	H826.7	H826.23	50.485	4	64711.53	126.115	8	64019.418	BB	BB	BB	BB	BB	BB	BB	BB	BB	BB	BB	BB	BB	BB	BB	BB	BB	BB	BB	BB	BB	BB	BB	BB	BB	BB	BB	BB	BB	BB
1584	7-Mar	cross40H	51	8H_8-26_7	8H_8-26_23	18510.038	1	130.68	4	8H	8H	H826.7	H826.23	50.485	4	64711.53	126.115	8	64019.418	BB	BB	BB	BB	BB	BB	BB	BB	BB	BB	BB	BB	BB	BB	BB	BB	BB	BB	BB	BB	BB	BB	BB	BB	BB	BB	BB	BB	BB	BB
1585	7-Mar	cross40H	51	8H_8-26_7	8H_8-26_23	20123.918	0	152.378	7	8H	8H	H826.7	H826.23	50.485	4	64711.53	126.115	8	64019.418	BB	BB	BB	BB	BB	BB	BB	BB	BB	BB	BB	BB	BB	BB	BB	BB	BB	BB	BB	BB	BB	BB	BB	BB	BB	BB	BB	BB	BB	BB
1586	7-Mar	cross40H	51	8H_8-26_7	8H_8-26_23	18328.928	0	117.238	10	8H	8H	H826.7	H826.23	50.485	4	64711.53	126.115	8	64019.418	BB	BB	BB	BB	BB	BB	BB	BB	BB	BB	BB	BB	BB	BB	BB	BB	BB	BB	BB	BB	BB	BB	BB	BB	BB	BB	BB	BB	BB	BB
1587	7-Mar	cross40H	51	8H_8-26_7	8H_8-26_23	18602.117	0	128.245	7	8H	8H	H826.7	H826.23	50.485	4	64711.53	126.115	8	64019.418	BB	BB	BB	BB	BB	BB	BB	BB	BB	BB	BB	BB	BB	BB	BB	BB	BB	BB	BB	BB	BB	BB	BB	BB	BB	BB	BB	BB	BB	BB
1588	7-Mar	cross40H	51	8H_8-26_7	8H_8-26_23	18830.888	1	134.099	4	8H	8H	H826.7	H826.23	50.485	4	64711.53	126.115	8	64019.418	BB	BB	BB	BB	BB	BB	BB	BB	BB	BB	BB	BB	BB	BB	BB	BB	BB	BB	BB	BB	BB	BB	BB	BB	BB	BB	BB	BB	BB	BB
1589	7-Mar	cross40H	51	8H_8-26_7	8H_8-26_23	16644.196	1	115.287	7	8H	8H	H826.7	H826.23	50.485	4	64711.53	126.115	8	64019.418	BB	BB	BB	BB	BB	BB	BB	BB	BB	BB	BB	BB	BB	BB	BB	BB	BB	BB	BB	BB	BB	BB	BB	BB	BB	BB	BB	BB	BB	BB
1590	7-Mar	cross40H	51	8H_8-26_7	8H_8-26_23	20132.86	1	100.384	6	8H	8H	H826.7	H826.23	50.485	4	64711.53	126.115	8	64019.418	BB	BB	BB	BB	BB	BB	BB	BB	BB	BB	BB	BB	BB	BB	BB	BB	BB	BB	BB	BB	BB	BB	BB	BB	BB	BB	BB	BB	BB	BB
1591	7-Mar	cross40H	51	8H_8-26_7	8H_8-26_23	17653.718	0	119.699	4	8H	8H	H826.7	H826.23	50.485	4	64711.53	126.115	8	64019.418	BB	BB	BB	BB	BB	BB	BB	BB	BB	BB	BB	BB	BB	BB	BB	BB	BB	BB	BB	BB	BB	BB	BB	BB	BB	BB	BB	BB	BB	BB
1592	7-Mar	cross40H	51	8H_8-26_7	8H_8-26_23	17920.913	0	81.613	5	8H	8H	H826.7	H826.23	50.485	4	64711.53	126.115	8	64019.418	BB	BB	BB	BB	BB	BB	BB	BB	BB	BB	BB	BB	BB	BB	BB	BB	BB	BB	BB	BB	BB	BB	BB	BB	BB	BB	BB	BB	BB	BB
1593	7-Mar	cross40H	51	8H_8-26_7	8H_8-26_23	17590.531	1	129.354	6	8H	8H	H826.7	H826.23	50.485	4	64711.53	126.115	8	64019.418	BB	BB	BB	BB	BB	BB	BB	BB	BB	BB	BB	BB	BB	BB	BB	BB	BB	BB	BB	BB	BB	BB	BB	BB	BB	BB	BB	BB	BB	BB
1594	7-Mar	cross40H	51	8H_8-26_7	8H_8-26_23	15763.112	1	96.908	3	8H	8H	H826.7	H826.23	50.485	4	64711.53	126.115	8	64019.418	BB	BB	BB	BB	BB	BB	BB	BB	BB	BB	BB	BB	BB	BB	BB	BB	BB	BB	BB	BB	BB	BB	BB	BB	BB	BB	BB	BB	BB	BB
1595	7-Mar	cross40H	51	8H_8-26_7	8H_8-26_23	18277.827	1	87.653	4	8H	8H	H826.7	H826.23	50.485	4	64711.53	126.115	8	64019.418	BB	BB	BB	BB	BB	BB	BB	BB	BB	BB	BB	BB	BB	BB	BB	BB	BB	BB	BB	BB	BB	BB	BB	BB	BB	BB	BB	BB	BB	BB
1596	7-Mar	cross40H	51	8H_8-26_7	8H_8-26_23	18458.545	1	NA	1	8H	8H	H826.7	H826.23	50.485	4	64711.53	126.115	8	64019.418	BB	BB	BB	BB	BB	BB	BB	BB	BB	BB	BB	BB	BB	BB	BB	BB	BB	BB	BB	BB	BB	BB	BB	BB	BB	BB	BB	BB	BB	BB
1597	7-Mar	cross40H	51	8H_8-26_7	8H_8-26_23	17606.745	1	106.93	2	8H	8H	H826.7	H826.23	50.485	4	64711.53	126.115	8	64019.418	BB	BB	BB	BB	BB	BB	BB	BB	BB	BB	BB	BB	BB	BB	BB	BB	BB	BB	BB	BB	BB	BB	BB	BB	BB	BB	BB	BB	BB	BB
1598	7-Mar	cross40H	51	8H_8-26_7	8H_8-26_23	18996.276	1	98.586	4	8H	8H	H826.7	H826.23	50.485	4	64711.53	126.115	8	64019.418	BB	BB	BB	BB	BB	BB	BB	BB	BB	BB	BB	BB	BB	BB	BB	BB	BB	BB	BB	BB	BB	BB	BB	BB	BB	BB	BB	BB	BB	BB
1599	7-Mar	cross40H	51	8H_8-26_7	8H_8-26_23	18452.452	1	146.19	5	8H	8H	H826.7	H826.23	50.485	4	64711.53	126.115	8	64019.418	BB	BB	BB	BB	BB	BB	BB	BB	BB	BB	BB	BB	BB	BB	BB	BB	BB	BB	BB	BB	BB	BB	BB	BB	BB	BB	BB	BB	BB	BB
1600	7-Mar	cross40H	51	8H_8-26_7	8H_8-26_23	18402.138	1	96.787	4	8H	8H	H826.7	H826.23	50.485	4	64711.53	126.115	8	64019.418	BB	BB	BB	BB	BB	BB	BB	BB	BB	BB	BB	BB	BB	BB	BB	BB	BB	BB	BB	BB	BB	BB	BB	BB	BB	BB	BB	BB	BB	BB
1601	7-Mar	cross40H	51	8H_8-26_7	8H_8-26_23	18597.105	1	90.872	6	8H	8H	H826.7	H826.23	50.485	4	64711.53	126.115	8	64019.418	BB	BB	BB	BB	BB	BB	BB	BB	BB	BB	BB	BB	BB	BB	BB	BB	BB	BB	BB	BB	BB	BB	BB	BB	BB	BB	BB	BB	BB	BB
1602	7-Mar	cross40H	51	8H_8-26_7	8H_8-26_23	17592.103	1	135.809	5	8H	8H	H826.7	H826.23	50.485	4	64711.53	126.115	8	64019.418	BB	BB	BB	BB	BB	BB	BB	BB	BB	BB	BB	BB	BB	BB	BB	BB	BB	BB	BB	BB	BB	BB	BB	BB	BB	BB	BB	BB	BB	BB
1603	7-Mar	cross40H	51	8H_8-26_7	8H_8-26_23	32858.856	1	119.564	4	8H	8H	H826.7	H826.23	50.485	4	64711.53	126.115	8	64019.418	BB	BB	BB	BB	BB	BB	BB	BB	BB	BB	BB	BB	BB	BB	BB	BB	BB	BB	BB	BB	BB	BB	BB	BB	BB	BB	BB	BB	BB	BB
1604	7-Mar	cross40H	51	8H_8-26_7	8H_8-26_23	27351.343	1	NA	0	8H	8H	H826.7	H826.23	50.485	4	64711.53	126.115	8	64019.418	BB	BB	BB	BB	BB	BB	BB	BB	BB	BB	BB	BB	BB	BB	BB	BB	BB	BB	BB	BB	BB	BB	BB	BB	BB	BB	BB	BB	BB	BB
1605	7-Mar	cross40H	51	8H_8-26_7	8H_8-26_23	16393.019	0	NA	0	8H	8H	H826.7	H826.23	50.485	4	64711.53	126.115	8	64019.418	BB	BB	BB	BB	BB	BB	BB	BB	BB	BB	BB	BB	BB	BB	BB	BB	BB	BB	BB	BB	BB	BB	BB	BB	BB	BB	BB	BB	BB	BB
1606	7-Mar	cross40H	51	8H_8-26_7	8H_8-26_23	23935.594	0	39.993	1	8H	8H	H826.7	H826.23	50.485	4	64711.53	126.115	8	64019.418	BB	BB	BB	BB	BB	BB	BB	BB	BB	BB	BB	BB	BB	BB	BB	BB	BB	BB	BB	BB	BB	BB	BB	BB	BB	BB	BB	BB	BB	BB
1607	7-Mar	cross40H	51	8H_8-26_7	8H_8-26_23	25672.9	1	123.503	13	8H	8H	H826.7	H826.23	50.485	4	64711.53	126.115	8	64019.418	BB	BB	BB	BB	BB	BB	BB	BB	BB	BB	BB	BB	BB	BB	BB	BB	BB	BB	BB	BB	BB	BB	BB	BB	BB	BB	BB	BB	BB	BB
1608	7-Mar	cross40H	51	8H_8-26_7	8H_8-26_23	NA	1	94.268	6	8H	8H	H826.7	H826.23	50.485	4	64711.53	126.115	8	64019.418	BB	BB	BB	BB	BB	BB	BB	BB	BB	BB	BB	BB	BB	BB	BB	BB	BB	BB	BB	BB	BB	BB	BB	BB	BB	BB	BB	BB	BB	BB
1609	7-Mar	cross40H	51	8H_8-26_7	8H_8-26_23	16038.168	0	NA	0	8H	8H	H826.7	H826.23	50.485	4	64711.53	126.115	8	64019.418	BB	BB	BB	BB	BB	BB	BB	BB	BB	BB	BB	BB	BB	BB	BB	BB	BB	BB	BB	BB	BB	BB	BB	BB	BB	BB	BB	BB	BB	BB
1610	7-Mar	cross40H	51	8H_8-26_7	8H_8-26_23	17161.388	0	94.777	8	8H	8H	H826.7	H826.23	50.485	4	64711.53	126.115	8	64019.418	BB	BB	BB	BB	BB	BB	BB	BB	BB	BB	BB	BB	BB	BB	BB	BB	BB	BB	BB	BB	BB	BB	BB	BB	BB	BB	BB	BB	BB	BB
1611	7-Mar	cross40H	51	8H_8-26_7	8H_8-26_23	17255.334	1	94.938	5	8H	8H	H826.7	H826.23	50.485	4	64711.53	126.115	8	64019.418	BB	BB	BB	BB	BB	BB	BB	BB	BB	BB	BB	BB	BB	BB	BB	BB	BB	BB	BB	BB	BB	BB	BB	BB	BB	BB	BB	BB	BB	BB
2321	10-Apr	cross2FH	15	6F_6-25_56	8H_8-4_8	26192.451	0	NA	0	6F	8H	F625.56	H84.8	145.537	7	42407.504	122.788	3	69151.05	BB	BB	BB	BB	BB	BB	BB	BB	BB	BB	BB	BB	BB	BB	BB	BB	BB	BB	BB	BB	BB	BB	BB	BB	BB	BB	BB	BB	BB	BB
2322	10-Apr	cross2FH	15	6F_6-25_56	8H_8-4_8	27729.877	1	NA	0	6F	8H	F625.56	H84.8	145.537	7	42407.504	122.788	3	69151.05	BB	BB	BB	BB	BB	BB	BB	BB	BB	BB	BB	BB	BB	BB	BB	BB	BB	BB	BB	BB	BB	BB	BB	BB	BB	BB	BB	BB	BB	BB
2323	10-Apr	cross2FH	15	6F_6-25_56	8H_8-4_8	25172.414	1	NA	0	6F	8H	F625.56	H84.8	145.537	7	42407.504	122.788	3	69151.05	BB	BB	BB	BB	BB	BB	BB	BB	BB	BB	BB	BB	BB	BB	BB	BB	BB	BB	BB	BB	BB	BB	BB	BB	BB	BB	BB	BB	BB	BB
2324	10-Apr	cross2FH	15	6F_6-25_56	8H_8-4_8	24556.559	1	NA	0	6F	8H	F625.56	H84.8	145.537	7	42407.504	122.788	3	69151.05	BB	BB	BB	BB	BB	BB	BB	BB	BB	BB	BB	BB	BB	BB	BB	BB	BB	BB	BB	BB	BB	BB	BB	BB	BB	BB	BB	BB	BB	BB
2325	10-Apr	cross2FH	15	6F_6-25_56	8H_8-4_8	30395.731	1	NA	0	6F	8H	F625.56	H84.8	145.537	7	42407.504	122.788	3	69151.05	BB	BB	BB	BB	BB	BB	BB	BB	BB	BB	BB	BB	BB	BB	BB	BB	BB	BB	BB	BB	BB	BB	BB	BB	BB	BB	BB	BB	BB	BB
2326	10-Apr	cross2FH	15	6F_6-25_56	8H_8-4_8	27751.3	1	NA	0	6F	8H	F625.56	H84.8	145.537	7	42407.504	122.788	3	69151.05	BB	BB	BB	BB	BB	BB	BB	BB	BB	BB	BB	BB	BB	BB	BB	BB	BB	BB	BB	BB	BB	BB	BB	BB	BB	BB	BB	BB	BB	BB
2327	10-Apr	cross2FH	15	6F_6-25_56	8H_8-4_8	31608.278	1	NA	0	6F	8H	F625.56	H84.8	145.537	7	42407.504	122.788	3	69151.05	BB	BB	BB	BB	BB	BB	BB	BB	BB	BB	BB	BB	BB	BB	BB	BB	BB	BB	BB	BB	BB	BB	BB	BB	BB	BB	BB	BB	BB	BB
2328	10-Apr	cross2FH	15	6F_6-25_56	8H_8-4_8	33022.671	0	NA	0	6F	8H	F625.56	H84.8	145.537	7	42407.504	122.788	3	69151.05	BB	BB	BB	BB	BB	BB	BB	BB	BB	BB	BB	BB	BB	BB	BB	BB	BB	BB	BB	BB	BB	BB	BB	BB	BB	BB	BB	BB	BB	BB
3100	3-Apr	cross11HF	28	8H_7-28_45	6F_7-3_24	27494.718	1	106.323	1	8H	6F	H728.45	F73.24	NA	0	65459.95	NA	0	59477.894	BB	BB	BB	BB	BB	BB	BB	BB	BB	BB	BB	BB	BB	BB	BB	BB	BB	BB	BB	BB	BB	BB	BB	BB	BB	BB	BB	BB	BB	BB
3101	3-Apr	cross11HF	28	8H_7-28_45	6F_7-3_24	30156.838	1	153.943	2	8H	6F	H728.45	F73.24	NA	0	65459.95	NA	0	59477.894	BB	BB	BB	BB	BB	BB	BB	BB	BB	BB	BB	BB	BB	BB	BB	BB	BB	BB	BB	BB	BB	BB	BB	BB	BB	BB	BB	BB	BB	BB
3102	3-Apr	cross11HF	28	8H_7-28_45	6F_7-3_24	34026.002	1	174.807	7	8H	6F	H728.45	F73.24	NA	0	65459.95	NA	0	59477.894	BB	BB	BB	BB	BB	BB	BB	BB	BB	BB	BB	BB	BB	BB	BB	BB	BB	BB	BB	BB	BB	BB	BB	BB	BB	BB	BB	BB	BB	BB
3103	3-Apr	cross11HF	28	8H_7-28_45	6F_7-3_24	30106.721	1	145.836	6	8H	6F	H728.45	F73.24	NA	0	65459.95	NA	0	59477.894	BB	BB	BB	BB	BB	BB	BB	BB	BB	BB	BB	BB	BB	BB	BB	BB	BB	BB	BB	BB	BB	BB	BB	BB	BB	BB	BB	BB	BB	BB
3104	3-Apr	cross11HF	28	8H_7-28_45	6F_7-3_24	34857.951	1	156.575	3	8H	6F	H728.45	F73.24	NA	0	65459.95	NA	0	59477.894	BB	BB	BB	BB	BB	BB	BB	BB	BB	BB	BB	BB	BB	BB	BB	BB	BB	BB	BB	BB	BB	BB	BB	BB	BB	BB	BB	BB	BB	BB
3105	3-Apr	cross11HF	28	8H_7-28_45	6F_7-3_24	34560.49	1	90.394	1	8H	6F	H728.45	F73.24	NA	0	65459.95	NA	0	59477.894	BB	BB	BB	BB	BB	BB	BB	BB	BB	BB	BB	BB	BB	BB	BB	BB	BB	BB	BB	BB	BB	BB	BB	BB	BB	BB	BB	BB	BB	BB
3106	3-Apr	cross11HF	28	8H_7-28_45	6F_7-3_24	35865.803	1	156.706	6	8H	6F	H728.45	F73.24	NA	0	65459.95	NA	0	59477.894	BB	BB	BB	BB	BB	BB	BB	BB	BB	BB	BB	BB	BB	BB	BB	BB	BB	BB	BB	BB	BB	BB	BB	BB	BB	BB	BB	BB	BB	BB
3107	3-Apr	cross11HF	28	8H_7-28_45	6F_7-3_24	32294.101	1	NA	0	8H	6F	H728.45	F73.24	NA	0	65459.95	NA	0	59477.894	BB	BB	BB	BB	BB	BB	BB	BB	BB	BB	BB	BB	BB	BB	BB	BB	BB	BB	BB	BB	BB	BB	BB	BB	BB	BB	BB	BB	BB	BB
3108	3-Apr	cross11HF	28	8H_7-28_45	6F_7-3_24	32711.943	1	103.319	2	8H	6F	H728.45	F73.24	NA	0	65459.95	NA	0	59477.894	BB	BB	BB	BB	BB	BB	BB	BB	BB	BB	BB	BB	BB	BB	BB	BB	BB	BB	BB	BB	BB	BB	BB	BB	BB	BB	BB	BB	BB	BB
3109	3-Apr	cross11HF	28	8H_7-28_45	6F_7-3_24	24626.134	1	NA	0	8H	6F	H728.45	F73.24	NA	0	65459.95	NA	0	59477.894	BB	BB	BB	BB	BB	BB	BB	BB	BB	BB	BB	BB	BB	BB	BB	BB	BB	BB	BB	BB	BB	BB	BB	BB	BB	BB	BB	BB	BB	BB
3110	3-Apr	cross11HF	28	8H_7-28_45	6F_7-3_24	32741.325	1	NA	0	8H	6F	H728.45	F73.24	NA	0	65459.95	NA	0	59477.894	BB	BB	BB	BB	BB	BB	BB	BB	BB	BB	BB	BB	BB	BB	BB	BB	BB	BB	BB	BB	BB	BB	BB	BB	BB	BB	BB	BB	BB	BB
3111	3-Apr	cross11HF	28	8H_7-28_45	6F_7-3_24	30202.533	1	NA	0	8H	6F	H728.45	F73.24	NA	0	65459.95	NA	0	59477.894	BB	BB	BB	BB	BB	BB	BB	BB	BB	BB	BB	BB	BB	BB	BB	BB	BB	BB	BB	BB	BB	BB	BB	BB	BB	BB	BB	BB	BB	BB
3112	3-Apr	cross11HF	28	8H_7-28_45	6F_7-3_24	24164.562	0	NA	0	8H	6F	H728.45	F73.24	NA	0	65459.95	NA	0	59477.894	BB	BB	BB	BB	BB	BB	BB	BB	BB	BB	BB	BB	BB	BB	BB	BB	BB	BB	BB	BB	BB	BB	BB	BB	BB	BB	BB	BB	BB	BB
3113	3-Apr	cross11HF	28	8H_7-28_45	6F_7-3_24	30768.074	0	143.6	4	8H	6F	H728.45	F73.24	NA	0	65459.95	NA	0	59477.894	BB	BB	BB	BB	BB	BB	BB	BB	BB	BB	BB	BB	BB	BB	BB	BB	BB	BB	BB	BB	BB	BB	BB	BB	BB	BB	BB	BB	BB	BB
3114	3-Apr	cross11HF	28	8H_7-28_45	6F_7-3_24	31144.25	1	NA	0	8H	6F	H728.45	F73.24	NA	0	65459.95	NA	0	59477.894	BB	BB	BB	BB	BB	BB	BB	BB	BB	BB	BB	BB	BB	BB	BB	BB	BB	BB	BB	BB	BB	BB	BB	BB	BB	BB	BB	BB	BB	BB
3115	3-Apr	cross11HF	28	8H_7-28_45	6F_7-3_24	38002.968	1	NA	0	8H	6F	H728.45	F73.24	NA	0	65459.95	NA	0	59477.894	BB	BB	BB	BB	BB	BB	BB	BB	BB	BB	BB	BB	BB	BB	BB	BB	BB	BB	BB	BB	BB	BB	BB	BB	BB	BB	BB	BB	BB	BB
3116	3-Apr	cross11HF	28	8H_7-28_45	6F_7-3_24	36549.267	0	NA	0	8H	6F	H728.45	F73.24	NA	0	65459.95	NA	0	59477.894	BB	BB	BB	BB	BB	BB	BB	BB	BB	BB	BB	BB	BB	BB	BB	BB	BB	BB	BB	BB	BB	BB	BB	BB	BB	BB	BB	BB	BB	BB
3117	3-Apr	cross11HF	28	8H_7-28_45	6F_7-3_24	28605.556	1	143.494	7	8H	6F	H728.45	F73.24	NA	0	65459.95	NA	0	59477.894	BB	BB	BB	BB	BB	BB	BB	BB	BB	BB	BB	BB	BB	BB	BB	BB	BB	BB	BB	BB	BB	BB	BB	BB	BB	BB	BB	BB	BB	BB
3118	3-Apr	cross11HF	28	8H_7-28_45	6F_7-3_24	25908.256	0	NA	0	8H	6F	H728.45	F73.24	NA	0	65459.95	NA	0	59477.894	BB	BB	BB	BB	BB	BB	BB	BB	BB	BB	BB	BB	BB	BB	BB	BB	BB	BB	BB	BB	BB	BB	BB	BB	BB	BB	BB	BB	BB	BB
3119	3-Apr	cross11HF	28	8H_7-28_45	6F_7-3_24	36547.007	0	NA	0	8H	6F	H728.45	F73.24	NA	0	65459.95	NA	0	59477.894	BB	BB	BB	BB	BB	BB	BB	BB	BB	BB	BB	BB	BB	BB	BB	BB	BB	BB	BB	BB	BB	BB	BB	BB	BB	BB	BB	BB	BB	BB
3120	3-Apr	cross11HF	28	8H_7-28_45	6F_7-3_24	33024.734	1	NA	0	8H	6F	H728.45	F73.24	NA	0	65459.95	NA	0	59477.894	BB	BB	BB	BB	BB	BB	BB	BB	BB	BB	BB	BB	BB	BB	BB	BB	BB	BB	BB	BB	BB	BB	BB	BB	BB	BB	BB	BB	BB	BB
3121	3-Apr	cross11HF	28	8H_7-28_45	6F_7-3_24	27163.452	1	155.098	2	8H	6F	H728.45	F73.24	NA	0	65459.95	NA	0	59477.894	BB	BB	BB	BB	BB	BB	BB	BB	BB	BB	BB	BB	BB	BB	BB	BB	BB	BB	BB	BB	BB	BB	BB	BB	BB	BB	BB	BB	BB	BB
3122	3-Apr	cross11HF	28	8H_7-28_45	6F_7-3_24	26771.749	0	125.65	2	8H	6F	H728.45	F73.24	NA	0	65459.95	NA	0	59477.894	BB	BB	BB	BB	BB	BB	BB	BB	BB	BB	BB	BB	BB	BB	BB	BB	BB	BB	BB	BB	BB	BB	BB	BB	BB	BB	BB	BB	BB	BB
3123	3-Apr	cross11HF	28	8H_7-28_45	6F_7-3_24	31074.38	1	NA	0	8H	6F	H728.45	F73.24	NA	0	65459.95	NA	0	59477.894	BB	BB	BB	BB	BB	BB	BB	BB	BB	BB	BB	BB	BB	BB	BB	BB	BB	BB	BB	BB	BB	BB	BB	BB	BB	BB	BB	BB	BB	BB
3124	3-Apr	cross11HF	28	8H_7-28_45	6F_7-3_24	31460.383	1	NA	0	8H	6F	H728.45	F73.24	NA	0	65459.95	NA	0	59477.894	BB	BB	BB	BB	BB	BB	BB	BB	BB	BB	BB	BB	BB	BB	BB	BB	BB	BB	BB	BB	BB	BB	BB	BB	BB	BB	BB	BB	BB	BB
3125	3-Apr	cross11HF	28	8H_7-28_45	6F_7-3_24	29094.349	1	117.77	2	8H	6F	H728.45	F73.24	NA	0	65459.95	NA	0	59477.894	BB	BB	BB	BB	BB	BB	BB	BB	BB	BB	BB	BB	BB	BB	BB	BB	BB	BB	BB	BB	BB	BB	BB	BB	BB	BB	BB	BB	BB	BB
3126	3-Apr	cross11HF	28	8H_7-28_45	6F_7-3_24	30713.633	0	146.201	4	8H	6F	H728.45	F73.24	NA	0	65459.95	NA	0	59477.894	BB	BB	BB	BB	BB	BB	BB	BB	BB	BB	BB	BB	BB	BB	BB	BB	BB	BB	BB	BB	BB	BB	BB	BB	BB	BB	BB	BB	BB	BB
3127	3-Apr	cross11HF	28	8H_7-28_45	6F_7-3_24	20783.404	1	NA	2	8H	6F	H728.45	F73.24	NA	0	65459.95	NA	0	59477.894	BB	BB	BB	BB	BB	BB	BB	BB	BB	BB	BB	BB	BB	BB	BB	BB	BB	BB	BB	BB	BB	BB	BB	BB	BB	BB	BB	BB	BB	BB
3193	3-Apr	cross40H	3	8H_8-26_7	8H_8-26_23	22330.068	0	NA	0	8H	8H	H826.7	H826.23	50.485	4	64711.53	126.115	8	64019.418	BB	BB	BB	BB	BB	BB	BB	BB	BB	BB	BB	BB	BB	BB	BB	BB	BB	BB	BB	BB	BB	BB	BB	BB	BB	BB	BB	BB	BB	BB
3194	3-Apr	cross40H	3	8H_8-26_7	8H_8-26_23	23977.162	1	96.96	2	8H	8H	H826.7	H826.23	50.485	4	64711.53	126.115	8	64019.418	BB	BB	BB	BB	BB	BB	BB	BB	BB	BB	BB	BB	BB	BB	BB	BB	BB	BB	BB	BB	BB	BB	BB	BB	BB	BB	BB	BB	BB	BB
3195	3-Apr	cross40H	3	8H_8-26_7	8H_8-26_23	17805.741	0	NA	0	8H	8H	H826.7	H826.23	50.485	4	64711.53	126.115	8	64019.418	BB	BB	BB	BB	BB	BB	BB	BB	BB	BB	BB	BB	BB	BB	BB	BB	BB	BB	BB	BB	BB	BB	BB	BB	BB	BB	BB	BB	BB	BB
3254	6-Apr	cross12HF	3	8H_7-28_47	6F_6-19_12	51654.072	1	44.266	1	8H	6F	H728.47	F619.12	199.138	10	63545.857	113.814	3	55618.361	BB	BB	BB	BB	BB	BB	BB	BB	BB	BB	BB	BB	BB	BB	BB	BB	BB	BB	BB	BB	BB	BB	BB	BB	BB	BB	BB	BB	BB	BB
3255	6-Apr	cross12HF	3	8H_7-28_47	6F_6-19_12	40529.771	1	NA	0	8H	6F	H728.47	F619.12	199.138	10	63545.857	113.814	3	55618.361	BB	BB	BB	BB	BB	BB	BB	BB	BB	BB	BB	BB	BB	BB	BB	BB	BB	BB	BB	BB	BB	BB	BB	BB	BB	BB	BB	BB	BB	BB
3256	6-Apr	cross12HF	3	8H_7-28_47	6F_6-19_12	40739.969	0	51.947	5	8H	6F	H728.47	F619.12	199.138	10	63545.857	113.814	3	55618.361	BB	BB	BB	BB	BB	BB	BB	BB	BB	BB	BB	BB	BB	BB	BB	BB	BB	BB	BB	BB	BB	BB	BB	BB	BB	BB	BB	BB	BB	BB
4000	28-Apr	cross12HF	13	8H_7-28_47	6F_6-19_12	37447.45	1	109.797	3	8H	6F	H728.47	F619.12	199.138	10	63545.857	113.814	3	55618.361	BB	BB	BB	BB	BB	BB	BB	BB	BB	BB	BB	BB	BB	BB	BB	BB	BB	BB	BB	BB	BB	BB	BB	BB	BB	BB	BB	BB	BB	BB
4001	28-Apr	cross12HF	13	8H_7-28_47	6F_6-19_12	35925.846	1	127.433	4	8H	6F	H728.47	F619.12	199.138	10	63545.857	113.814	3	55618.361	BB	BB	BB	BB	BB	BB	BB	BB	BB	BB	BB	BB	BB	BB	BB	BB	BB	BB	BB	BB	BB	BB	BB	BB	BB	BB	BB	BB	BB	BB
4002	28-Apr	cross12HF	13	8H_7-28_47	6F_6-19_12	37591.317	1	85.626	3	8H	6F	H728.47	F619.12	199.138	10	63545.857	113.814	3	55618.361	BB	BB	BB	BB	BB	BB	BB	BB	BB	BB	BB	BB	BB	BB	BB	BB	BB	BB	BB	BB	BB	BB	BB	BB	BB	BB	BB	BB	BB	BB
4003	28-Apr	cross12HF	13	8H_7-28_47	6F_6-19_12	40148.977	1	137.524	5	8H	6F	H728.47	F619.12	199.138	10	63545.857	113.814	3	55618.361	BB	BB	BB	BB	BB	BB	BB	BB	BB	BB	BB	BB	BB	BB	BB	BB	BB	BB	BB	BB	BB	BB	BB	BB	BB	BB	BB	BB	BB	BB
4004	28-Apr	cross12HF	13	8H_7-28_47	6F_6-19_12	52458.309	1	129.689	6	8H	6F	H728.47	F619.12	199.138	10	63545.857	113.814	3	55618.361	BB	BB	BB	BB	BB	BB	BB	BB	BB	BB	BB	BB	BB	BB	BB	BB	BB	BB	BB	BB	BB	BB	BB	BB	BB	BB	BB	BB	BB	BB
4005	28-Apr	cross12HF	13	8H_7-28_47	6F_6-19_12	38294.14	1	102.11	4	8H	6F	H728.47	F619.12	199.138	10	63545.857	113.814	3	55618.361	BB	BB	BB	BB	BB	BB	BB	BB	BB	BB	BB	BB	BB	BB	BB	BB	BB	BB	BB	BB	BB	BB	BB	BB	BB	BB	BB	BB	BB	BB
4006	28-Apr	cross12HF	13	8H_7-28_47	6F_6-19_12	42550.388	1	143.97	9	8H	6F	H728.47	F619.12	199.138	10	63545.857	113.814	3	55618.361	BB	BB	BB	BB	BB	BB	BB	BB	BB	BB	BB	BB	BB	BB	BB	BB	BB	BB	BB	BB	BB	BB	BB	BB	BB	BB	BB	BB	BB	BB
4007	28-Apr	cross12HF	13	8H_7-28_47	6F_6-19_12	36425.055	1	135.65	5	8H	6F	H728.47	F619.12	199.138	10	63545.857	113.814	3	55618.361	BB	BB	BB	BB	BB	BB	BB	BB	BB	BB	BB	BB	BB	BB	BB	BB	BB	BB	BB	BB	BB	BB	BB	BB	BB	BB	BB	BB	BB	BB
4008	28-Apr	cross12HF	13	8H_7-28_47	6F_6-19_12	42991.716	1	139.56	7	8H	6F	H728.47	F619.12	199.138	10	63545.857	113.814	3	55618.361	BB	BB	BB	BB	BB	BB	BB	BB	BB	BB	BB	BB	BB	BB	BB	BB	BB	BB	BB	BB	BB	BB	BB	BB	BB	BB	BB	BB	BB	BB
4009	28-Apr	cross12HF	13	8H_7-28_47	6F_6-19_12	37189.296	1	138.687	6	8H	6F	H728.47	F619.12	199.138	10	63545.857	113.814	3	55618.361	BB	BB	BB	BB	BB	BB	BB	BB	BB	BB	BB	BB	BB	BB	BB	BB	BB	BB	BB	BB	BB	BB	BB	BB	BB	BB	BB	BB	BB	BB
4010	28-Apr	cross12HF	13	8H_7-28_47	6F_6-19_12	41274.064	1	NA	0	8H	6F	H728.47	F619.12	199.138	10	63545.857	113.814	3	55618.361	BB	BB	BB	BB	BB	BB	BB	BB	BB	BB	BB	BB	BB	BB	BB	BB	BB	BB	BB	BB	BB	BB	BB	BB	BB	BB	BB	BB	BB	BB
4011	28-Apr	cross12HF	13	8H_7-28_47	6F_6-19_12	37011.429	1	87.542	4	8H	6F	H728.47	F619.12	199.138	10	63545.857	113.814	3	55618.361	BB	BB	BB	BB	BB	BB	BB	BB	BB	BB	BB	BB	BB	BB	BB	BB	BB	BB	BB	BB	BB	BB	BB	BB	BB	BB	BB	BB	BB	BB
4012	28-Apr	cross12HF	13	8H_7-28_47	6F_6-19_12	36099.488	1	92.454	1	8H	6F	H728.47	F619.12	199.138	10	63545.857	113.814	3	55618.361	BB	BB	BB	BB	BB	BB	BB	BB	BB	BB	BB	BB	BB	BB	BB	BB	BB	BB	BB	BB	BB	BB	BB	BB	BB	BB	BB	BB	BB	BB
4295	11-May	cross43HC	13	8H_9-4_4	3C_8-21_27	32485.432	1	NA	0	8H	3C	H94.4	C821.27	62.523	2	50397.991	128.56	4	56146.559	BB	BB	BB	BB	BB	BB	BB	BB	BB	BB	BB	BB	BB	BB	BB	BB	BB	BB	BB	BB	BB	BB	BB	BB	BB	BB	BB	BB	BB	BB
4296	11-May	cross43HC	13	8H_9-4_4	3C_8-21_27	27296.312	0	74.966	2	8H	3C	H94.4	C821.27	62.523	2	50397.991	128.56	4	56146.559	BB	BB	BB	BB	BB	BB	BB	BB	BB	BB	BB	BB	BB	BB	BB	BB	BB	BB	BB	BB	BB	BB	BB	BB	BB	BB	BB	BB	BB	BB
4297	11-May	cross43HC	13	8H_9-4_4	3C_8-21_27	24588.005	0	NA	0	8H	3C	H94.4	C821.27	62.523	2	50397.991	128.56	4	56146.559	BB	BB	BB	BB	BB	BB	BB	BB	BB	BB	BB	BB	BB	BB	BB	BB	BB	BB	BB	BB	BB	BB	BB	BB	BB	BB	BB	BB	BB	BB
4298	11-May	cross43HC	13	8H_9-4_4	3C_8-21_27	22405.932	1	NA	0	8H	3C	H94.4	C821.27	62.523	2	50397.991	128.56	4	56146.559	BB	BB	BB	BB	BB	BB	BB	BB	BB	BB	BB	BB	BB	BB	BB	BB	BB	BB	BB	BB	BB	BB	BB	BB	BB	BB	BB	BB	BB	BB
4299	11-May	cross43HC	13	8H_9-4_4	3C_8-21_27	25584.851	1	118.831	3	8H	3C	H94.4	C821.27	62.523	2	50397.991	128.56	4	56146.559	BB	BB	BB	BB	BB	BB	BB	BB	BB	BB	BB	BB	BB	BB	BB	BB	BB	BB	BB	BB	BB	BB	BB	BB	BB	BB	BB	BB	BB	BB
4300	11-May	cross43HC	13	8H_9-4_4	3C_8-21_27	29420.603	1	191.633	4	8H	3C	H94.4	C821.27	62.523	2	50397.991	128.56	4	56146.559	BB	BB	BB	BB	BB	BB	BB	BB	BB	BB	BB	BB	BB	BB	BB	BB	BB	BB	BB	BB	BB	BB	BB	BB	BB	BB	BB	BB	BB	BB
4301	11-May	cross43HC	13	8H_9-4_4	3C_8-21_27	27516.337	0	NA	0	8H	3C	H94.4	C821.27	62.523	2	50397.991	128.56	4	56146.559	BB	BB	BB	BB	BB	BB	BB	BB	BB	BB	BB	BB	BB	BB	BB	BB	BB	BB	BB	BB	BB	BB	BB	BB	BB	BB	BB	BB	BB	BB
4302	11-May	cross43HC	13	8H_9-4_4	3C_8-21_27	26619.628	1	NA	0	8H	3C	H94.4	C821.27	62.523	2	50397.991	128.56	4	56146.559	BB	BB	BB	BB	BB	BB	BB	BB	BB	BB	BB	BB	BB	BB	BB	BB	BB	BB	BB	BB	BB	BB	BB	BB	BB	BB	BB	BB	BB	BB
4303	11-May	cross43HC	13	8H_9-4_4	3C_8-21_27	24118.179	1	87.985	1	8H	3C	H94.4	C821.27	62.523	2	50397.991	128.56	4	56146.559	BB	BB	BB	BB	BB	BB	BB	BB	BB	BB	BB	BB	BB	BB	BB	BB	BB	BB	BB	BB	BB	BB	BB	BB	BB	BB	BB	BB	BB	BB
4304	11-May	cross43HC	13	8H_9-4_4	3C_8-21_27	23172.04	1	46.195	1	8H	3C	H94.4	C821.27	62.523	2	50397.991	128.56	4	56146.559	BB	BB	BB	BB	BB	BB	BB	BB	BB	BB	BB	BB	BB	BB	BB	BB	BB	BB	BB	BB	BB	BB	BB	BB	BB	BB	BB	BB	BB	BB
4305	11-May	cross43HC	13	8H_9-4_4	3C_8-21_27	22570.14	1	133.563	5	8H	3C	H94.4	C821.27	62.523	2	50397.991	128.56	4	56146.559	BB	BB	BB	BB	BB	BB	BB	BB	BB	BB	BB	BB	BB	BB	BB	BB	BB	BB	BB	BB	BB	BB	BB	BB	BB	BB	BB	BB	BB	BB
4306	11-May	cross43HC	13	8H_9-4_4	3C_8-21_27	29111.447	1	117.605	1	8H	3C	H94.4	C821.27	62.523	2	50397.991	128.56	4	56146.559	BB	BB	BB	BB	BB	BB	BB	BB	BB	BB	BB	BB	BB	BB	BB	BB	BB	BB	BB	BB	BB	BB	BB	BB	BB	BB	BB	BB	BB	BB
4307	11-May	cross43HC	13	8H_9-4_4	3C_8-21_27	28230.56	1	147.634	4	8H	3C	H94.4	C821.27	62.523	2	50397.991	128.56	4	56146.559	BB	BB	BB	BB	BB	BB	BB	BB	BB	BB	BB	BB	BB	BB	BB	BB	BB	BB	BB	BB	BB	BB	BB	BB	BB	BB	BB	BB	BB	BB
4389	20-May	cross43HC	16	8H_9-4_4	3C_8-21_27	32802.547	0	105.717	2	8H	3C	H94.4	C821.27	62.523	2	50397.991	128.56	4	56146.559	BB	BB	BB	BB	BB	BB	BB	BB	BB	BB	BB	BB	BB	BB	BB	BB	BB	BB	BB	BB	BB	BB	BB	BB	BB	BB	BB	BB	BB	BB
4390	20-May	cross43HC	16	8H_9-4_4	3C_8-21_27	28286.377	0	98.435	2	8H	3C	H94.4	C821.27	62.523	2	50397.991	128.56	4	56146.559	BB	BB	BB	BB	BB	BB	BB	BB	BB	BB	BB	BB	BB	BB	BB	BB	BB	BB	BB	BB	BB	BB	BB	BB	BB	BB	BB	BB	BB	BB
4391	20-May	cross43HC	16	8H_9-4_4	3C_8-21_27	32429.025	0	147.137	6	8H	3C	H94.4	C821.27	62.523	2	50397.991	128.56	4	56146.559	BB	BB	BB	BB	BB	BB	BB	BB	BB	BB	BB	BB	BB	BB	BB	BB	BB	BB	BB	BB	BB	BB	BB	BB	BB	BB	BB	BB	BB	BB
4392	20-May	cross43HC	16	8H_9-4_4	3C_8-21_27	33331.728	1	136.964	3	8H	3C	H94.4	C821.27	62.523	2	50397.991	128.56	4	56146.559	BB	BB	BB	BB	BB	BB	BB	BB	BB	BB	BB	BB	BB	BB	BB	BB	BB	BB	BB	BB	BB	BB	BB	BB	BB	BB	BB	BB	BB	BB
4393	20-May	cross43HC	16	8H_9-4_4	3C_8-21_27	35145.193	1	NA	0	8H	3C	H94.4	C821.27	62.523	2	50397.991	128.56	4	56146.559	BB	BB	BB	BB	BB	BB	BB	BB	BB	BB	BB	BB	BB	BB	BB	BB	BB	BB	BB	BB	BB	BB	BB	BB	BB	BB	BB	BB	BB	BB
4394	20-May	cross43HC	16	8H_9-4_4	3C_8-21_27	32199.369	1	NA	0	8H	3C	H94.4	C821.27	62.523	2	50397.991	128.56	4	56146.559	BB	BB	BB	BB	BB	BB	BB	BB	BB	BB	BB	BB	BB	BB	BB	BB	BB	BB	BB	BB	BB	BB	BB	BB	BB	BB	BB	BB	BB	BB
4395	20-May	cross43HC	16	8H_9-4_4	3C_8-21_27	29299.339	1	149.508	2	8H	3C	H94.4	C821.27	62.523	2	50397.991	128.56	4	56146.559	BB	BB	BB	BB	BB	BB	BB	BB	BB	BB	BB	BB	BB	BB	BB	BB	BB	BB	BB	BB	BB	BB	BB	BB	BB	BB	BB	BB	BB	BB
4396	20-May	cross43HC	16	8H_9-4_4	3C_8-21_27	30622.242	0	80.114	2	8H	3C	H94.4	C821.27	62.523	2	50397.991	128.56	4	56146.559	BB	BB	BB	BB	BB	BB	BB	BB	BB	BB	BB	BB	BB	BB	BB	BB	BB	BB	BB	BB	BB	BB	BB	BB	BB	BB	BB	BB	BB	BB
4397	20-May	cross43HC	16	8H_9-4_4	3C_8-21_27	36027.162	0	181.512	6	8H	3C	H94.4	C821.27	62.523	2	50397.991	128.56	4	56146.559	BB	BB	BB	BB	BB	BB	BB	BB	BB	BB	BB	BB	BB	BB	BB	BB	BB	BB	BB	BB	BB	BB	BB	BB	BB	BB	BB	BB	BB	BB
4398	20-May	cross43HC	16	8H_9-4_4	3C_8-21_27	33766.865	1	79.843	1	8H	3C	H94.4	C821.27	62.523	2	50397.991	128.56	4	56146.559	BB	BB	BB	BB	BB	BB	BB	BB	BB	BB	BB	BB	BB	BB	BB	BB	BB	BB	BB	BB	BB	BB	BB	BB	BB	BB	BB	BB	BB	BB
4399	20-May	cross43HC	16	8H_9-4_4	3C_8-21_27	34295.064	0	194.45	8	8H	3C	H94.4	C821.27	62.523	2	50397.991	128.56	4	56146.559	BB	BB	BB	BB	BB	BB	BB	BB	BB	BB	BB	BB	BB	BB	BB	BB	BB	BB	BB	BB	BB	BB	BB	BB	BB	BB	BB	BB	BB	BB
4400	20-May	cross43HC	16	8H_9-4_4	3C_8-21_27	28124.036	1	NA	0	8H	3C	H94.4	C821.27	62.523	2	50397.991	128.56	4	56146.559	BB	BB	BB	BB	BB	BB	BB	BB	BB	BB	BB	BB	BB	BB	BB	BB	BB	BB	BB	BB	BB	BB	BB	BB	BB	BB	BB	BB	BB	BB
4401	20-May	cross43HC	16	8H_9-4_4	3C_8-21_27	30210.297	0	141.482	2	8H	3C	H94.4	C821.27	62.523	2	50397.991	128.56	4	56146.559	BB	BB	BB	BB	BB	BB	BB	BB	BB	BB	BB	BB	BB	BB	BB	BB	BB	BB	BB	BB	BB	BB	BB	BB	BB	BB	BB	BB	BB	BB
4402	20-May	cross43HC	16	8H_9-4_4	3C_8-21_27	31451.145	1	NA	0	8H	3C	H94.4	C821.27	62.523	2	50397.991	128.56	4	56146.559	BB	BB	BB	BB	BB	BB	BB	BB	BB	BB	BB	BB	BB	BB	BB	BB	BB	BB	BB	BB	BB	BB	BB	BB	BB	BB	BB	BB	BB	BB
4403	20-May	cross43HC	16	8H_9-4_4	3C_8-21_27	27724.079	1	207.564	4	8H	3C	H94.4	C821.27	62.523	2	50397.991	128.56	4	56146.559	BB	BB	BB	BB	BB	BB	BB	BB	BB	BB	BB	BB	BB	BB	BB	BB	BB	BB	BB	BB	BB	BB	BB	BB	BB	BB	BB	BB	BB	BB
4404	20-May	cross43HC	16	8H_9-4_4	3C_8-21_27	32230.914	1	NA	0	8H	3C	H94.4	C821.27	62.523	2	50397.991	128.56	4	56146.559	BB	BB	BB	BB	BB	BB	BB	BB	BB	BB	BB	BB	BB	BB	BB	BB	BB	BB	BB	BB	BB	BB	BB	BB	BB	BB	BB	BB	BB	BB
4465	27-May	cross12HF	17	8H_7-28_47	6F_6-19_12	33383.615	0	126.791	9	8H	6F	H728.47	F619.12	199.138	10	63545.857	113.814	3	55618.361	BB	BB	BB	BB	BB	BB	BB	BB	BB	BB	BB	BB	BB	BB	BB	BB	BB	BB	BB	BB	BB	BB	BB	BB	BB	BB	BB	BB	BB	BB
4466	27-May	cross12HF	17	8H_7-28_47	6F_6-19_12	37683.494	1	158.921	8	8H	6F	H728.47	F619.12	199.138	10	63545.857	113.814	3	55618.361	BB	BB	BB	BB	BB	BB	BB	BB	BB	BB	BB	BB	BB	BB	BB	BB	BB	BB	BB	BB	BB	BB	BB	BB	BB	BB	BB	BB	BB	BB
4467	27-May	cross12HF	17	8H_7-28_47	6F_6-19_12	38000.413	1	73.354	3	8H	6F	H728.47	F619.12	199.138	10	63545.857	113.814	3	55618.361	BB	BB	BB	BB	BB	BB	BB	BB	BB	BB	BB	BB	BB	BB	BB	BB	BB	BB	BB	BB	BB	BB	BB	BB	BB	BB	BB	BB	BB	BB
4468	27-May	cross12HF	17	8H_7-28_47	6F_6-19_12	35884.867	1	98.736	4	8H	6F	H728.47	F619.12	199.138	10	63545.857	113.814	3	55618.361	BB	BB	BB	BB	BB	BB	BB	BB	BB	BB	BB	BB	BB	BB	BB	BB	BB	BB	BB	BB	BB	BB	BB	BB	BB	BB	BB	BB	BB	BB
4469	27-May	cross12HF	17	8H_7-28_47	6F_6-19_12	36797.201	1	74.061	5	8H	6F	H728.47	F619.12	199.138	10	63545.857	113.814	3	55618.361	BB	BB	BB	BB	BB	BB	BB	BB	BB	BB	BB	BB	BB	BB	BB	BB	BB	BB	BB	BB	BB	BB	BB	BB	BB	BB	BB	BB	BB	BB
4470	27-May	cross12HF	17	8H_7-28_47	6F_6-19_12	32436.395	1	NA	0	8H	6F	H728.47	F619.12	199.138	10	63545.857	113.814	3	55618.361	BB	BB	BB	BB	BB	BB	BB	BB	BB	BB	BB	BB	BB	BB	BB	BB	BB	BB	BB	BB	BB	BB	BB	BB	BB	BB	BB	BB	BB	BB
4471	27-May	cross12HF	17	8H_7-28_47	6F_6-19_12	37356.748	0	109.966	4	8H	6F	H728.47	F619.12	199.138	10	63545.857	113.814	3	55618.361	BB	BB	BB	BB	BB	BB	BB	BB	BB	BB	BB	BB	BB	BB	BB	BB	BB	BB	BB	BB	BB	BB	BB	BB	BB	BB	BB	BB	BB	BB
4472	27-May	cross12HF	17	8H_7-28_47	6F_6-19_12	37218.384	1	87.118	2	8H	6F	H728.47	F619.12	199.138	10	63545.857	113.814	3	55618.361	BB	BB	BB	BB	BB	BB	BB	BB	BB	BB	BB	BB	BB	BB	BB	BB	BB	BB	BB	BB	BB	BB	BB	BB	BB	BB	BB	BB	BB	BB
4473	27-May	cross12HF	17	8H_7-28_47	6F_6-19_12	34360.904	1	87.436	4	8H	6F	H728.47	F619.12	199.138	10	63545.857	113.814	3	55618.361	BB	BB	BB	BB	BB	BB	BB	BB	BB	BB	BB	BB	BB	BB	BB	BB	BB	BB	BB	BB	BB	BB	BB	BB	BB	BB	BB	BB	BB	BB
4474	27-May	cross12HF	17	8H_7-28_47	6F_6-19_12	44557.542	1	94.73	7	8H	6F	H728.47	F619.12	199.138	10	63545.857	113.814	3	55618.361	BB	BB	BB	BB	BB	BB	BB	BB	BB	BB	BB	BB	BB	BB	BB	BB	BB	BB	BB	BB	BB	BB	BB	BB	BB	BB	BB	BB	BB	BB
4475	27-May	cross12HF	17	8H_7-28_47	6F_6-19_12	36492.762	1	126.218	8	8H	6F	H728.47	F619.12	199.138	10	63545.857	113.814	3	55618.361	BB	BB	BB	BB	BB	BB	BB	BB	BB	BB	BB	BB	BB	BB	BB	BB	BB	BB	BB	BB	BB	BB	BB	BB	BB	BB	BB	BB	BB	BB
4476	27-May	cross12HF	17	8H_7-28_47	6F_6-19_12	32640.304	0	119.184	8	8H	6F	H728.47	F619.12	199.138	10	63545.857	113.814	3	55618.361	BB	BB	BB	BB	BB	BB	BB	BB	BB	BB	BB	BB	BB	BB	BB	BB	BB	BB	BB	BB	BB	BB	BB	BB	BB	BB	BB	BB	BB	BB
4477	27-May	cross12HF	17	8H_7-28_47	6F_6-19_12	39341.595	1	132.698	9	8H	6F	H728.47	F619.12	199.138	10	63545.857	113.814	3	55618.361	BB	BB	BB	BB	BB	BB	BB	BB	BB	BB	BB	BB	BB	BB	BB	BB	BB	BB	BB	BB	BB	BB	BB	BB	BB	BB	BB	BB	BB	BB
4478	27-May	cross12HF	17	8H_7-28_47	6F_6-19_12	39132.87	1	123.757	9	8H	6F	H728.47	F619.12	199.138	10	63545.857	113.814	3	55618.361	BB	BB	BB	BB	BB	BB	BB	BB	BB	BB	BB	BB	BB	BB	BB	BB	BB	BB	BB	BB	BB	BB	BB	BB	BB	BB	BB	BB	BB	BB
4479	27-May	cross12HF	17	8H_7-28_47	6F_6-19_12	41528.876	1	91.795	6	8H	6F	H728.47	F619.12	199.138	10	63545.857	113.814	3	55618.361	BB	BB	BB	BB	BB	BB	BB	BB	BB	BB	BB	BB	BB	BB	BB	BB	BB	BB	BB	BB	BB	BB	BB	BB	BB	BB	BB	BB	BB	BB
4480	27-May	cross12HF	17	8H_7-28_47	6F_6-19_12	36742.465	1	146.393	7	8H	6F	H728.47	F619.12	199.138	10	63545.857	113.814	3	55618.361	BB	BB	BB	BB	BB	BB	BB	BB	BB	BB	BB	BB	BB	BB	BB	BB	BB	BB	BB	BB	BB	BB	BB	BB	BB	BB	BB	BB	BB	BB
4849	6-May	cross43HC	7	8H_9-4_4	3C_8-21_27	34835.251	1	150.799	2	8H	3C	H94.4	C821.27	62.523	2	50397.991	128.56	4	56146.559	BB	BB	BB	BB	BB	BB	BB	BB	BB	BB	BB	BB	BB	BB	BB	BB	BB	BB	BB	BB	BB	BB	BB	BB	BB	BB	BB	BB	BB	BB
4850	6-May	cross43HC	7	8H_9-4_4	3C_8-21_27	33897.466	1	78.62	1	8H	3C	H94.4	C821.27	62.523	2	50397.991	128.56	4	56146.559	BB	BB	BB	BB	BB	BB	BB	BB	BB	BB	BB	BB	BB	BB	BB	BB	BB	BB	BB	BB	BB	BB	BB	BB	BB	BB	BB	BB	BB	BB
4851	6-May	cross43HC	7	8H_9-4_4	3C_8-21_27	34956.909	0	137.493	5	8H	3C	H94.4	C821.27	62.523	2	50397.991	128.56	4	56146.559	BB	BB	BB	BB	BB	BB	BB	BB	BB	BB	BB	BB	BB	BB	BB	BB	BB	BB	BB	BB	BB	BB	BB	BB	BB	BB	BB	BB	BB	BB
4852	6-May	cross43HC	7	8H_9-4_4	3C_8-21_27	28260.139	1	155.993	5	8H	3C	H94.4	C821.27	62.523	2	50397.991	128.56	4	56146.559	BB	BB	BB	BB	BB	BB	BB	BB	BB	BB	BB	BB	BB	BB	BB	BB	BB	BB	BB	BB	BB	BB	BB	BB	BB	BB	BB	BB	BB	BB
4853	6-May	cross43HC	7	8H_9-4_4	3C_8-21_27	27308.694	1	NA	0	8H	3C	H94.4	C821.27	62.523	2	50397.991	128.56	4	56146.559	BB	BB	BB	BB	BB	BB	BB	BB	BB	BB	BB	BB	BB	BB	BB	BB	BB	BB	BB	BB	BB	BB	BB	BB	BB	BB	BB	BB	BB	BB
4854	6-May	cross43HC	7	8H_9-4_4	3C_8-21_27	27411.779	1	NA	0	8H	3C	H94.4	C821.27	62.523	2	50397.991	128.56	4	56146.559	BB	BB	BB	BB	BB	BB	BB	BB	BB	BB	BB	BB	BB	BB	BB	BB	BB	BB	BB	BB	BB	BB	BB	BB	BB	BB	BB	BB	BB	BB
4855	6-May	cross43HC	7	8H_9-4_4	3C_8-21_27	28360.865	1	NA	0	8H	3C	H94.4	C821.27	62.523	2	50397.991	128.56	4	56146.559	BB	BB	BB	BB	BB	BB	BB	BB	BB	BB	BB	BB	BB	BB	BB	BB	BB	BB	BB	BB	BB	BB	BB	BB	BB	BB	BB	BB	BB	BB
33	12-Jan	cross18HA	30	8H_9-4_18	1A_6-25_26	19835.399	0	149.17	8	8H	1A	H94.18	A625.26	NA	0	53439.726	137.826	5	52373.011	BB	BB	BB	BB	BB	BB	BB	BB	BB	BB	BB	BB	BB	BB	BB	BB	BB	BB	BB	BB	BB	BB	BB	BB	BB	BB	BB	BB	BB	BB
34	12-Jan	cross18HA	30	8H_9-4_18	1A_6-25_26	19616.651	0	121.888	7	8H	1A	H94.18	A625.26	NA	0	53439.726	137.826	5	52373.011	BB	BB	BB	BB	BB	BB	BB	BB	BB	BB	BB	BB	BB	BB	BB	BB	BB	BB	BB	BB	BB	BB	BB	BB	BB	BB	BB	BB	BB	BB
35	12-Jan	cross18HA	30	8H_9-4_18	1A_6-25_26	26952.369	1	168.438	9	8H	1A	H94.18	A625.26	NA	0	53439.726	137.826	5	52373.011	BB	BB	BB	BB	BB	BB	BB	BB	BB	BB	BB	BB	BB	BB	BB	BB	BB	BB	BB	BB	BB	BB	BB	BB	BB	BB	BB	BB	BB	BB
36	12-Jan	cross18HA	30	8H_9-4_18	1A_6-25_26	23489.844	1	157.72	8	8H	1A	H94.18	A625.26	NA	0	53439.726	137.826	5	52373.011	BB	BB	BB	BB	BB	BB	BB	BB	BB	BB	BB	BB	BB	BB	BB	BB	BB	BB	BB	BB	BB	BB	BB	BB	BB	BB	BB	BB	BB	BB
37	12-Jan	cross18HA	30	8H_9-4_18	1A_6-25_26	14483.643	0	133.9	6	8H	1A	H94.18	A625.26	NA	0	53439.726	137.826	5	52373.011	BB	BB	BB	BB	BB	BB	BB	BB	BB	BB	BB	BB	BB	BB	BB	BB	BB	BB	BB	BB	BB	BB	BB	BB	BB	BB	BB	BB	BB	BB
38	12-Jan	cross18HA	30	8H_9-4_18	1A_6-25_26	16492.468	1	125.155	7	8H	1A	H94.18	A625.26	NA	0	53439.726	137.826	5	52373.011	BB	BB	BB	BB	BB	BB	BB	BB	BB	BB	BB	BB	BB	BB	BB	BB	BB	BB	BB	BB	BB	BB	BB	BB	BB	BB	BB	BB	BB	BB
39	12-Jan	cross18HA	30	8H_9-4_18	1A_6-25_26	19710.891	0	97.537	2	8H	1A	H94.18	A625.26	NA	0	53439.726	137.826	5	52373.011	BB	BB	BB	BB	BB	BB	BB	BB	BB	BB	BB	BB	BB	BB	BB	BB	BB	BB	BB	BB	BB	BB	BB	BB	BB	BB	BB	BB	BB	BB
40	12-Jan	cross18HA	30	8H_9-4_18	1A_6-25_26	19361.936	0	88.315	4	8H	1A	H94.18	A625.26	NA	0	53439.726	137.826	5	52373.011	BB	BB	BB	BB	BB	BB	BB	BB	BB	BB	BB	BB	BB	BB	BB	BB	BB	BB	BB	BB	BB	BB	BB	BB	BB	BB	BB	BB	BB	BB
41	12-Jan	cross18HA	30	8H_9-4_18	1A_6-25_26	20639.833	0	124.494	4	8H	1A	H94.18	A625.26	NA	0	53439.726	137.826	5	52373.011	BB	BB	BB	BB	BB	BB	BB	BB	BB	BB	BB	BB	BB	BB	BB	BB	BB	BB	BB	BB	BB	BB	BB	BB	BB	BB	BB	BB	BB	BB
42	12-Jan	cross18HA	30	8H_9-4_18	1A_6-25_26	20306.896	0	132.17	11	8H	1A	H94.18	A625.26	NA	0	53439.726	137.826	5	52373.011	BB	BB	BB	BB	BB	BB	BB	BB	BB	BB	BB	BB	BB	BB	BB	BB	BB	BB	BB	BB	BB	BB	BB	BB	BB	BB	BB	BB	BB	BB
43	12-Jan	cross18HA	30	8H_9-4_18	1A_6-25_26	14468.215	0	110.055	3	8H	1A	H94.18	A625.26	NA	0	53439.726	137.826	5	52373.011	BB	BB	BB	BB	BB	BB	BB	BB	BB	BB	BB	BB	BB	BB	BB	BB	BB	BB	BB	BB	BB	BB	BB	BB	BB	BB	BB	BB	BB	BB
44	12-Jan	cross18HA	30	8H_9-4_18	1A_6-25_26	15844.282	1	136.709	5	8H	1A	H94.18	A625.26	NA	0	53439.726	137.826	5	52373.011	BB	BB	BB	BB	BB	BB	BB	BB	BB	BB	BB	BB	BB	BB	BB	BB	BB	BB	BB	BB	BB	BB	BB	BB	BB	BB	BB	BB	BB	BB
45	12-Jan	cross18HA	30	8H_9-4_18	1A_6-25_26	18869.705	1	159.791	6	8H	1A	H94.18	A625.26	NA	0	53439.726	137.826	5	52373.011	BB	BB	BB	BB	BB	BB	BB	BB	BB	BB	BB	BB	BB	BB	BB	BB	BB	BB	BB	BB	BB	BB	BB	BB	BB	BB	BB	BB	BB	BB
46	12-Jan	cross18HA	30	8H_9-4_18	1A_6-25_26	20563.379	1	148.03	6	8H	1A	H94.18	A625.26	NA	0	53439.726	137.826	5	52373.011	BB	BB	BB	BB	BB	BB	BB	BB	BB	BB	BB	BB	BB	BB	BB	BB	BB	BB	BB	BB	BB	BB	BB	BB	BB	BB	BB	BB	BB	BB
47	12-Jan	cross18HA	30	8H_9-4_18	1A_6-25_26	21441.024	0	88.887	5	8H	1A	H94.18	A625.26	NA	0	53439.726	137.826	5	52373.011	BB	BB	BB	BB	BB	BB	BB	BB	BB	BB	BB	BB	BB	BB	BB	BB	BB	BB	BB	BB	BB	BB	BB	BB	BB	BB	BB	BB	BB	BB
48	12-Jan	cross18HA	30	8H_9-4_18	1A_6-25_26	20940.734	0	124.334	7	8H	1A	H94.18	A625.26	NA	0	53439.726	137.826	5	52373.011	BB	BB	BB	BB	BB	BB	BB	BB	BB	BB	BB	BB	BB	BB	BB	BB	BB	BB	BB	BB	BB	BB	BB	BB	BB	BB	BB	BB	BB	BB
49	12-Jan	cross18HA	30	8H_9-4_18	1A_6-25_26	18733.012	0	114.547	7	8H	1A	H94.18	A625.26	NA	0	53439.726	137.826	5	52373.011	BB	BB	BB	BB	BB	BB	BB	BB	BB	BB	BB	BB	BB	BB	BB	BB	BB	BB	BB	BB	BB	BB	BB	BB	BB	BB	BB	BB	BB	BB
50	12-Jan	cross18HA	30	8H_9-4_18	1A_6-25_26	22650.623	1	148.238	3	8H	1A	H94.18	A625.26	NA	0	53439.726	137.826	5	52373.011	BB	BB	BB	BB	BB	BB	BB	BB	BB	BB	BB	BB	BB	BB	BB	BB	BB	BB	BB	BB	BB	BB	BB	BB	BB	BB	BB	BB	BB	BB
51	12-Jan	cross18HA	30	8H_9-4_18	1A_6-25_26	16033.844	0	113.126	8	8H	1A	H94.18	A625.26	NA	0	53439.726	137.826	5	52373.011	BB	BB	BB	BB	BB	BB	BB	BB	BB	BB	BB	BB	BB	BB	BB	BB	BB	BB	BB	BB	BB	BB	BB	BB	BB	BB	BB	BB	BB	BB
52	12-Jan	cross18HA	30	8H_9-4_18	1A_6-25_26	18805.24	1	116.258	8	8H	1A	H94.18	A625.26	NA	0	53439.726	137.826	5	52373.011	BB	BB	BB	BB	BB	BB	BB	BB	BB	BB	BB	BB	BB	BB	BB	BB	BB	BB	BB	BB	BB	BB	BB	BB	BB	BB	BB	BB	BB	BB
53	12-Jan	cross18HA	30	8H_9-4_18	1A_6-25_26	14482.66	1	125.1	10	8H	1A	H94.18	A625.26	NA	0	53439.726	137.826	5	52373.011	BB	BB	BB	BB	BB	BB	BB	BB	BB	BB	BB	BB	BB	BB	BB	BB	BB	BB	BB	BB	BB	BB	BB	BB	BB	BB	BB	BB	BB	BB
54	12-Jan	cross18HA	30	8H_9-4_18	1A_6-25_26	18525.27	1	104.345	10	8H	1A	H94.18	A625.26	NA	0	53439.726	137.826	5	52373.011	BB	BB	BB	BB	BB	BB	BB	BB	BB	BB	BB	BB	BB	BB	BB	BB	BB	BB	BB	BB	BB	BB	BB	BB	BB	BB	BB	BB	BB	BB
55	12-Jan	cross18HA	30	8H_9-4_18	1A_6-25_26	18860.271	0	131.395	5	8H	1A	H94.18	A625.26	NA	0	53439.726	137.826	5	52373.011	BB	BB	BB	BB	BB	BB	BB	BB	BB	BB	BB	BB	BB	BB	BB	BB	BB	BB	BB	BB	BB	BB	BB	BB	BB	BB	BB	BB	BB	BB
56	12-Jan	cross18HA	30	8H_9-4_18	1A_6-25_26	20147.994	0	124.147	10	8H	1A	H94.18	A625.26	NA	0	53439.726	137.826	5	52373.011	BB	BB	BB	BB	BB	BB	BB	BB	BB	BB	BB	BB	BB	BB	BB	BB	BB	BB	BB	BB	BB	BB	BB	BB	BB	BB	BB	BB	BB	BB
57	12-Jan	cross18HA	30	8H_9-4_18	1A_6-25_26	20318.197	0	138.673	4	8H	1A	H94.18	A625.26	NA	0	53439.726	137.826	5	52373.011	BB	BB	BB	BB	BB	BB	BB	BB	BB	BB	BB	BB	BB	BB	BB	BB	BB	BB	BB	BB	BB	BB	BB	BB	BB	BB	BB	BB	BB	BB
58	12-Jan	cross18HA	30	8H_9-4_18	1A_6-25_26	21083.912	0	126.537	7	8H	1A	H94.18	A625.26	NA	0	53439.726	137.826	5	52373.011	BB	BB	BB	BB	BB	BB	BB	BB	BB	BB	BB	BB	BB	BB	BB	BB	BB	BB	BB	BB	BB	BB	BB	BB	BB	BB	BB	BB	BB	BB
64	24-Jan	cross24H	4	8H_10-28_7	8H_8-26_36	50852.095	0	157.179	14	8H	8H	H1028.7	H826.36	102.686	4	47043.956	96.229	3	63013.04	BB	BB	BB	BB	BB	BB	BB	BB	BB	BB	BB	BB	BB	BB	BB	BB	BB	BB	BB	BB	BB	BB	BB	BB	BB	BB	BB	BB	BB	BB
65	24-Jan	cross24H	4	8H_10-28_7	8H_8-26_36	32374.977	1	150.526	16	8H	8H	H1028.7	H826.36	102.686	4	47043.956	96.229	3	63013.04	BB	BB	BB	BB	BB	BB	BB	BB	BB	BB	BB	BB	BB	BB	BB	BB	BB	BB	BB	BB	BB	BB	BB	BB	BB	BB	BB	BB	BB	BB
66	24-Jan	cross24H	4	8H_10-28_7	8H_8-26_36	33017.266	1	123.379	10	8H	8H	H1028.7	H826.36	102.686	4	47043.956	96.229	3	63013.04	BB	BB	BB	BB	BB	BB	BB	BB	BB	BB	BB	BB	BB	BB	BB	BB	BB	BB	BB	BB	BB	BB	BB	BB	BB	BB	BB	BB	BB	BB
67	24-Jan	cross24H	4	8H_10-28_7	8H_8-26_36	34753.786	0	125.891	8	8H	8H	H1028.7	H826.36	102.686	4	47043.956	96.229	3	63013.04	BB	BB	BB	BB	BB	BB	BB	BB	BB	BB	BB	BB	BB	BB	BB	BB	BB	BB	BB	BB	BB	BB	BB	BB	BB	BB	BB	BB	BB	BB
76	28-Jan	cross17CH	3	3C_6-25_12	8H_6-25_3	21226.993	1	NA	0	3C	8H	C625.12	H625.3	127.328	3	57727.518	65.237	1	59826.653	BB	BB	BB	BB	BB	BB	BB	BB	BB	BB	BB	BB	BB	BB	BB	BB	BB	BB	BB	BB	BB	BB	BB	BB	BB	BB	BB	BB	BB	BB
77	28-Jan	cross17CH	3	3C_6-25_12	8H_6-25_3	20827.134	1	79.395	1	3C	8H	C625.12	H625.3	127.328	3	57727.518	65.237	1	59826.653	BB	BB	BB	BB	BB	BB	BB	BB	BB	BB	BB	BB	BB	BB	BB	BB	BB	BB	BB	BB	BB	BB	BB	BB	BB	BB	BB	BB	BB	BB
78	28-Jan	cross17CH	3	3C_6-25_12	8H_6-25_3	25512.426	1	NA	0	3C	8H	C625.12	H625.3	127.328	3	57727.518	65.237	1	59826.653	BB	BB	BB	BB	BB	BB	BB	BB	BB	BB	BB	BB	BB	BB	BB	BB	BB	BB	BB	BB	BB	BB	BB	BB	BB	BB	BB	BB	BB	BB
224	18-Feb	cross24H	20	8H_10-28_7	8H_8-26_36	29677.283	1	NA	0	8H	8H	H1028.7	H826.36	102.686	4	47043.956	96.229	3	63013.04	BB	BB	BB	BB	BB	BB	BB	BB	BB	BB	BB	BB	BB	BB	BB	BB	BB	BB	BB	BB	BB	BB	BB	BB	BB	BB	BB	BB	BB	BB
225	18-Feb	cross24H	20	8H_10-28_7	8H_8-26_36	29192.225	1	167.043	7	8H	8H	H1028.7	H826.36	102.686	4	47043.956	96.229	3	63013.04	BB	BB	BB	BB	BB	BB	BB	BB	BB	BB	BB	BB	BB	BB	BB	BB	BB	BB	BB	BB	BB	BB	BB	BB	BB	BB	BB	BB	BB	BB
226	18-Feb	cross24H	20	8H_10-28_7	8H_8-26_36	29454.408	1	153.5	3	8H	8H	H1028.7	H826.36	102.686	4	47043.956	96.229	3	63013.04	BB	BB	BB	BB	BB	BB	BB	BB	BB	BB	BB	BB	BB	BB	BB	BB	BB	BB	BB	BB	BB	BB	BB	BB	BB	BB	BB	BB	BB	BB
227	18-Feb	cross24H	20	8H_10-28_7	8H_8-26_36	28064.681	1	102.932	5	8H	8H	H1028.7	H826.36	102.686	4	47043.956	96.229	3	63013.04	BB	BB	BB	BB	BB	BB	BB	BB	BB	BB	BB	BB	BB	BB	BB	BB	BB	BB	BB	BB	BB	BB	BB	BB	BB	BB	BB	BB	BB	BB
228	18-Feb	cross24H	20	8H_10-28_7	8H_8-26_36	28134.256	1	144.847	5	8H	8H	H1028.7	H826.36	102.686	4	47043.956	96.229	3	63013.04	BB	BB	BB	BB	BB	BB	BB	BB	BB	BB	BB	BB	BB	BB	BB	BB	BB	BB	BB	BB	BB	BB	BB	BB	BB	BB	BB	BB	BB	BB
229	18-Feb	cross24H	20	8H_10-28_7	8H_8-26_36	28645.748	1	147.611	10	8H	8H	H1028.7	H826.36	102.686	4	47043.956	96.229	3	63013.04	BB	BB	BB	BB	BB	BB	BB	BB	BB	BB	BB	BB	BB	BB	BB	BB	BB	BB	BB	BB	BB	BB	BB	BB	BB	BB	BB	BB	BB	BB
230	18-Feb	cross24H	20	8H_10-28_7	8H_8-26_36	29637.484	0	135.568	7	8H	8H	H1028.7	H826.36	102.686	4	47043.956	96.229	3	63013.04	BB	BB	BB	BB	BB	BB	BB	BB	BB	BB	BB	BB	BB	BB	BB	BB	BB	BB	BB	BB	BB	BB	BB	BB	BB	BB	BB	BB	BB	BB
231	18-Feb	cross24H	20	8H_10-28_7	8H_8-26_36	28958.344	1	164.636	7	8H	8H	H1028.7	H826.36	102.686	4	47043.956	96.229	3	63013.04	BB	BB	BB	BB	BB	BB	BB	BB	BB	BB	BB	BB	BB	BB	BB	BB	BB	BB	BB	BB	BB	BB	BB	BB	BB	BB	BB	BB	BB	BB
232	18-Feb	cross24H	20	8H_10-28_7	8H_8-26_36	30032.625	1	158.598	5	8H	8H	H1028.7	H826.36	102.686	4	47043.956	96.229	3	63013.04	BB	BB	BB	BB	BB	BB	BB	BB	BB	BB	BB	BB	BB	BB	BB	BB	BB	BB	BB	BB	BB	BB	BB	BB	BB	BB	BB	BB	BB	BB
233	18-Feb	cross24H	20	8H_10-28_7	8H_8-26_36	28634.349	1	126.25	7	8H	8H	H1028.7	H826.36	102.686	4	47043.956	96.229	3	63013.04	BB	BB	BB	BB	BB	BB	BB	BB	BB	BB	BB	BB	BB	BB	BB	BB	BB	BB	BB	BB	BB	BB	BB	BB	BB	BB	BB	BB	BB	BB
234	18-Feb	cross24H	20	8H_10-28_7	8H_8-26_36	29518.283	1	186.286	17	8H	8H	H1028.7	H826.36	102.686	4	47043.956	96.229	3	63013.04	BB	BB	BB	BB	BB	BB	BB	BB	BB	BB	BB	BB	BB	BB	BB	BB	BB	BB	BB	BB	BB	BB	BB	BB	BB	BB	BB	BB	BB	BB
235	18-Feb	cross24H	20	8H_10-28_7	8H_8-26_36	27683.101	1	126.393	9	8H	8H	H1028.7	H826.36	102.686	4	47043.956	96.229	3	63013.04	BB	BB	BB	BB	BB	BB	BB	BB	BB	BB	BB	BB	BB	BB	BB	BB	BB	BB	BB	BB	BB	BB	BB	BB	BB	BB	BB	BB	BB	BB
236	18-Feb	cross24H	20	8H_10-28_7	8H_8-26_36	32141.095	1	190.849	14	8H	8H	H1028.7	H826.36	102.686	4	47043.956	96.229	3	63013.04	BB	BB	BB	BB	BB	BB	BB	BB	BB	BB	BB	BB	BB	BB	BB	BB	BB	BB	BB	BB	BB	BB	BB	BB	BB	BB	BB	BB	BB	BB
237	18-Feb	cross24H	20	8H_10-28_7	8H_8-26_36	24895.392	1	151.953	4	8H	8H	H1028.7	H826.36	102.686	4	47043.956	96.229	3	63013.04	BB	BB	BB	BB	BB	BB	BB	BB	BB	BB	BB	BB	BB	BB	BB	BB	BB	BB	BB	BB	BB	BB	BB	BB	BB	BB	BB	BB	BB	BB
238	18-Feb	cross24H	20	8H_10-28_7	8H_8-26_36	26635.155	1	85.759	3	8H	8H	H1028.7	H826.36	102.686	4	47043.956	96.229	3	63013.04	BB	BB	BB	BB	BB	BB	BB	BB	BB	BB	BB	BB	BB	BB	BB	BB	BB	BB	BB	BB	BB	BB	BB	BB	BB	BB	BB	BB	BB	BB
239	18-Feb	cross24H	20	8H_10-28_7	8H_8-26_36	28967.777	1	161.38	5	8H	8H	H1028.7	H826.36	102.686	4	47043.956	96.229	3	63013.04	BB	BB	BB	BB	BB	BB	BB	BB	BB	BB	BB	BB	BB	BB	BB	BB	BB	BB	BB	BB	BB	BB	BB	BB	BB	BB	BB	BB	BB	BB
240	18-Feb	cross24H	20	8H_10-28_7	8H_8-26_36	31420.485	1	173.229	14	8H	8H	H1028.7	H826.36	102.686	4	47043.956	96.229	3	63013.04	BB	BB	BB	BB	BB	BB	BB	BB	BB	BB	BB	BB	BB	BB	BB	BB	BB	BB	BB	BB	BB	BB	BB	BB	BB	BB	BB	BB	BB	BB
241	18-Feb	cross24H	20	8H_10-28_7	8H_8-26_36	27475.654	1	149.793	9	8H	8H	H1028.7	H826.36	102.686	4	47043.956	96.229	3	63013.04	BB	BB	BB	BB	BB	BB	BB	BB	BB	BB	BB	BB	BB	BB	BB	BB	BB	BB	BB	BB	BB	BB	BB	BB	BB	BB	BB	BB	BB	BB
242	18-Feb	cross24H	20	8H_10-28_7	8H_8-26_36	20097.68	0	NA	0	8H	8H	H1028.7	H826.36	102.686	4	47043.956	96.229	3	63013.04	BB	BB	BB	BB	BB	BB	BB	BB	BB	BB	BB	BB	BB	BB	BB	BB	BB	BB	BB	BB	BB	BB	BB	BB	BB	BB	BB	BB	BB	BB
243	18-Feb	cross24H	20	8H_10-28_7	8H_8-26_36	25920.146	1	72.234	1	8H	8H	H1028.7	H826.36	102.686	4	47043.956	96.229	3	63013.04	BB	BB	BB	BB	BB	BB	BB	BB	BB	BB	BB	BB	BB	BB	BB	BB	BB	BB	BB	BB	BB	BB	BB	BB	BB	BB	BB	BB	BB	BB
551	23-Feb	cross11HA	62	8H_7-28_45	1A_9-11_5	20015.232	1	NA	0	8H	1A	H728.45	A911.5	NA	0	65459.95	125	7	50832.342	BB	BB	BB	BB	BB	BB	BB	BB	BB	BB	BB	BB	BB	BB	BB	BB	BB	BB	BB	BB	BB	BB	BB	BB	BB	BB	BB	BB	BB	BB
552	23-Feb	cross11HA	62	8H_7-28_45	1A_9-11_5	26938.021	1	NA	0	8H	1A	H728.45	A911.5	NA	0	65459.95	125	7	50832.342	BB	BB	BB	BB	BB	BB	BB	BB	BB	BB	BB	BB	BB	BB	BB	BB	BB	BB	BB	BB	BB	BB	BB	BB	BB	BB	BB	BB	BB	BB
553	23-Feb	cross11HA	62	8H_7-28_45	1A_9-11_5	25782.667	1	NA	0	8H	1A	H728.45	A911.5	NA	0	65459.95	125	7	50832.342	BB	BB	BB	BB	BB	BB	BB	BB	BB	BB	BB	BB	BB	BB	BB	BB	BB	BB	BB	BB	BB	BB	BB	BB	BB	BB	BB	BB	BB	BB
554	23-Feb	cross11HA	62	8H_7-28_45	1A_9-11_5	25015.772	1	124.028	2	8H	1A	H728.45	A911.5	NA	0	65459.95	125	7	50832.342	BB	BB	BB	BB	BB	BB	BB	BB	BB	BB	BB	BB	BB	BB	BB	BB	BB	BB	BB	BB	BB	BB	BB	BB	BB	BB	BB	BB	BB	BB
555	23-Feb	cross11HA	62	8H_7-28_45	1A_9-11_5	27931.821	1	126.677	4	8H	1A	H728.45	A911.5	NA	0	65459.95	125	7	50832.342	BB	BB	BB	BB	BB	BB	BB	BB	BB	BB	BB	BB	BB	BB	BB	BB	BB	BB	BB	BB	BB	BB	BB	BB	BB	BB	BB	BB	BB	BB
556	23-Feb	cross11HA	62	8H_7-28_45	1A_9-11_5	29453.13	1	89.745	3	8H	1A	H728.45	A911.5	NA	0	65459.95	125	7	50832.342	BB	BB	BB	BB	BB	BB	BB	BB	BB	BB	BB	BB	BB	BB	BB	BB	BB	BB	BB	BB	BB	BB	BB	BB	BB	BB	BB	BB	BB	BB
557	23-Feb	cross11HA	62	8H_7-28_45	1A_9-11_5	25925.453	0	NA	0	8H	1A	H728.45	A911.5	NA	0	65459.95	125	7	50832.342	BB	BB	BB	BB	BB	BB	BB	BB	BB	BB	BB	BB	BB	BB	BB	BB	BB	BB	BB	BB	BB	BB	BB	BB	BB	BB	BB	BB	BB	BB
558	23-Feb	cross11HA	62	8H_7-28_45	1A_9-11_5	30775.444	0	77.5	5	8H	1A	H728.45	A911.5	NA	0	65459.95	125	7	50832.342	BB	BB	BB	BB	BB	BB	BB	BB	BB	BB	BB	BB	BB	BB	BB	BB	BB	BB	BB	BB	BB	BB	BB	BB	BB	BB	BB	BB	BB	BB
559	23-Feb	cross11HA	62	8H_7-28_45	1A_9-11_5	29375.596	1	63.456	2	8H	1A	H728.45	A911.5	NA	0	65459.95	125	7	50832.342	BB	BB	BB	BB	BB	BB	BB	BB	BB	BB	BB	BB	BB	BB	BB	BB	BB	BB	BB	BB	BB	BB	BB	BB	BB	BB	BB	BB	BB	BB
560	23-Feb	cross11HA	62	8H_7-28_45	1A_9-11_5	29103.586	1	NA	0	8H	1A	H728.45	A911.5	NA	0	65459.95	125	7	50832.342	BB	BB	BB	BB	BB	BB	BB	BB	BB	BB	BB	BB	BB	BB	BB	BB	BB	BB	BB	BB	BB	BB	BB	BB	BB	BB	BB	BB	BB	BB
561	23-Feb	cross11HA	62	8H_7-28_45	1A_9-11_5	27798.764	1	NA	0	8H	1A	H728.45	A911.5	NA	0	65459.95	125	7	50832.342	BB	BB	BB	BB	BB	BB	BB	BB	BB	BB	BB	BB	BB	BB	BB	BB	BB	BB	BB	BB	BB	BB	BB	BB	BB	BB	BB	BB	BB	BB
562	23-Feb	cross11HA	62	8H_7-28_45	1A_9-11_5	22440.719	0	NA	0	8H	1A	H728.45	A911.5	NA	0	65459.95	125	7	50832.342	BB	BB	BB	BB	BB	BB	BB	BB	BB	BB	BB	BB	BB	BB	BB	BB	BB	BB	BB	BB	BB	BB	BB	BB	BB	BB	BB	BB	BB	BB
563	23-Feb	cross11HA	62	8H_7-28_45	1A_9-11_5	24843.113	1	NA	0	8H	1A	H728.45	A911.5	NA	0	65459.95	125	7	50832.342	BB	BB	BB	BB	BB	BB	BB	BB	BB	BB	BB	BB	BB	BB	BB	BB	BB	BB	BB	BB	BB	BB	BB	BB	BB	BB	BB	BB	BB	BB
564	23-Feb	cross11HA	62	8H_7-28_45	1A_9-11_5	30536.06	1	60.292	1	8H	1A	H728.45	A911.5	NA	0	65459.95	125	7	50832.342	BB	BB	BB	BB	BB	BB	BB	BB	BB	BB	BB	BB	BB	BB	BB	BB	BB	BB	BB	BB	BB	BB	BB	BB	BB	BB	BB	BB	BB	BB
565	23-Feb	cross11HA	62	8H_7-28_45	1A_9-11_5	24752.41	0	NA	0	8H	1A	H728.45	A911.5	NA	0	65459.95	125	7	50832.342	BB	BB	BB	BB	BB	BB	BB	BB	BB	BB	BB	BB	BB	BB	BB	BB	BB	BB	BB	BB	BB	BB	BB	BB	BB	BB	BB	BB	BB	BB
566	23-Feb	cross11HA	62	8H_7-28_45	1A_9-11_5	21552.559	1	NA	0	8H	1A	H728.45	A911.5	NA	0	65459.95	125	7	50832.342	BB	BB	BB	BB	BB	BB	BB	BB	BB	BB	BB	BB	BB	BB	BB	BB	BB	BB	BB	BB	BB	BB	BB	BB	BB	BB	BB	BB	BB	BB
567	23-Feb	cross11HA	62	8H_7-28_45	1A_9-11_5	24311.573	0	NA	0	8H	1A	H728.45	A911.5	NA	0	65459.95	125	7	50832.342	BB	BB	BB	BB	BB	BB	BB	BB	BB	BB	BB	BB	BB	BB	BB	BB	BB	BB	BB	BB	BB	BB	BB	BB	BB	BB	BB	BB	BB	BB
568	23-Feb	cross11HA	62	8H_7-28_45	1A_9-11_5	28273.602	1	NA	0	8H	1A	H728.45	A911.5	NA	0	65459.95	125	7	50832.342	BB	BB	BB	BB	BB	BB	BB	BB	BB	BB	BB	BB	BB	BB	BB	BB	BB	BB	BB	BB	BB	BB	BB	BB	BB	BB	BB	BB	BB	BB
569	23-Feb	cross11HA	62	8H_7-28_45	1A_9-11_5	27904.6	1	96.43	4	8H	1A	H728.45	A911.5	NA	0	65459.95	125	7	50832.342	BB	BB	BB	BB	BB	BB	BB	BB	BB	BB	BB	BB	BB	BB	BB	BB	BB	BB	BB	BB	BB	BB	BB	BB	BB	BB	BB	BB	BB	BB
570	23-Feb	cross11HA	62	8H_7-28_45	1A_9-11_5	29375.792	1	123.918	6	8H	1A	H728.45	A911.5	NA	0	65459.95	125	7	50832.342	BB	BB	BB	BB	BB	BB	BB	BB	BB	BB	BB	BB	BB	BB	BB	BB	BB	BB	BB	BB	BB	BB	BB	BB	BB	BB	BB	BB	BB	BB
571	23-Feb	cross11HA	62	8H_7-28_45	1A_9-11_5	28405.185	1	127.117	8	8H	1A	H728.45	A911.5	NA	0	65459.95	125	7	50832.342	BB	BB	BB	BB	BB	BB	BB	BB	BB	BB	BB	BB	BB	BB	BB	BB	BB	BB	BB	BB	BB	BB	BB	BB	BB	BB	BB	BB	BB	BB
572	23-Feb	cross11HA	62	8H_7-28_45	1A_9-11_5	25740.313	1	75.185	2	8H	1A	H728.45	A911.5	NA	0	65459.95	125	7	50832.342	BB	BB	BB	BB	BB	BB	BB	BB	BB	BB	BB	BB	BB	BB	BB	BB	BB	BB	BB	BB	BB	BB	BB	BB	BB	BB	BB	BB	BB	BB
573	23-Feb	cross11HA	62	8H_7-28_45	1A_9-11_5	22277.002	1	NA	0	8H	1A	H728.45	A911.5	NA	0	65459.95	125	7	50832.342	BB	BB	BB	BB	BB	BB	BB	BB	BB	BB	BB	BB	BB	BB	BB	BB	BB	BB	BB	BB	BB	BB	BB	BB	BB	BB	BB	BB	BB	BB
574	23-Feb	cross11HA	62	8H_7-28_45	1A_9-11_5	28670.709	1	NA	0	8H	1A	H728.45	A911.5	NA	0	65459.95	125	7	50832.342	BB	BB	BB	BB	BB	BB	BB	BB	BB	BB	BB	BB	BB	BB	BB	BB	BB	BB	BB	BB	BB	BB	BB	BB	BB	BB	BB	BB	BB	BB
575	23-Feb	cross11HA	62	8H_7-28_45	1A_9-11_5	23161.82	1	NA	0	8H	1A	H728.45	A911.5	NA	0	65459.95	125	7	50832.342	BB	BB	BB	BB	BB	BB	BB	BB	BB	BB	BB	BB	BB	BB	BB	BB	BB	BB	BB	BB	BB	BB	BB	BB	BB	BB	BB	BB	BB	BB
576	23-Feb	cross11HA	62	8H_7-28_45	1A_9-11_5	27394.581	1	95.631	8	8H	1A	H728.45	A911.5	NA	0	65459.95	125	7	50832.342	BB	BB	BB	BB	BB	BB	BB	BB	BB	BB	BB	BB	BB	BB	BB	BB	BB	BB	BB	BB	BB	BB	BB	BB	BB	BB	BB	BB	BB	BB
577	23-Feb	cross11HA	62	8H_7-28_45	1A_9-11_5	23625.456	1	NA	0	8H	1A	H728.45	A911.5	NA	0	65459.95	125	7	50832.342	BB	BB	BB	BB	BB	BB	BB	BB	BB	BB	BB	BB	BB	BB	BB	BB	BB	BB	BB	BB	BB	BB	BB	BB	BB	BB	BB	BB	BB	BB
578	23-Feb	cross11HA	62	8H_7-28_45	1A_9-11_5	23032.498	1	NA	0	8H	1A	H728.45	A911.5	NA	0	65459.95	125	7	50832.342	BB	BB	BB	BB	BB	BB	BB	BB	BB	BB	BB	BB	BB	BB	BB	BB	BB	BB	BB	BB	BB	BB	BB	BB	BB	BB	BB	BB	BB	BB
579	23-Feb	cross11HA	62	8H_7-28_45	1A_9-11_5	22799.403	1	NA	0	8H	1A	H728.45	A911.5	NA	0	65459.95	125	7	50832.342	BB	BB	BB	BB	BB	BB	BB	BB	BB	BB	BB	BB	BB	BB	BB	BB	BB	BB	BB	BB	BB	BB	BB	BB	BB	BB	BB	BB	BB	BB
580	23-Feb	cross11HA	62	8H_7-28_45	1A_9-11_5	27406.177	1	NA	0	8H	1A	H728.45	A911.5	NA	0	65459.95	125	7	50832.342	BB	BB	BB	BB	BB	BB	BB	BB	BB	BB	BB	BB	BB	BB	BB	BB	BB	BB	BB	BB	BB	BB	BB	BB	BB	BB	BB	BB	BB	BB
581	23-Feb	cross11HA	62	8H_7-28_45	1A_9-11_5	24798.793	1	NA	0	8H	1A	H728.45	A911.5	NA	0	65459.95	125	7	50832.342	BB	BB	BB	BB	BB	BB	BB	BB	BB	BB	BB	BB	BB	BB	BB	BB	BB	BB	BB	BB	BB	BB	BB	BB	BB	BB	BB	BB	BB	BB
582	23-Feb	cross11HA	62	8H_7-28_45	1A_9-11_5	23726.968	1	NA	0	8H	1A	H728.45	A911.5	NA	0	65459.95	125	7	50832.342	BB	BB	BB	BB	BB	BB	BB	BB	BB	BB	BB	BB	BB	BB	BB	BB	BB	BB	BB	BB	BB	BB	BB	BB	BB	BB	BB	BB	BB	BB
583	23-Feb	cross11HA	62	8H_7-28_45	1A_9-11_5	23409.558	1	114.13	2	8H	1A	H728.45	A911.5	NA	0	65459.95	125	7	50832.342	BB	BB	BB	BB	BB	BB	BB	BB	BB	BB	BB	BB	BB	BB	BB	BB	BB	BB	BB	BB	BB	BB	BB	BB	BB	BB	BB	BB	BB	BB
584	23-Feb	cross11HA	62	8H_7-28_45	1A_9-11_5	24200.529	1	86.01	3	8H	1A	H728.45	A911.5	NA	0	65459.95	125	7	50832.342	BB	BB	BB	BB	BB	BB	BB	BB	BB	BB	BB	BB	BB	BB	BB	BB	BB	BB	BB	BB	BB	BB	BB	BB	BB	BB	BB	BB	BB	BB
585	23-Feb	cross11HA	62	8H_7-28_45	1A_9-11_5	28150.274	1	111.047	3	8H	1A	H728.45	A911.5	NA	0	65459.95	125	7	50832.342	BB	BB	BB	BB	BB	BB	BB	BB	BB	BB	BB	BB	BB	BB	BB	BB	BB	BB	BB	BB	BB	BB	BB	BB	BB	BB	BB	BB	BB	BB
586	23-Feb	cross11HA	62	8H_7-28_45	1A_9-11_5	24901.19	1	NA	0	8H	1A	H728.45	A911.5	NA	0	65459.95	125	7	50832.342	BB	BB	BB	BB	BB	BB	BB	BB	BB	BB	BB	BB	BB	BB	BB	BB	BB	BB	BB	BB	BB	BB	BB	BB	BB	BB	BB	BB	BB	BB
587	23-Feb	cross11HA	62	8H_7-28_45	1A_9-11_5	24993.465	0	NA	0	8H	1A	H728.45	A911.5	NA	0	65459.95	125	7	50832.342	BB	BB	BB	BB	BB	BB	BB	BB	BB	BB	BB	BB	BB	BB	BB	BB	BB	BB	BB	BB	BB	BB	BB	BB	BB	BB	BB	BB	BB	BB
588	23-Feb	cross11HA	62	8H_7-28_45	1A_9-11_5	25760.655	1	68.14	1	8H	1A	H728.45	A911.5	NA	0	65459.95	125	7	50832.342	BB	BB	BB	BB	BB	BB	BB	BB	BB	BB	BB	BB	BB	BB	BB	BB	BB	BB	BB	BB	BB	BB	BB	BB	BB	BB	BB	BB	BB	BB
589	23-Feb	cross11HA	62	8H_7-28_45	1A_9-11_5	26578.06	1	76.133	8	8H	1A	H728.45	A911.5	NA	0	65459.95	125	7	50832.342	BB	BB	BB	BB	BB	BB	BB	BB	BB	BB	BB	BB	BB	BB	BB	BB	BB	BB	BB	BB	BB	BB	BB	BB	BB	BB	BB	BB	BB	BB
590	23-Feb	cross11HA	62	8H_7-28_45	1A_9-11_5	24239.542	1	NA	0	8H	1A	H728.45	A911.5	NA	0	65459.95	125	7	50832.342	BB	BB	BB	BB	BB	BB	BB	BB	BB	BB	BB	BB	BB	BB	BB	BB	BB	BB	BB	BB	BB	BB	BB	BB	BB	BB	BB	BB	BB	BB
591	23-Feb	cross11HA	62	8H_7-28_45	1A_9-11_5	27377.089	1	80.025	3	8H	1A	H728.45	A911.5	NA	0	65459.95	125	7	50832.342	BB	BB	BB	BB	BB	BB	BB	BB	BB	BB	BB	BB	BB	BB	BB	BB	BB	BB	BB	BB	BB	BB	BB	BB	BB	BB	BB	BB	BB	BB
592	23-Feb	cross11HA	62	8H_7-28_45	1A_9-11_5	25992.767	1	NA	0	8H	1A	H728.45	A911.5	NA	0	65459.95	125	7	50832.342	BB	BB	BB	BB	BB	BB	BB	BB	BB	BB	BB	BB	BB	BB	BB	BB	BB	BB	BB	BB	BB	BB	BB	BB	BB	BB	BB	BB	BB	BB
593	23-Feb	cross11HA	62	8H_7-28_45	1A_9-11_5	26957.577	1	110.061	5	8H	1A	H728.45	A911.5	NA	0	65459.95	125	7	50832.342	BB	BB	BB	BB	BB	BB	BB	BB	BB	BB	BB	BB	BB	BB	BB	BB	BB	BB	BB	BB	BB	BB	BB	BB	BB	BB	BB	BB	BB	BB
594	23-Feb	cross11HA	62	8H_7-28_45	1A_9-11_5	28226.826	1	119.164	3	8H	1A	H728.45	A911.5	NA	0	65459.95	125	7	50832.342	BB	BB	BB	BB	BB	BB	BB	BB	BB	BB	BB	BB	BB	BB	BB	BB	BB	BB	BB	BB	BB	BB	BB	BB	BB	BB	BB	BB	BB	BB
595	23-Feb	cross11HA	62	8H_7-28_45	1A_9-11_5	23991.51	1	116.189	8	8H	1A	H728.45	A911.5	NA	0	65459.95	125	7	50832.342	BB	BB	BB	BB	BB	BB	BB	BB	BB	BB	BB	BB	BB	BB	BB	BB	BB	BB	BB	BB	BB	BB	BB	BB	BB	BB	BB	BB	BB	BB
596	23-Feb	cross11HA	62	8H_7-28_45	1A_9-11_5	28070.479	1	134.637	10	8H	1A	H728.45	A911.5	NA	0	65459.95	125	7	50832.342	BB	BB	BB	BB	BB	BB	BB	BB	BB	BB	BB	BB	BB	BB	BB	BB	BB	BB	BB	BB	BB	BB	BB	BB	BB	BB	BB	BB	BB	BB
597	23-Feb	cross11HA	62	8H_7-28_45	1A_9-11_5	25204.548	1	64.467	2	8H	1A	H728.45	A911.5	NA	0	65459.95	125	7	50832.342	BB	BB	BB	BB	BB	BB	BB	BB	BB	BB	BB	BB	BB	BB	BB	BB	BB	BB	BB	BB	BB	BB	BB	BB	BB	BB	BB	BB	BB	BB
598	23-Feb	cross11HA	62	8H_7-28_45	1A_9-11_5	23751.339	1	78.129	3	8H	1A	H728.45	A911.5	NA	0	65459.95	125	7	50832.342	BB	BB	BB	BB	BB	BB	BB	BB	BB	BB	BB	BB	BB	BB	BB	BB	BB	BB	BB	BB	BB	BB	BB	BB	BB	BB	BB	BB	BB	BB
599	23-Feb	cross11HA	62	8H_7-28_45	1A_9-11_5	23660.44	1	NA	0	8H	1A	H728.45	A911.5	NA	0	65459.95	125	7	50832.342	BB	BB	BB	BB	BB	BB	BB	BB	BB	BB	BB	BB	BB	BB	BB	BB	BB	BB	BB	BB	BB	BB	BB	BB	BB	BB	BB	BB	BB	BB
600	23-Feb	cross11HA	62	8H_7-28_45	1A_9-11_5	26668.567	1	91.081	6	8H	1A	H728.45	A911.5	NA	0	65459.95	125	7	50832.342	BB	BB	BB	BB	BB	BB	BB	BB	BB	BB	BB	BB	BB	BB	BB	BB	BB	BB	BB	BB	BB	BB	BB	BB	BB	BB	BB	BB	BB	BB
601	23-Feb	cross11HA	62	8H_7-28_45	1A_9-11_5	23451.322	1	112.918	3	8H	1A	H728.45	A911.5	NA	0	65459.95	125	7	50832.342	BB	BB	BB	BB	BB	BB	BB	BB	BB	BB	BB	BB	BB	BB	BB	BB	BB	BB	BB	BB	BB	BB	BB	BB	BB	BB	BB	BB	BB	BB
602	23-Feb	cross11HA	62	8H_7-28_45	1A_9-11_5	25419.66	1	116.743	11	8H	1A	H728.45	A911.5	NA	0	65459.95	125	7	50832.342	BB	BB	BB	BB	BB	BB	BB	BB	BB	BB	BB	BB	BB	BB	BB	BB	BB	BB	BB	BB	BB	BB	BB	BB	BB	BB	BB	BB	BB	BB
603	23-Feb	cross11HA	62	8H_7-28_45	1A_9-11_5	27177.111	1	NA	0	8H	1A	H728.45	A911.5	NA	0	65459.95	125	7	50832.342	BB	BB	BB	BB	BB	BB	BB	BB	BB	BB	BB	BB	BB	BB	BB	BB	BB	BB	BB	BB	BB	BB	BB	BB	BB	BB	BB	BB	BB	BB
604	23-Feb	cross11HA	62	8H_7-28_45	1A_9-11_5	25733.631	1	78.285	5	8H	1A	H728.45	A911.5	NA	0	65459.95	125	7	50832.342	BB	BB	BB	BB	BB	BB	BB	BB	BB	BB	BB	BB	BB	BB	BB	BB	BB	BB	BB	BB	BB	BB	BB	BB	BB	BB	BB	BB	BB	BB
605	23-Feb	cross11HA	62	8H_7-28_45	1A_9-11_5	27836.499	1	84.251	7	8H	1A	H728.45	A911.5	NA	0	65459.95	125	7	50832.342	BB	BB	BB	BB	BB	BB	BB	BB	BB	BB	BB	BB	BB	BB	BB	BB	BB	BB	BB	BB	BB	BB	BB	BB	BB	BB	BB	BB	BB	BB
606	23-Feb	cross11HA	62	8H_7-28_45	1A_9-11_5	27778.815	1	149.995	6	8H	1A	H728.45	A911.5	NA	0	65459.95	125	7	50832.342	BB	BB	BB	BB	BB	BB	BB	BB	BB	BB	BB	BB	BB	BB	BB	BB	BB	BB	BB	BB	BB	BB	BB	BB	BB	BB	BB	BB	BB	BB
607	23-Feb	cross11HA	62	8H_7-28_45	1A_9-11_5	21515.414	1	NA	0	8H	1A	H728.45	A911.5	NA	0	65459.95	125	7	50832.342	BB	BB	BB	BB	BB	BB	BB	BB	BB	BB	BB	BB	BB	BB	BB	BB	BB	BB	BB	BB	BB	BB	BB	BB	BB	BB	BB	BB	BB	BB
608	23-Feb	cross11HA	62	8H_7-28_45	1A_9-11_5	26769.882	1	130.054	8	8H	1A	H728.45	A911.5	NA	0	65459.95	125	7	50832.342	BB	BB	BB	BB	BB	BB	BB	BB	BB	BB	BB	BB	BB	BB	BB	BB	BB	BB	BB	BB	BB	BB	BB	BB	BB	BB	BB	BB	BB	BB
609	23-Feb	cross11HA	62	8H_7-28_45	1A_9-11_5	31363.784	1	68.341	5	8H	1A	H728.45	A911.5	NA	0	65459.95	125	7	50832.342	BB	BB	BB	BB	BB	BB	BB	BB	BB	BB	BB	BB	BB	BB	BB	BB	BB	BB	BB	BB	BB	BB	BB	BB	BB	BB	BB	BB	BB	BB
610	23-Feb	cross11HA	62	8H_7-28_45	1A_9-11_5	23517.163	1	130.759	3	8H	1A	H728.45	A911.5	NA	0	65459.95	125	7	50832.342	BB	BB	BB	BB	BB	BB	BB	BB	BB	BB	BB	BB	BB	BB	BB	BB	BB	BB	BB	BB	BB	BB	BB	BB	BB	BB	BB	BB	BB	BB
611	23-Feb	cross11HA	62	8H_7-28_45	1A_9-11_5	28240.878	1	162.905	9	8H	1A	H728.45	A911.5	NA	0	65459.95	125	7	50832.342	BB	BB	BB	BB	BB	BB	BB	BB	BB	BB	BB	BB	BB	BB	BB	BB	BB	BB	BB	BB	BB	BB	BB	BB	BB	BB	BB	BB	BB	BB
612	23-Feb	cross11HA	62	8H_7-28_45	1A_9-11_5	26812.728	0	NA	0	8H	1A	H728.45	A911.5	NA	0	65459.95	125	7	50832.342	BB	BB	BB	BB	BB	BB	BB	BB	BB	BB	BB	BB	BB	BB	BB	BB	BB	BB	BB	BB	BB	BB	BB	BB	BB	BB	BB	BB	BB	BB
665	24-Feb	cross24H	4	8H_10-28_7	8H_8-26_36	33365.042	1	144.326	16	8H	8H	H1028.7	H826.36	102.686	4	47043.956	96.229	3	63013.04	BB	BB	BB	BB	BB	BB	BB	BB	BB	BB	BB	BB	BB	BB	BB	BB	BB	BB	BB	BB	BB	BB	BB	BB	BB	BB	BB	BB	BB	BB
666	24-Feb	cross24H	4	8H_10-28_7	8H_8-26_36	32339.993	1	186.808	10	8H	8H	H1028.7	H826.36	102.686	4	47043.956	96.229	3	63013.04	BB	BB	BB	BB	BB	BB	BB	BB	BB	BB	BB	BB	BB	BB	BB	BB	BB	BB	BB	BB	BB	BB	BB	BB	BB	BB	BB	BB	BB	BB
667	24-Feb	cross24H	4	8H_10-28_7	8H_8-26_36	36522.931	0	138.953	6	8H	8H	H1028.7	H826.36	102.686	4	47043.956	96.229	3	63013.04	BB	BB	BB	BB	BB	BB	BB	BB	BB	BB	BB	BB	BB	BB	BB	BB	BB	BB	BB	BB	BB	BB	BB	BB	BB	BB	BB	BB	BB	BB
668	24-Feb	cross24H	4	8H_10-28_7	8H_8-26_36	34775.012	0	182.804	8	8H	8H	H1028.7	H826.36	102.686	4	47043.956	96.229	3	63013.04	BB	BB	BB	BB	BB	BB	BB	BB	BB	BB	BB	BB	BB	BB	BB	BB	BB	BB	BB	BB	BB	BB	BB	BB	BB	BB	BB	BB	BB	BB
852	12-Mar	cross37CA	41	3C_6-10_25	1A_6-25_56	20679.533	1	NA	0	3C	1A	C610.25	A625.56	108.795	4	46141.744	NA	0	59201.561	BB	BB	BB	BB	BB	BB	BB	BB	BB	BB	BB	BB	BB	BB	BB	BB	BB	BB	BB	BB	BB	BB	BB	BB	BB	BB	BB	BB	BB	BB
853	12-Mar	cross37CA	41	3C_6-10_25	1A_6-25_56	18822.535	1	NA	0	3C	1A	C610.25	A625.56	108.795	4	46141.744	NA	0	59201.561	BB	BB	BB	BB	BB	BB	BB	BB	BB	BB	BB	BB	BB	BB	BB	BB	BB	BB	BB	BB	BB	BB	BB	BB	BB	BB	BB	BB	BB	BB
854	12-Mar	cross37CA	41	3C_6-10_25	1A_6-25_56	20548.344	1	NA	0	3C	1A	C610.25	A625.56	108.795	4	46141.744	NA	0	59201.561	BB	BB	BB	BB	BB	BB	BB	BB	BB	BB	BB	BB	BB	BB	BB	BB	BB	BB	BB	BB	BB	BB	BB	BB	BB	BB	BB	BB	BB	BB
855	12-Mar	cross37CA	41	3C_6-10_25	1A_6-25_56	20860.841	1	152.135	5	3C	1A	C610.25	A625.56	108.795	4	46141.744	NA	0	59201.561	BB	BB	BB	BB	BB	BB	BB	BB	BB	BB	BB	BB	BB	BB	BB	BB	BB	BB	BB	BB	BB	BB	BB	BB	BB	BB	BB	BB	BB	BB
856	12-Mar	cross37CA	41	3C_6-10_25	1A_6-25_56	17719.067	0	NA	0	3C	1A	C610.25	A625.56	108.795	4	46141.744	NA	0	59201.561	BB	BB	BB	BB	BB	BB	BB	BB	BB	BB	BB	BB	BB	BB	BB	BB	BB	BB	BB	BB	BB	BB	BB	BB	BB	BB	BB	BB	BB	BB
857	12-Mar	cross37CA	41	3C_6-10_25	1A_6-25_56	24376.529	1	176.05	4	3C	1A	C610.25	A625.56	108.795	4	46141.744	NA	0	59201.561	BB	BB	BB	BB	BB	BB	BB	BB	BB	BB	BB	BB	BB	BB	BB	BB	BB	BB	BB	BB	BB	BB	BB	BB	BB	BB	BB	BB	BB	BB
858	12-Mar	cross37CA	41	3C_6-10_25	1A_6-25_56	22031.328	1	NA	0	3C	1A	C610.25	A625.56	108.795	4	46141.744	NA	0	59201.561	BB	BB	BB	BB	BB	BB	BB	BB	BB	BB	BB	BB	BB	BB	BB	BB	BB	BB	BB	BB	BB	BB	BB	BB	BB	BB	BB	BB	BB	BB
859	12-Mar	cross37CA	41	3C_6-10_25	1A_6-25_56	21472.863	0	89.304	1	3C	1A	C610.25	A625.56	108.795	4	46141.744	NA	0	59201.561	BB	BB	BB	BB	BB	BB	BB	BB	BB	BB	BB	BB	BB	BB	BB	BB	BB	BB	BB	BB	BB	BB	BB	BB	BB	BB	BB	BB	BB	BB
860	12-Mar	cross37CA	41	3C_6-10_25	1A_6-25_56	20997.828	1	NA	0	3C	1A	C610.25	A625.56	108.795	4	46141.744	NA	0	59201.561	BB	BB	BB	BB	BB	BB	BB	BB	BB	BB	BB	BB	BB	BB	BB	BB	BB	BB	BB	BB	BB	BB	BB	BB	BB	BB	BB	BB	BB	BB
861	12-Mar	cross37CA	41	3C_6-10_25	1A_6-25_56	25473.02	1	110.805	4	3C	1A	C610.25	A625.56	108.795	4	46141.744	NA	0	59201.561	BB	BB	BB	BB	BB	BB	BB	BB	BB	BB	BB	BB	BB	BB	BB	BB	BB	BB	BB	BB	BB	BB	BB	BB	BB	BB	BB	BB	BB	BB
862	12-Mar	cross37CA	41	3C_6-10_25	1A_6-25_56	24880.062	1	NA	0	3C	1A	C610.25	A625.56	108.795	4	46141.744	NA	0	59201.561	BB	BB	BB	BB	BB	BB	BB	BB	BB	BB	BB	BB	BB	BB	BB	BB	BB	BB	BB	BB	BB	BB	BB	BB	BB	BB	BB	BB	BB	BB
863	12-Mar	cross37CA	41	3C_6-10_25	1A_6-25_56	20893.073	1	184.141	6	3C	1A	C610.25	A625.56	108.795	4	46141.744	NA	0	59201.561	BB	BB	BB	BB	BB	BB	BB	BB	BB	BB	BB	BB	BB	BB	BB	BB	BB	BB	BB	BB	BB	BB	BB	BB	BB	BB	BB	BB	BB	BB
864	12-Mar	cross37CA	41	3C_6-10_25	1A_6-25_56	22806.478	1	105.919	5	3C	1A	C610.25	A625.56	108.795	4	46141.744	NA	0	59201.561	BB	BB	BB	BB	BB	BB	BB	BB	BB	BB	BB	BB	BB	BB	BB	BB	BB	BB	BB	BB	BB	BB	BB	BB	BB	BB	BB	BB	BB	BB
865	12-Mar	cross37CA	41	3C_6-10_25	1A_6-25_56	21431.885	0	NA	0	3C	1A	C610.25	A625.56	108.795	4	46141.744	NA	0	59201.561	BB	BB	BB	BB	BB	BB	BB	BB	BB	BB	BB	BB	BB	BB	BB	BB	BB	BB	BB	BB	BB	BB	BB	BB	BB	BB	BB	BB	BB	BB
866	12-Mar	cross37CA	41	3C_6-10_25	1A_6-25_56	21813.661	1	NA	0	3C	1A	C610.25	A625.56	108.795	4	46141.744	NA	0	59201.561	BB	BB	BB	BB	BB	BB	BB	BB	BB	BB	BB	BB	BB	BB	BB	BB	BB	BB	BB	BB	BB	BB	BB	BB	BB	BB	BB	BB	BB	BB
867	12-Mar	cross37CA	41	3C_6-10_25	1A_6-25_56	24524.818	1	NA	0	3C	1A	C610.25	A625.56	108.795	4	46141.744	NA	0	59201.561	BB	BB	BB	BB	BB	BB	BB	BB	BB	BB	BB	BB	BB	BB	BB	BB	BB	BB	BB	BB	BB	BB	BB	BB	BB	BB	BB	BB	BB	BB
868	12-Mar	cross37CA	41	3C_6-10_25	1A_6-25_56	25161.801	1	122.319	3	3C	1A	C610.25	A625.56	108.795	4	46141.744	NA	0	59201.561	BB	BB	BB	BB	BB	BB	BB	BB	BB	BB	BB	BB	BB	BB	BB	BB	BB	BB	BB	BB	BB	BB	BB	BB	BB	BB	BB	BB	BB	BB
869	12-Mar	cross37CA	41	3C_6-10_25	1A_6-25_56	27597.704	0	NA	0	3C	1A	C610.25	A625.56	108.795	4	46141.744	NA	0	59201.561	BB	BB	BB	BB	BB	BB	BB	BB	BB	BB	BB	BB	BB	BB	BB	BB	BB	BB	BB	BB	BB	BB	BB	BB	BB	BB	BB	BB	BB	BB
870	12-Mar	cross37CA	41	3C_6-10_25	1A_6-25_56	17292.381	1	NA	0	3C	1A	C610.25	A625.56	108.795	4	46141.744	NA	0	59201.561	BB	BB	BB	BB	BB	BB	BB	BB	BB	BB	BB	BB	BB	BB	BB	BB	BB	BB	BB	BB	BB	BB	BB	BB	BB	BB	BB	BB	BB	BB
871	12-Mar	cross37CA	41	3C_6-10_25	1A_6-25_56	16535.411	0	NA	0	3C	1A	C610.25	A625.56	108.795	4	46141.744	NA	0	59201.561	BB	BB	BB	BB	BB	BB	BB	BB	BB	BB	BB	BB	BB	BB	BB	BB	BB	BB	BB	BB	BB	BB	BB	BB	BB	BB	BB	BB	BB	BB
872	12-Mar	cross37CA	41	3C_6-10_25	1A_6-25_56	25967.512	1	107.52	2	3C	1A	C610.25	A625.56	108.795	4	46141.744	NA	0	59201.561	BB	BB	BB	BB	BB	BB	BB	BB	BB	BB	BB	BB	BB	BB	BB	BB	BB	BB	BB	BB	BB	BB	BB	BB	BB	BB	BB	BB	BB	BB
873	12-Mar	cross37CA	41	3C_6-10_25	1A_6-25_56	16334.647	0	NA	0	3C	1A	C610.25	A625.56	108.795	4	46141.744	NA	0	59201.561	BB	BB	BB	BB	BB	BB	BB	BB	BB	BB	BB	BB	BB	BB	BB	BB	BB	BB	BB	BB	BB	BB	BB	BB	BB	BB	BB	BB	BB	BB
874	12-Mar	cross37CA	41	3C_6-10_25	1A_6-25_56	24519.61	1	185.596	5	3C	1A	C610.25	A625.56	108.795	4	46141.744	NA	0	59201.561	BB	BB	BB	BB	BB	BB	BB	BB	BB	BB	BB	BB	BB	BB	BB	BB	BB	BB	BB	BB	BB	BB	BB	BB	BB	BB	BB	BB	BB	BB
875	12-Mar	cross37CA	41	3C_6-10_25	1A_6-25_56	25939.112	1	97.308	1	3C	1A	C610.25	A625.56	108.795	4	46141.744	NA	0	59201.561	BB	BB	BB	BB	BB	BB	BB	BB	BB	BB	BB	BB	BB	BB	BB	BB	BB	BB	BB	BB	BB	BB	BB	BB	BB	BB	BB	BB	BB	BB
876	12-Mar	cross37CA	41	3C_6-10_25	1A_6-25_56	26718.881	1	NA	0	3C	1A	C610.25	A625.56	108.795	4	46141.744	NA	0	59201.561	BB	BB	BB	BB	BB	BB	BB	BB	BB	BB	BB	BB	BB	BB	BB	BB	BB	BB	BB	BB	BB	BB	BB	BB	BB	BB	BB	BB	BB	BB
877	12-Mar	cross37CA	41	3C_6-10_25	1A_6-25_56	22401.411	1	NA	0	3C	1A	C610.25	A625.56	108.795	4	46141.744	NA	0	59201.561	BB	BB	BB	BB	BB	BB	BB	BB	BB	BB	BB	BB	BB	BB	BB	BB	BB	BB	BB	BB	BB	BB	BB	BB	BB	BB	BB	BB	BB	BB
878	12-Mar	cross37CA	41	3C_6-10_25	1A_6-25_56	23469.895	1	226.353	3	3C	1A	C610.25	A625.56	108.795	4	46141.744	NA	0	59201.561	BB	BB	BB	BB	BB	BB	BB	BB	BB	BB	BB	BB	BB	BB	BB	BB	BB	BB	BB	BB	BB	BB	BB	BB	BB	BB	BB	BB	BB	BB
879	12-Mar	cross37CA	41	3C_6-10_25	1A_6-25_56	23337.821	1	126.055	4	3C	1A	C610.25	A625.56	108.795	4	46141.744	NA	0	59201.561	BB	BB	BB	BB	BB	BB	BB	BB	BB	BB	BB	BB	BB	BB	BB	BB	BB	BB	BB	BB	BB	BB	BB	BB	BB	BB	BB	BB	BB	BB
880	12-Mar	cross37CA	41	3C_6-10_25	1A_6-25_56	29322.235	1	143.187	5	3C	1A	C610.25	A625.56	108.795	4	46141.744	NA	0	59201.561	BB	BB	BB	BB	BB	BB	BB	BB	BB	BB	BB	BB	BB	BB	BB	BB	BB	BB	BB	BB	BB	BB	BB	BB	BB	BB	BB	BB	BB	BB
881	12-Mar	cross37CA	41	3C_6-10_25	1A_6-25_56	22075.648	1	NA	0	3C	1A	C610.25	A625.56	108.795	4	46141.744	NA	0	59201.561	BB	BB	BB	BB	BB	BB	BB	BB	BB	BB	BB	BB	BB	BB	BB	BB	BB	BB	BB	BB	BB	BB	BB	BB	BB	BB	BB	BB	BB	BB
882	12-Mar	cross37CA	41	3C_6-10_25	1A_6-25_56	23337.428	1	97.009	1	3C	1A	C610.25	A625.56	108.795	4	46141.744	NA	0	59201.561	BB	BB	BB	BB	BB	BB	BB	BB	BB	BB	BB	BB	BB	BB	BB	BB	BB	BB	BB	BB	BB	BB	BB	BB	BB	BB	BB	BB	BB	BB
883	12-Mar	cross37CA	41	3C_6-10_25	1A_6-25_56	20968.839	0	76.398	1	3C	1A	C610.25	A625.56	108.795	4	46141.744	NA	0	59201.561	BB	BB	BB	BB	BB	BB	BB	BB	BB	BB	BB	BB	BB	BB	BB	BB	BB	BB	BB	BB	BB	BB	BB	BB	BB	BB	BB	BB	BB	BB
884	12-Mar	cross37CA	41	3C_6-10_25	1A_6-25_56	20372.834	1	NA	0	3C	1A	C610.25	A625.56	108.795	4	46141.744	NA	0	59201.561	BB	BB	BB	BB	BB	BB	BB	BB	BB	BB	BB	BB	BB	BB	BB	BB	BB	BB	BB	BB	BB	BB	BB	BB	BB	BB	BB	BB	BB	BB
885	12-Mar	cross37CA	41	3C_6-10_25	1A_6-25_56	17552.206	1	85.462	2	3C	1A	C610.25	A625.56	108.795	4	46141.744	NA	0	59201.561	BB	BB	BB	BB	BB	BB	BB	BB	BB	BB	BB	BB	BB	BB	BB	BB	BB	BB	BB	BB	BB	BB	BB	BB	BB	BB	BB	BB	BB	BB
886	12-Mar	cross37CA	41	3C_6-10_25	1A_6-25_56	19508.849	1	NA	0	3C	1A	C610.25	A625.56	108.795	4	46141.744	NA	0	59201.561	BB	BB	BB	BB	BB	BB	BB	BB	BB	BB	BB	BB	BB	BB	BB	BB	BB	BB	BB	BB	BB	BB	BB	BB	BB	BB	BB	BB	BB	BB
887	12-Mar	cross37CA	41	3C_6-10_25	1A_6-25_56	23350.203	1	NA	0	3C	1A	C610.25	A625.56	108.795	4	46141.744	NA	0	59201.561	BB	BB	BB	BB	BB	BB	BB	BB	BB	BB	BB	BB	BB	BB	BB	BB	BB	BB	BB	BB	BB	BB	BB	BB	BB	BB	BB	BB	BB	BB
888	12-Mar	cross37CA	41	3C_6-10_25	1A_6-25_56	22959.975	0	NA	0	3C	1A	C610.25	A625.56	108.795	4	46141.744	NA	0	59201.561	BB	BB	BB	BB	BB	BB	BB	BB	BB	BB	BB	BB	BB	BB	BB	BB	BB	BB	BB	BB	BB	BB	BB	BB	BB	BB	BB	BB	BB	BB
889	12-Mar	cross37CA	41	3C_6-10_25	1A_6-25_56	14369.749	0	NA	0	3C	1A	C610.25	A625.56	108.795	4	46141.744	NA	0	59201.561	BB	BB	BB	BB	BB	BB	BB	BB	BB	BB	BB	BB	BB	BB	BB	BB	BB	BB	BB	BB	BB	BB	BB	BB	BB	BB	BB	BB	BB	BB
890	12-Mar	cross37CA	41	3C_6-10_25	1A_6-25_56	23947.288	1	135.433	3	3C	1A	C610.25	A625.56	108.795	4	46141.744	NA	0	59201.561	BB	BB	BB	BB	BB	BB	BB	BB	BB	BB	BB	BB	BB	BB	BB	BB	BB	BB	BB	BB	BB	BB	BB	BB	BB	BB	BB	BB	BB	BB
981	16-Mar	cross24H	15	8H_10-28_7	8H_8-26_36	25749.452	1	127.405	8	8H	8H	H1028.7	H826.36	102.686	4	47043.956	96.229	3	63013.04	BB	BB	BB	BB	BB	BB	BB	BB	BB	BB	BB	BB	BB	BB	BB	BB	BB	BB	BB	BB	BB	BB	BB	BB	BB	BB	BB	BB	BB	BB
982	16-Mar	cross24H	15	8H_10-28_7	8H_8-26_36	34565.698	1	138.287	7	8H	8H	H1028.7	H826.36	102.686	4	47043.956	96.229	3	63013.04	BB	BB	BB	BB	BB	BB	BB	BB	BB	BB	BB	BB	BB	BB	BB	BB	BB	BB	BB	BB	BB	BB	BB	BB	BB	BB	BB	BB	BB	BB
983	16-Mar	cross24H	15	8H_10-28_7	8H_8-26_36	31717.849	0	114.528	6	8H	8H	H1028.7	H826.36	102.686	4	47043.956	96.229	3	63013.04	BB	BB	BB	BB	BB	BB	BB	BB	BB	BB	BB	BB	BB	BB	BB	BB	BB	BB	BB	BB	BB	BB	BB	BB	BB	BB	BB	BB	BB	BB
984	16-Mar	cross24H	15	8H_10-28_7	8H_8-26_36	35030.12	1	149.966	4	8H	8H	H1028.7	H826.36	102.686	4	47043.956	96.229	3	63013.04	BB	BB	BB	BB	BB	BB	BB	BB	BB	BB	BB	BB	BB	BB	BB	BB	BB	BB	BB	BB	BB	BB	BB	BB	BB	BB	BB	BB	BB	BB
985	16-Mar	cross24H	15	8H_10-28_7	8H_8-26_36	34908.265	1	200.196	7	8H	8H	H1028.7	H826.36	102.686	4	47043.956	96.229	3	63013.04	BB	BB	BB	BB	BB	BB	BB	BB	BB	BB	BB	BB	BB	BB	BB	BB	BB	BB	BB	BB	BB	BB	BB	BB	BB	BB	BB	BB	BB	BB
986	16-Mar	cross24H	15	8H_10-28_7	8H_8-26_36	22121.736	1	121.686	6	8H	8H	H1028.7	H826.36	102.686	4	47043.956	96.229	3	63013.04	BB	BB	BB	BB	BB	BB	BB	BB	BB	BB	BB	BB	BB	BB	BB	BB	BB	BB	BB	BB	BB	BB	BB	BB	BB	BB	BB	BB	BB	BB
987	16-Mar	cross24H	15	8H_10-28_7	8H_8-26_36	36777.547	0	172.428	11	8H	8H	H1028.7	H826.36	102.686	4	47043.956	96.229	3	63013.04	BB	BB	BB	BB	BB	BB	BB	BB	BB	BB	BB	BB	BB	BB	BB	BB	BB	BB	BB	BB	BB	BB	BB	BB	BB	BB	BB	BB	BB	BB
988	16-Mar	cross24H	15	8H_10-28_7	8H_8-26_36	29502.56	0	166.637	7	8H	8H	H1028.7	H826.36	102.686	4	47043.956	96.229	3	63013.04	BB	BB	BB	BB	BB	BB	BB	BB	BB	BB	BB	BB	BB	BB	BB	BB	BB	BB	BB	BB	BB	BB	BB	BB	BB	BB	BB	BB	BB	BB
989	16-Mar	cross24H	15	8H_10-28_7	8H_8-26_36	35959.061	1	52.173	4	8H	8H	H1028.7	H826.36	102.686	4	47043.956	96.229	3	63013.04	BB	BB	BB	BB	BB	BB	BB	BB	BB	BB	BB	BB	BB	BB	BB	BB	BB	BB	BB	BB	BB	BB	BB	BB	BB	BB	BB	BB	BB	BB
990	16-Mar	cross24H	15	8H_10-28_7	8H_8-26_36	29837.954	1	129.782	8	8H	8H	H1028.7	H826.36	102.686	4	47043.956	96.229	3	63013.04	BB	BB	BB	BB	BB	BB	BB	BB	BB	BB	BB	BB	BB	BB	BB	BB	BB	BB	BB	BB	BB	BB	BB	BB	BB	BB	BB	BB	BB	BB
991	16-Mar	cross24H	15	8H_10-28_7	8H_8-26_36	33021.983	1	121.621	6	8H	8H	H1028.7	H826.36	102.686	4	47043.956	96.229	3	63013.04	BB	BB	BB	BB	BB	BB	BB	BB	BB	BB	BB	BB	BB	BB	BB	BB	BB	BB	BB	BB	BB	BB	BB	BB	BB	BB	BB	BB	BB	BB
992	16-Mar	cross24H	15	8H_10-28_7	8H_8-26_36	31443.873	0	125.852	8	8H	8H	H1028.7	H826.36	102.686	4	47043.956	96.229	3	63013.04	BB	BB	BB	BB	BB	BB	BB	BB	BB	BB	BB	BB	BB	BB	BB	BB	BB	BB	BB	BB	BB	BB	BB	BB	BB	BB	BB	BB	BB	BB
993	16-Mar	cross24H	15	8H_10-28_7	8H_8-26_36	39064.671	1	187.923	9	8H	8H	H1028.7	H826.36	102.686	4	47043.956	96.229	3	63013.04	BB	BB	BB	BB	BB	BB	BB	BB	BB	BB	BB	BB	BB	BB	BB	BB	BB	BB	BB	BB	BB	BB	BB	BB	BB	BB	BB	BB	BB	BB
994	16-Mar	cross24H	15	8H_10-28_7	8H_8-26_36	35708.081	1	137.559	4	8H	8H	H1028.7	H826.36	102.686	4	47043.956	96.229	3	63013.04	BB	BB	BB	BB	BB	BB	BB	BB	BB	BB	BB	BB	BB	BB	BB	BB	BB	BB	BB	BB	BB	BB	BB	BB	BB	BB	BB	BB	BB	BB
1252	19-Mar	cross2FC	57	6F_6-25_56	3C_6-2_114	18502.275	1	112.854	2	6F	3C	F625.56	C62.114	145.537	7	42407.504	127.537	8	50946.335	BB	BB	BB	BB	BB	BB	BB	BB	BB	BB	BB	BB	BB	BB	BB	BB	BB	BB	BB	BB	BB	BB	BB	BB	BB	BB	BB	BB	BB	BB
1253	19-Mar	cross2FC	57	6F_6-25_56	3C_6-2_114	22669.195	1	NA	0	6F	3C	F625.56	C62.114	145.537	7	42407.504	127.537	8	50946.335	BB	BB	BB	BB	BB	BB	BB	BB	BB	BB	BB	BB	BB	BB	BB	BB	BB	BB	BB	BB	BB	BB	BB	BB	BB	BB	BB	BB	BB	BB
1254	19-Mar	cross2FC	57	6F_6-25_56	3C_6-2_114	25663.761	1	164.256	6	6F	3C	F625.56	C62.114	145.537	7	42407.504	127.537	8	50946.335	BB	BB	BB	BB	BB	BB	BB	BB	BB	BB	BB	BB	BB	BB	BB	BB	BB	BB	BB	BB	BB	BB	BB	BB	BB	BB	BB	BB	BB	BB
1255	19-Mar	cross2FC	57	6F_6-25_56	3C_6-2_114	22794.489	1	133.894	4	6F	3C	F625.56	C62.114	145.537	7	42407.504	127.537	8	50946.335	BB	BB	BB	BB	BB	BB	BB	BB	BB	BB	BB	BB	BB	BB	BB	BB	BB	BB	BB	BB	BB	BB	BB	BB	BB	BB	BB	BB	BB	BB
1256	19-Mar	cross2FC	57	6F_6-25_56	3C_6-2_114	24825.719	1	161.571	16	6F	3C	F625.56	C62.114	145.537	7	42407.504	127.537	8	50946.335	BB	BB	BB	BB	BB	BB	BB	BB	BB	BB	BB	BB	BB	BB	BB	BB	BB	BB	BB	BB	BB	BB	BB	BB	BB	BB	BB	BB	BB	BB
1257	19-Mar	cross2FC	57	6F_6-25_56	3C_6-2_114	19674.138	1	137.169	7	6F	3C	F625.56	C62.114	145.537	7	42407.504	127.537	8	50946.335	BB	BB	BB	BB	BB	BB	BB	BB	BB	BB	BB	BB	BB	BB	BB	BB	BB	BB	BB	BB	BB	BB	BB	BB	BB	BB	BB	BB	BB	BB
1258	19-Mar	cross2FC	57	6F_6-25_56	3C_6-2_114	27166.793	1	NA	0	6F	3C	F625.56	C62.114	145.537	7	42407.504	127.537	8	50946.335	BB	BB	BB	BB	BB	BB	BB	BB	BB	BB	BB	BB	BB	BB	BB	BB	BB	BB	BB	BB	BB	BB	BB	BB	BB	BB	BB	BB	BB	BB
1259	19-Mar	cross2FC	57	6F_6-25_56	3C_6-2_114	23656.214	1	143.909	12	6F	3C	F625.56	C62.114	145.537	7	42407.504	127.537	8	50946.335	BB	BB	BB	BB	BB	BB	BB	BB	BB	BB	BB	BB	BB	BB	BB	BB	BB	BB	BB	BB	BB	BB	BB	BB	BB	BB	BB	BB	BB	BB
1260	19-Mar	cross2FC	57	6F_6-25_56	3C_6-2_114	24353.633	1	186.993	6	6F	3C	F625.56	C62.114	145.537	7	42407.504	127.537	8	50946.335	BB	BB	BB	BB	BB	BB	BB	BB	BB	BB	BB	BB	BB	BB	BB	BB	BB	BB	BB	BB	BB	BB	BB	BB	BB	BB	BB	BB	BB	BB
1261	19-Mar	cross2FC	57	6F_6-25_56	3C_6-2_114	20442.606	1	116.545	7	6F	3C	F625.56	C62.114	145.537	7	42407.504	127.537	8	50946.335	BB	BB	BB	BB	BB	BB	BB	BB	BB	BB	BB	BB	BB	BB	BB	BB	BB	BB	BB	BB	BB	BB	BB	BB	BB	BB	BB	BB	BB	BB
1262	19-Mar	cross2FC	57	6F_6-25_56	3C_6-2_114	21769.44	1	177.357	9	6F	3C	F625.56	C62.114	145.537	7	42407.504	127.537	8	50946.335	BB	BB	BB	BB	BB	BB	BB	BB	BB	BB	BB	BB	BB	BB	BB	BB	BB	BB	BB	BB	BB	BB	BB	BB	BB	BB	BB	BB	BB	BB
1263	19-Mar	cross2FC	57	6F_6-25_56	3C_6-2_114	20220.517	1	133.441	11	6F	3C	F625.56	C62.114	145.537	7	42407.504	127.537	8	50946.335	BB	BB	BB	BB	BB	BB	BB	BB	BB	BB	BB	BB	BB	BB	BB	BB	BB	BB	BB	BB	BB	BB	BB	BB	BB	BB	BB	BB	BB	BB
1264	19-Mar	cross2FC	57	6F_6-25_56	3C_6-2_114	20570.258	1	186.598	8	6F	3C	F625.56	C62.114	145.537	7	42407.504	127.537	8	50946.335	BB	BB	BB	BB	BB	BB	BB	BB	BB	BB	BB	BB	BB	BB	BB	BB	BB	BB	BB	BB	BB	BB	BB	BB	BB	BB	BB	BB	BB	BB
1265	19-Mar	cross2FC	57	6F_6-25_56	3C_6-2_114	30616.543	1	179.346	9	6F	3C	F625.56	C62.114	145.537	7	42407.504	127.537	8	50946.335	BB	BB	BB	BB	BB	BB	BB	BB	BB	BB	BB	BB	BB	BB	BB	BB	BB	BB	BB	BB	BB	BB	BB	BB	BB	BB	BB	BB	BB	BB
1266	19-Mar	cross2FC	57	6F_6-25_56	3C_6-2_114	31776.516	1	183.504	4	6F	3C	F625.56	C62.114	145.537	7	42407.504	127.537	8	50946.335	BB	BB	BB	BB	BB	BB	BB	BB	BB	BB	BB	BB	BB	BB	BB	BB	BB	BB	BB	BB	BB	BB	BB	BB	BB	BB	BB	BB	BB	BB
1267	19-Mar	cross2FC	57	6F_6-25_56	3C_6-2_114	25173.986	1	131.051	11	6F	3C	F625.56	C62.114	145.537	7	42407.504	127.537	8	50946.335	BB	BB	BB	BB	BB	BB	BB	BB	BB	BB	BB	BB	BB	BB	BB	BB	BB	BB	BB	BB	BB	BB	BB	BB	BB	BB	BB	BB	BB	BB
1268	19-Mar	cross2FC	57	6F_6-25_56	3C_6-2_114	21764.92	1	NA	0	6F	3C	F625.56	C62.114	145.537	7	42407.504	127.537	8	50946.335	BB	BB	BB	BB	BB	BB	BB	BB	BB	BB	BB	BB	BB	BB	BB	BB	BB	BB	BB	BB	BB	BB	BB	BB	BB	BB	BB	BB	BB	BB
1269	19-Mar	cross2FC	57	6F_6-25_56	3C_6-2_114	21568.381	1	125.424	4	6F	3C	F625.56	C62.114	145.537	7	42407.504	127.537	8	50946.335	BB	BB	BB	BB	BB	BB	BB	BB	BB	BB	BB	BB	BB	BB	BB	BB	BB	BB	BB	BB	BB	BB	BB	BB	BB	BB	BB	BB	BB	BB
1270	19-Mar	cross2FC	57	6F_6-25_56	3C_6-2_114	22699.856	1	39.899	3	6F	3C	F625.56	C62.114	145.537	7	42407.504	127.537	8	50946.335	BB	BB	BB	BB	BB	BB	BB	BB	BB	BB	BB	BB	BB	BB	BB	BB	BB	BB	BB	BB	BB	BB	BB	BB	BB	BB	BB	BB	BB	BB
1271	19-Mar	cross2FC	57	6F_6-25_56	3C_6-2_114	27345.741	1	167.399	12	6F	3C	F625.56	C62.114	145.537	7	42407.504	127.537	8	50946.335	BB	BB	BB	BB	BB	BB	BB	BB	BB	BB	BB	BB	BB	BB	BB	BB	BB	BB	BB	BB	BB	BB	BB	BB	BB	BB	BB	BB	BB	BB
1272	19-Mar	cross2FC	57	6F_6-25_56	3C_6-2_114	42523.167	1	164.867	5	6F	3C	F625.56	C62.114	145.537	7	42407.504	127.537	8	50946.335	BB	BB	BB	BB	BB	BB	BB	BB	BB	BB	BB	BB	BB	BB	BB	BB	BB	BB	BB	BB	BB	BB	BB	BB	BB	BB	BB	BB	BB	BB
1273	19-Mar	cross2FC	57	6F_6-25_56	3C_6-2_114	21966.47	1	124.558	10	6F	3C	F625.56	C62.114	145.537	7	42407.504	127.537	8	50946.335	BB	BB	BB	BB	BB	BB	BB	BB	BB	BB	BB	BB	BB	BB	BB	BB	BB	BB	BB	BB	BB	BB	BB	BB	BB	BB	BB	BB	BB	BB
1274	19-Mar	cross2FC	57	6F_6-25_56	3C_6-2_114	27517.32	1	122.669	4	6F	3C	F625.56	C62.114	145.537	7	42407.504	127.537	8	50946.335	BB	BB	BB	BB	BB	BB	BB	BB	BB	BB	BB	BB	BB	BB	BB	BB	BB	BB	BB	BB	BB	BB	BB	BB	BB	BB	BB	BB	BB	BB
1275	19-Mar	cross2FC	57	6F_6-25_56	3C_6-2_114	28626.586	1	160.502	5	6F	3C	F625.56	C62.114	145.537	7	42407.504	127.537	8	50946.335	BB	BB	BB	BB	BB	BB	BB	BB	BB	BB	BB	BB	BB	BB	BB	BB	BB	BB	BB	BB	BB	BB	BB	BB	BB	BB	BB	BB	BB	BB
1276	19-Mar	cross2FC	57	6F_6-25_56	3C_6-2_114	22309.627	1	NA	0	6F	3C	F625.56	C62.114	145.537	7	42407.504	127.537	8	50946.335	BB	BB	BB	BB	BB	BB	BB	BB	BB	BB	BB	BB	BB	BB	BB	BB	BB	BB	BB	BB	BB	BB	BB	BB	BB	BB	BB	BB	BB	BB
1277	19-Mar	cross2FC	57	6F_6-25_56	3C_6-2_114	28815.165	0	151.44	8	6F	3C	F625.56	C62.114	145.537	7	42407.504	127.537	8	50946.335	BB	BB	BB	BB	BB	BB	BB	BB	BB	BB	BB	BB	BB	BB	BB	BB	BB	BB	BB	BB	BB	BB	BB	BB	BB	BB	BB	BB	BB	BB
1278	19-Mar	cross2FC	57	6F_6-25_56	3C_6-2_114	20491.053	1	NA	0	6F	3C	F625.56	C62.114	145.537	7	42407.504	127.537	8	50946.335	BB	BB	BB	BB	BB	BB	BB	BB	BB	BB	BB	BB	BB	BB	BB	BB	BB	BB	BB	BB	BB	BB	BB	BB	BB	BB	BB	BB	BB	BB
1279	19-Mar	cross2FC	57	6F_6-25_56	3C_6-2_114	27182.614	1	109.408	3	6F	3C	F625.56	C62.114	145.537	7	42407.504	127.537	8	50946.335	BB	BB	BB	BB	BB	BB	BB	BB	BB	BB	BB	BB	BB	BB	BB	BB	BB	BB	BB	BB	BB	BB	BB	BB	BB	BB	BB	BB	BB	BB
1280	19-Mar	cross2FC	57	6F_6-25_56	3C_6-2_114	20949.971	1	103.127	4	6F	3C	F625.56	C62.114	145.537	7	42407.504	127.537	8	50946.335	BB	BB	BB	BB	BB	BB	BB	BB	BB	BB	BB	BB	BB	BB	BB	BB	BB	BB	BB	BB	BB	BB	BB	BB	BB	BB	BB	BB	BB	BB
1281	19-Mar	cross2FC	57	6F_6-25_56	3C_6-2_114	20167.451	1	175.565	9	6F	3C	F625.56	C62.114	145.537	7	42407.504	127.537	8	50946.335	BB	BB	BB	BB	BB	BB	BB	BB	BB	BB	BB	BB	BB	BB	BB	BB	BB	BB	BB	BB	BB	BB	BB	BB	BB	BB	BB	BB	BB	BB
1282	19-Mar	cross2FC	57	6F_6-25_56	3C_6-2_114	18222.797	1	93.149	3	6F	3C	F625.56	C62.114	145.537	7	42407.504	127.537	8	50946.335	BB	BB	BB	BB	BB	BB	BB	BB	BB	BB	BB	BB	BB	BB	BB	BB	BB	BB	BB	BB	BB	BB	BB	BB	BB	BB	BB	BB	BB	BB
1283	19-Mar	cross2FC	57	6F_6-25_56	3C_6-2_114	22715.677	1	106.485	10	6F	3C	F625.56	C62.114	145.537	7	42407.504	127.537	8	50946.335	BB	BB	BB	BB	BB	BB	BB	BB	BB	BB	BB	BB	BB	BB	BB	BB	BB	BB	BB	BB	BB	BB	BB	BB	BB	BB	BB	BB	BB	BB
1284	19-Mar	cross2FC	57	6F_6-25_56	3C_6-2_114	23372.019	1	184.629	13	6F	3C	F625.56	C62.114	145.537	7	42407.504	127.537	8	50946.335	BB	BB	BB	BB	BB	BB	BB	BB	BB	BB	BB	BB	BB	BB	BB	BB	BB	BB	BB	BB	BB	BB	BB	BB	BB	BB	BB	BB	BB	BB
1285	19-Mar	cross2FC	57	6F_6-25_56	3C_6-2_114	21597.96	1	NA	0	6F	3C	F625.56	C62.114	145.537	7	42407.504	127.537	8	50946.335	BB	BB	BB	BB	BB	BB	BB	BB	BB	BB	BB	BB	BB	BB	BB	BB	BB	BB	BB	BB	BB	BB	BB	BB	BB	BB	BB	BB	BB	BB
1286	19-Mar	cross2FC	57	6F_6-25_56	3C_6-2_114	22682.069	1	147.082	6	6F	3C	F625.56	C62.114	145.537	7	42407.504	127.537	8	50946.335	BB	BB	BB	BB	BB	BB	BB	BB	BB	BB	BB	BB	BB	BB	BB	BB	BB	BB	BB	BB	BB	BB	BB	BB	BB	BB	BB	BB	BB	BB
1287	19-Mar	cross2FC	57	6F_6-25_56	3C_6-2_114	22290.956	1	52.019	1	6F	3C	F625.56	C62.114	145.537	7	42407.504	127.537	8	50946.335	BB	BB	BB	BB	BB	BB	BB	BB	BB	BB	BB	BB	BB	BB	BB	BB	BB	BB	BB	BB	BB	BB	BB	BB	BB	BB	BB	BB	BB	BB
1288	19-Mar	cross2FC	57	6F_6-25_56	3C_6-2_114	29151.64	1	137.679	4	6F	3C	F625.56	C62.114	145.537	7	42407.504	127.537	8	50946.335	BB	BB	BB	BB	BB	BB	BB	BB	BB	BB	BB	BB	BB	BB	BB	BB	BB	BB	BB	BB	BB	BB	BB	BB	BB	BB	BB	BB	BB	BB
1289	19-Mar	cross2FC	57	6F_6-25_56	3C_6-2_114	27101.837	1	107.64	10	6F	3C	F625.56	C62.114	145.537	7	42407.504	127.537	8	50946.335	BB	BB	BB	BB	BB	BB	BB	BB	BB	BB	BB	BB	BB	BB	BB	BB	BB	BB	BB	BB	BB	BB	BB	BB	BB	BB	BB	BB	BB	BB
1290	19-Mar	cross2FC	57	6F_6-25_56	3C_6-2_114	25476.558	1	161.414	16	6F	3C	F625.56	C62.114	145.537	7	42407.504	127.537	8	50946.335	BB	BB	BB	BB	BB	BB	BB	BB	BB	BB	BB	BB	BB	BB	BB	BB	BB	BB	BB	BB	BB	BB	BB	BB	BB	BB	BB	BB	BB	BB
1291	19-Mar	cross2FC	57	6F_6-25_56	3C_6-2_114	24896.375	1	118.296	9	6F	3C	F625.56	C62.114	145.537	7	42407.504	127.537	8	50946.335	BB	BB	BB	BB	BB	BB	BB	BB	BB	BB	BB	BB	BB	BB	BB	BB	BB	BB	BB	BB	BB	BB	BB	BB	BB	BB	BB	BB	BB	BB
1292	19-Mar	cross2FC	57	6F_6-25_56	3C_6-2_114	24699.345	1	102.292	11	6F	3C	F625.56	C62.114	145.537	7	42407.504	127.537	8	50946.335	BB	BB	BB	BB	BB	BB	BB	BB	BB	BB	BB	BB	BB	BB	BB	BB	BB	BB	BB	BB	BB	BB	BB	BB	BB	BB	BB	BB	BB	BB
1293	19-Mar	cross2FC	57	6F_6-25_56	3C_6-2_114	35480.783	1	164.641	16	6F	3C	F625.56	C62.114	145.537	7	42407.504	127.537	8	50946.335	BB	BB	BB	BB	BB	BB	BB	BB	BB	BB	BB	BB	BB	BB	BB	BB	BB	BB	BB	BB	BB	BB	BB	BB	BB	BB	BB	BB	BB	BB
1294	19-Mar	cross2FC	57	6F_6-25_56	3C_6-2_114	26600.859	1	148.189	4	6F	3C	F625.56	C62.114	145.537	7	42407.504	127.537	8	50946.335	BB	BB	BB	BB	BB	BB	BB	BB	BB	BB	BB	BB	BB	BB	BB	BB	BB	BB	BB	BB	BB	BB	BB	BB	BB	BB	BB	BB	BB	BB
1295	19-Mar	cross2FC	57	6F_6-25_56	3C_6-2_114	21869.38	1	91.284	10	6F	3C	F625.56	C62.114	145.537	7	42407.504	127.537	8	50946.335	BB	BB	BB	BB	BB	BB	BB	BB	BB	BB	BB	BB	BB	BB	BB	BB	BB	BB	BB	BB	BB	BB	BB	BB	BB	BB	BB	BB	BB	BB
1296	19-Mar	cross2FC	57	6F_6-25_56	3C_6-2_114	26281.876	1	121.269	3	6F	3C	F625.56	C62.114	145.537	7	42407.504	127.537	8	50946.335	BB	BB	BB	BB	BB	BB	BB	BB	BB	BB	BB	BB	BB	BB	BB	BB	BB	BB	BB	BB	BB	BB	BB	BB	BB	BB	BB	BB	BB	BB
1297	19-Mar	cross2FC	57	6F_6-25_56	3C_6-2_114	23639.803	1	164.855	10	6F	3C	F625.56	C62.114	145.537	7	42407.504	127.537	8	50946.335	BB	BB	BB	BB	BB	BB	BB	BB	BB	BB	BB	BB	BB	BB	BB	BB	BB	BB	BB	BB	BB	BB	BB	BB	BB	BB	BB	BB	BB	BB
1298	19-Mar	cross2FC	57	6F_6-25_56	3C_6-2_114	29734.672	1	166.353	13	6F	3C	F625.56	C62.114	145.537	7	42407.504	127.537	8	50946.335	BB	BB	BB	BB	BB	BB	BB	BB	BB	BB	BB	BB	BB	BB	BB	BB	BB	BB	BB	BB	BB	BB	BB	BB	BB	BB	BB	BB	BB	BB
1299	19-Mar	cross2FC	57	6F_6-25_56	3C_6-2_114	25267.047	1	170.606	5	6F	3C	F625.56	C62.114	145.537	7	42407.504	127.537	8	50946.335	BB	BB	BB	BB	BB	BB	BB	BB	BB	BB	BB	BB	BB	BB	BB	BB	BB	BB	BB	BB	BB	BB	BB	BB	BB	BB	BB	BB	BB	BB
1300	19-Mar	cross2FC	57	6F_6-25_56	3C_6-2_114	24300.862	1	149.87	11	6F	3C	F625.56	C62.114	145.537	7	42407.504	127.537	8	50946.335	BB	BB	BB	BB	BB	BB	BB	BB	BB	BB	BB	BB	BB	BB	BB	BB	BB	BB	BB	BB	BB	BB	BB	BB	BB	BB	BB	BB	BB	BB
1301	19-Mar	cross2FC	57	6F_6-25_56	3C_6-2_114	26209.353	1	NA	0	6F	3C	F625.56	C62.114	145.537	7	42407.504	127.537	8	50946.335	BB	BB	BB	BB	BB	BB	BB	BB	BB	BB	BB	BB	BB	BB	BB	BB	BB	BB	BB	BB	BB	BB	BB	BB	BB	BB	BB	BB	BB	BB
1302	19-Mar	cross2FC	57	6F_6-25_56	3C_6-2_114	22396.891	1	136.008	13	6F	3C	F625.56	C62.114	145.537	7	42407.504	127.537	8	50946.335	BB	BB	BB	BB	BB	BB	BB	BB	BB	BB	BB	BB	BB	BB	BB	BB	BB	BB	BB	BB	BB	BB	BB	BB	BB	BB	BB	BB	BB	BB
1303	19-Mar	cross2FC	57	6F_6-25_56	3C_6-2_114	25442.36	1	127.541	5	6F	3C	F625.56	C62.114	145.537	7	42407.504	127.537	8	50946.335	BB	BB	BB	BB	BB	BB	BB	BB	BB	BB	BB	BB	BB	BB	BB	BB	BB	BB	BB	BB	BB	BB	BB	BB	BB	BB	BB	BB	BB	BB
1304	19-Mar	cross2FC	57	6F_6-25_56	3C_6-2_114	22995.057	1	154.808	8	6F	3C	F625.56	C62.114	145.537	7	42407.504	127.537	8	50946.335	BB	BB	BB	BB	BB	BB	BB	BB	BB	BB	BB	BB	BB	BB	BB	BB	BB	BB	BB	BB	BB	BB	BB	BB	BB	BB	BB	BB	BB	BB
1305	19-Mar	cross2FC	57	6F_6-25_56	3C_6-2_114	19308.576	1	80.491	1	6F	3C	F625.56	C62.114	145.537	7	42407.504	127.537	8	50946.335	BB	BB	BB	BB	BB	BB	BB	BB	BB	BB	BB	BB	BB	BB	BB	BB	BB	BB	BB	BB	BB	BB	BB	BB	BB	BB	BB	BB	BB	BB
1306	19-Mar	cross2FC	57	6F_6-25_56	3C_6-2_114	20078.419	1	NA	0	6F	3C	F625.56	C62.114	145.537	7	42407.504	127.537	8	50946.335	BB	BB	BB	BB	BB	BB	BB	BB	BB	BB	BB	BB	BB	BB	BB	BB	BB	BB	BB	BB	BB	BB	BB	BB	BB	BB	BB	BB	BB	BB
1307	19-Mar	cross2FC	57	6F_6-25_56	3C_6-2_114	26797.693	1	180.496	1	6F	3C	F625.56	C62.114	145.537	7	42407.504	127.537	8	50946.335	BB	BB	BB	BB	BB	BB	BB	BB	BB	BB	BB	BB	BB	BB	BB	BB	BB	BB	BB	BB	BB	BB	BB	BB	BB	BB	BB	BB	BB	BB
1308	19-Mar	cross2FC	57	6F_6-25_56	3C_6-2_114	25515.866	1	115.13	4	6F	3C	F625.56	C62.114	145.537	7	42407.504	127.537	8	50946.335	BB	BB	BB	BB	BB	BB	BB	BB	BB	BB	BB	BB	BB	BB	BB	BB	BB	BB	BB	BB	BB	BB	BB	BB	BB	BB	BB	BB	BB	BB
1470	3-Mar	cross11HC	30	8H_7-28_45	3C_7-3_13	35219.387	1	123.867	2	8H	3C	H728.45	C73.13	NA	0	65459.95	125.736	6	61542.045	BB	BB	BB	BB	BB	BB	BB	BB	BB	BB	BB	BB	BB	BB	BB	BB	BB	BB	BB	BB	BB	BB	BB	BB	BB	BB	BB	BB	BB	BB
1471	3-Mar	cross11HC	30	8H_7-28_45	3C_7-3_13	27117.363	1	NA	0	8H	3C	H728.45	C73.13	NA	0	65459.95	125.736	6	61542.045	BB	BB	BB	BB	BB	BB	BB	BB	BB	BB	BB	BB	BB	BB	BB	BB	BB	BB	BB	BB	BB	BB	BB	BB	BB	BB	BB	BB	BB	BB
1472	3-Mar	cross11HC	30	8H_7-28_45	3C_7-3_13	26267.824	0	97.066	5	8H	3C	H728.45	C73.13	NA	0	65459.95	125.736	6	61542.045	BB	BB	BB	BB	BB	BB	BB	BB	BB	BB	BB	BB	BB	BB	BB	BB	BB	BB	BB	BB	BB	BB	BB	BB	BB	BB	BB	BB	BB	BB
1473	3-Mar	cross11HC	30	8H_7-28_45	3C_7-3_13	28921.591	1	NA	0	8H	3C	H728.45	C73.13	NA	0	65459.95	125.736	6	61542.045	BB	BB	BB	BB	BB	BB	BB	BB	BB	BB	BB	BB	BB	BB	BB	BB	BB	BB	BB	BB	BB	BB	BB	BB	BB	BB	BB	BB	BB	BB
1474	3-Mar	cross11HC	30	8H_7-28_45	3C_7-3_13	26882.794	0	105.35	5	8H	3C	H728.45	C73.13	NA	0	65459.95	125.736	6	61542.045	BB	BB	BB	BB	BB	BB	BB	BB	BB	BB	BB	BB	BB	BB	BB	BB	BB	BB	BB	BB	BB	BB	BB	BB	BB	BB	BB	BB	BB	BB
1475	3-Mar	cross11HC	30	8H_7-28_45	3C_7-3_13	26469.276	0	NA	3	8H	3C	H728.45	C73.13	NA	0	65459.95	125.736	6	61542.045	BB	BB	BB	BB	BB	BB	BB	BB	BB	BB	BB	BB	BB	BB	BB	BB	BB	BB	BB	BB	BB	BB	BB	BB	BB	BB	BB	BB	BB	BB
1476	3-Mar	cross11HC	30	8H_7-28_45	3C_7-3_13	28462.181	1	93.383	9	8H	3C	H728.45	C73.13	NA	0	65459.95	125.736	6	61542.045	BB	BB	BB	BB	BB	BB	BB	BB	BB	BB	BB	BB	BB	BB	BB	BB	BB	BB	BB	BB	BB	BB	BB	BB	BB	BB	BB	BB	BB	BB
1477	3-Mar	cross11HC	30	8H_7-28_45	3C_7-3_13	30412.83	1	NA	0	8H	3C	H728.45	C73.13	NA	0	65459.95	125.736	6	61542.045	BB	BB	BB	BB	BB	BB	BB	BB	BB	BB	BB	BB	BB	BB	BB	BB	BB	BB	BB	BB	BB	BB	BB	BB	BB	BB	BB	BB	BB	BB
1478	3-Mar	cross11HC	30	8H_7-28_45	3C_7-3_13	33547.135	1	NA	0	8H	3C	H728.45	C73.13	NA	0	65459.95	125.736	6	61542.045	BB	BB	BB	BB	BB	BB	BB	BB	BB	BB	BB	BB	BB	BB	BB	BB	BB	BB	BB	BB	BB	BB	BB	BB	BB	BB	BB	BB	BB	BB
1479	3-Mar	cross11HC	30	8H_7-28_45	3C_7-3_13	27250.518	1	NA	0	8H	3C	H728.45	C73.13	NA	0	65459.95	125.736	6	61542.045	BB	BB	BB	BB	BB	BB	BB	BB	BB	BB	BB	BB	BB	BB	BB	BB	BB	BB	BB	BB	BB	BB	BB	BB	BB	BB	BB	BB	BB	BB
1480	3-Mar	cross11HC	30	8H_7-28_45	3C_7-3_13	25111.88	1	86.172	4	8H	3C	H728.45	C73.13	NA	0	65459.95	125.736	6	61542.045	BB	BB	BB	BB	BB	BB	BB	BB	BB	BB	BB	BB	BB	BB	BB	BB	BB	BB	BB	BB	BB	BB	BB	BB	BB	BB	BB	BB	BB	BB
1481	3-Mar	cross11HC	30	8H_7-28_45	3C_7-3_13	38239.208	1	104.673	1	8H	3C	H728.45	C73.13	NA	0	65459.95	125.736	6	61542.045	BB	BB	BB	BB	BB	BB	BB	BB	BB	BB	BB	BB	BB	BB	BB	BB	BB	BB	BB	BB	BB	BB	BB	BB	BB	BB	BB	BB	BB	BB
1482	3-Mar	cross11HC	30	8H_7-28_45	3C_7-3_13	26347.717	0	87.186	4	8H	3C	H728.45	C73.13	NA	0	65459.95	125.736	6	61542.045	BB	BB	BB	BB	BB	BB	BB	BB	BB	BB	BB	BB	BB	BB	BB	BB	BB	BB	BB	BB	BB	BB	BB	BB	BB	BB	BB	BB	BB	BB
1483	3-Mar	cross11HC	30	8H_7-28_45	3C_7-3_13	29897.8	1	138.169	4	8H	3C	H728.45	C73.13	NA	0	65459.95	125.736	6	61542.045	BB	BB	BB	BB	BB	BB	BB	BB	BB	BB	BB	BB	BB	BB	BB	BB	BB	BB	BB	BB	BB	BB	BB	BB	BB	BB	BB	BB	BB	BB
1484	3-Mar	cross11HC	30	8H_7-28_45	3C_7-3_13	39853.972	1	159.462	7	8H	3C	H728.45	C73.13	NA	0	65459.95	125.736	6	61542.045	BB	BB	BB	BB	BB	BB	BB	BB	BB	BB	BB	BB	BB	BB	BB	BB	BB	BB	BB	BB	BB	BB	BB	BB	BB	BB	BB	BB	BB	BB
1485	3-Mar	cross11HC	30	8H_7-28_45	3C_7-3_13	24377.807	1	103.943	3	8H	3C	H728.45	C73.13	NA	0	65459.95	125.736	6	61542.045	BB	BB	BB	BB	BB	BB	BB	BB	BB	BB	BB	BB	BB	BB	BB	BB	BB	BB	BB	BB	BB	BB	BB	BB	BB	BB	BB	BB	BB	BB
1486	3-Mar	cross11HC	30	8H_7-28_45	3C_7-3_13	42612.199	0	124.783	4	8H	3C	H728.45	C73.13	NA	0	65459.95	125.736	6	61542.045	BB	BB	BB	BB	BB	BB	BB	BB	BB	BB	BB	BB	BB	BB	BB	BB	BB	BB	BB	BB	BB	BB	BB	BB	BB	BB	BB	BB	BB	BB
1487	3-Mar	cross11HC	30	8H_7-28_45	3C_7-3_13	34661.118	1	157.027	4	8H	3C	H728.45	C73.13	NA	0	65459.95	125.736	6	61542.045	BB	BB	BB	BB	BB	BB	BB	BB	BB	BB	BB	BB	BB	BB	BB	BB	BB	BB	BB	BB	BB	BB	BB	BB	BB	BB	BB	BB	BB	BB
1488	3-Mar	cross11HC	30	8H_7-28_45	3C_7-3_13	31069.86	1	106.272	4	8H	3C	H728.45	C73.13	NA	0	65459.95	125.736	6	61542.045	BB	BB	BB	BB	BB	BB	BB	BB	BB	BB	BB	BB	BB	BB	BB	BB	BB	BB	BB	BB	BB	BB	BB	BB	BB	BB	BB	BB	BB	BB
1489	3-Mar	cross11HC	30	8H_7-28_45	3C_7-3_13	27384.951	1	107.202	10	8H	3C	H728.45	C73.13	NA	0	65459.95	125.736	6	61542.045	BB	BB	BB	BB	BB	BB	BB	BB	BB	BB	BB	BB	BB	BB	BB	BB	BB	BB	BB	BB	BB	BB	BB	BB	BB	BB	BB	BB	BB	BB
1490	3-Mar	cross11HC	30	8H_7-28_45	3C_7-3_13	27636.619	1	NA	0	8H	3C	H728.45	C73.13	NA	0	65459.95	125.736	6	61542.045	BB	BB	BB	BB	BB	BB	BB	BB	BB	BB	BB	BB	BB	BB	BB	BB	BB	BB	BB	BB	BB	BB	BB	BB	BB	BB	BB	BB	BB	BB
1491	3-Mar	cross11HC	30	8H_7-28_45	3C_7-3_13	29137.784	1	108.297	3	8H	3C	H728.45	C73.13	NA	0	65459.95	125.736	6	61542.045	BB	BB	BB	BB	BB	BB	BB	BB	BB	BB	BB	BB	BB	BB	BB	BB	BB	BB	BB	BB	BB	BB	BB	BB	BB	BB	BB	BB	BB	BB
[truncated: 2,108 more rows]
[truncated: 245 more columns]
